# Supplementary material for: A Comparative Analysis of Super-Enhancers and Broad H3K4me3 Domains in Pig, Human, and Mouse Tissues
Source: Front Genet. 2021 Nov 24;12:701049. doi: 10.3389/fgene.2021.701049 (PMC8652260; doi:10.3389/fgene.2021.701049)
Supplement: Supplementary file 1 [file Table2.XLSX]

## Sheet: Description
Sheets noted as summary for pig, human and mouse include the median value of SEs and Tes numbers, width (bp), signal (reads per million, rpm), and associated gene levels (reads per million per kilobase, rpkm)
Sheets marked pig_* mouse_* and human_* showing rankings and super status for each stitched enhancer in each tissue, it is corresponding the output files *_AllEnhancers.table.txt using ROSE
The columns in these sheets include enhancer ID, chromosome (Chr), enhancer start (Start), enhancer end(End), number of constituents (Constituent number), size of constituents that were stitched together (Constituent size), signal of ranking bam(treat and input), rank of ranking bam, binary of SE (1) vs.TE (0))
In these sheets, rpm represents reads per million

## Sheet: summary for pig SEs
type	tissue	species	number	width(bp)	signal(rpm)	gene level(rpkm)
SE	adipose	pig	850	1909.5	11538.6	12.8111
SE	cortex	pig	1169	5167	22575.5	9.41582
SE	liver	pig	1042	3866	13319	7.69524
SE	lung	pig	839	2560	12979	7.44195
SE	muscle	pig	1044	4195	24919.7	4.22674
SE	spleen	pig	727	2615	7503.24	14.8976
median_SE			946	3240.5	13149	8.55553
TE	adipose	pig	12479	678	953.894	4.03805
TE	cortex	pig	30064	970	868.906	2.09777
TE	liver	pig	18138	978	938.99	1.10213
TE	lung	pig	13652	781	986.208	2.52212
TE	muscle	pig	22078	912	1186.92	0.571747
TE	spleen	pig	17233	728	403.914	5.37106
median_TE			17685.5	846.5	946.442	2.30994
Note: the differences of width, signal, gene levels between SEs and TEs are signifciant (the Wilcoxon test, p < 0.001)

## Sheet: summary for human SEs
type	tissue	species	number	width(bp)	signal(rpm)	gene level(rpkm)
SE	adipose	human	540	17821	29309.7
SE	brain	human	410	11663.5	18088.6	6.5
SE	muscle	human	744	13801	30327
SE	liver	human	797	17841	33143.2	7.21932
SE	lung	human	461	7499	17622.7	5.55711
SE	spleen	human	1221	18336	30987.9	14.535
median_SE			642	15811	29818.4	6.85966
TE	adipose	human	7862	2836	3136.63
TE	brain	human	6234	1747	1722.09	1.7773
TE	muscle	human	7493	2527	3366
TE	liver	human	23013	1274	1063.7	1.79262
TE	lung	human	4691	1171	1594.88	1.70194
TE	spleen	human	20562	1576	1115.47	3.72968
median_TE			7677.5	1661.5	1658.48	1.78496
Note: the differences of width, signal, gene levels between SEs and TEs are signifciant (the Wilcoxon test, p < 0.001)

## Sheet: summary for mouse SEs
type	tissue	species	number	width(bp)	signal(rpm)	gene level(rpkm)
SE	adipose	mouse	728	9303	38244.5	3.28822
SE	brain	mouse	352	6224.5	11043.3	8.71818
SE	muscle	mouse	485	8102	18929
SE	liver	mouse	602	7607.5	46732.9	11.4869
SE	lung	mouse	630	6872	10972.3	13.0602
SE	spleen	mouse	726	5467	24615.7	16.8111
median_SE			616	7239.75	21772.4	11.4869
TE	adipose	mouse	12246	627.5	1226.8	0.910782
TE	brain	mouse	9843	634	414.658	1.53652
TE	muscle	mouse	4491	1269	1606
TE	liver	mouse	10098	640	1750.08	2.22105
TE	lung	mouse	9348	719	526.656	3.32447
TE	spleen	mouse	6922	505	893.203	3.05769
median_TE			9595.5	637	1060	2.22105
Note: the differences of width, signal, gene levels between SEs and TEs are signifciant (the Wilcoxon test, p < 0.001)

## Sheet: pig_adipose
Enhancer ID	Chr	Start	Stop	Number of constituents	Constituent size(bp)	Signal of ranking treatment bam(rpm)	Rank of ranking bam	isSuper
ppeak1	chrUn_NW_018085205v1	338472	349872	5	2825	70745	1	1
ppeak2	chr12	53371640	53406850	9	5682	70567.9	2	1
ppeak3	chrUn_NW_018085316v1	34338	50983	7	3788	69364.7	3	1
ppeak4	chr5	3435261	3468887	8	5939	69151.9	4	1
ppeak5	chr16	8117	17891	3	2545	61828.4	5	1
ppeak6	chr2	65288425	65305615	5	3248	58984	6	1
ppeak7	chr2	59514635	59532529	4	4260	52669.2	7	1
ppeak8	chr7	100121447	100136564	5	3862	51183.1	8	1
ppeak9	chr6	64164701	64194034	7	4637	48381.9	9	1
ppeak10	chr14	56544078	56555665	4	2996	47984.1	10	1
ppeak11	chr12	3273318	3292692	5	2032	44411	11	1
ppeak12	chr2	6799489	6815639	6	3096	43928	12	1
ppeak13	chr1	269710510	269725874	4	2559	43369.5	13	1
ppeak14	chr6	15940961	15961646	3	2454	42017.4	14	1
ppeak15	chr6	47493992	47533155	7	3648	41262.1	15	1
ppeak16	chr5	9623618	9668171	9	5352	40886.3	16	1
ppeak17	chr14	28247128	28257656	4	2179	40690.7	17	1
ppeak18	chr5	17378641	17399886	6	3714	40148.8	18	1
ppeak19	chr12	22061961	22087156	6	3082	40067.6	19	1
ppeak20	chr3	4078941	4115136	8	5231	39908.6	20	1
ppeak21	chr16	71332603	71372097	8	5196	38186.7	21	1
ppeak22	chr12	18257451	18282280	5	2994	38182	22	1
ppeak23	chr12	22236187	22264845	5	4651	37407.3	23	1
ppeak24	chr6	81398926	81431718	6	2791	37032	24	1
ppeak25	chrUn_NW_018084979v1	3499493	3515953	5	2572	36770	25	1
ppeak26	chrUn_NW_018084786v1	175	33248	5	3553	36479.5	26	1
ppeak27	chrM	637	14031	6	2923	36447.8	27	1
ppeak28	chr1	22239457	22261067	4	3646	36054.1	28	1
ppeak29	chr10	39875136	39879176	2	1155	35426.4	29	1
ppeak30	chrUn_NW_018085108v1	38779	51873	4	2061	34390.1	30	1
ppeak31	chr6	166515333	166534490	4	4462	33988.3	31	1
ppeak32	chr4	93907455	93919331	3	2412	33977.2	32	1
ppeak33	chr3	10016806	10043784	5	3498	33323.2	33	1
ppeak34	chr6	63628484	63675724	9	6280	33219.2	34	1
ppeak35	chr10	43271791	43321578	8	6575	32794.7	35	1
ppeak36	chr12	48477255	48498596	7	3263	32690.1	36	1
ppeak37	chr3	17742364	17778950	6	5938	32389.6	37	1
ppeak38	chr4	93575094	93582375	3	1643	31559.5	38	1
ppeak39	chr2	6766162	6771564	4	2302	31062.6	39	1
ppeak40	chr5	59727100	59739326	2	2138	30723.9	40	1
ppeak41	chr12	24795812	24818441	4	2301	30243.7	41	1
ppeak42	chr9	104909720	104912843	2	1538	30122.3	42	1
ppeak43	chr2	75255091	75272898	3	3558	30024.4	43	1
ppeak44	chr12	53087265	53098751	5	4400	29993.4	44	1
ppeak45	chr15	132276253	132282840	4	3012	29341.1	45	1
ppeak46	chr12	5513905	5542405	6	5249	29280.9	46	1
ppeak47	chr4	89278120	89312146	6	5681	29177.3	47	1
ppeak48	chr5	64295773	64324394	4	3108	29127.6	48	1
ppeak49	chr13	125392681	125402438	4	3979	28826.1	49	1
ppeak50	chr15	63496409	63506021	4	3201	28585.1	50	1
ppeak51	chr3	8356024	8375991	6	4020	28520.9	51	1
ppeak52	chr12	1406198	1420052	3	1948	28258	52	1
ppeak53	chr6	56240436	56254222	4	2893	28242	53	1
ppeak54	chr12	52416773	52435401	3	1692	28230.7	54	1
ppeak55	chr4	98575814	98589811	2	2274	28115.8	55	1
ppeak56	chr7	25150546	25153751	1	3206	28020.4	56	1
ppeak57	chr6	49650882	49666267	4	2747	27591.5	57	1
ppeak58	chr3	670042	710795	5	4269	27561.3	58	1
ppeak59	chr6	52935724	52937992	2	2049	27544.2	59	1
ppeak60	chr3	3994564	4000037	3	2213	27531.9	60	1
ppeak61	chr7	74928817	74963264	6	4510	27468	61	1
ppeak62	chr14	56607700	56625143	5	3535	27350.6	62	1
ppeak63	chr14	112069852	112092951	5	3863	26949.6	63	1
ppeak64	chr12	4809082	4831026	5	2106	26666.3	64	1
ppeak65	chr9	45902555	45915556	5	3161	26583.1	65	1
ppeak66	chr14	30885405	30889964	2	1950	26089.8	66	1
ppeak67	chr12	52658783	52681050	4	4732	25941.1	67	1
ppeak68	chr6	164867809	164907485	5	3538	25706.1	68	1
ppeak69	chr5	63940720	63952465	3	3102	25624.1	69	1
ppeak70	chr7	37853807	37855699	1	1893	25514.9	70	1
ppeak71	chr12	60842756	60854919	3	2672	25346.5	71	1
ppeak72	chr12	36062027	36079206	4	2753	25096.8	72	1
ppeak73	chr15	81917013	81938783	4	3679	24872.2	73	1
ppeak74	chr2	9119284	9149106	5	4644	24710.5	74	1
ppeak75	chr13	201008742	201011033	2	1951	24542.1	75	1
ppeak76	chrUn_NW_018085252v1	10330	17589	2	1660	24274.1	76	1
ppeak77	chr9	46166831	46174790	3	1894	24142.8	77	1
ppeak78	chr12	1434614	1448844	4	2374	24047.3	78	1
ppeak79	chr5	59869466	59882340	3	1902	23811.8	79	1
ppeak80	chr1	10225259	10233085	2	1970	23632.2	80	1
ppeak81	chr2	66213194	66216967	2	1249	23562	81	1
ppeak82	chr10	32100923	32161786	7	4713	23517.5	82	1
ppeak83	chr13	208287885	208307728	4	1991	23474.3	83	1
ppeak84	chr6	68986696	69012131	4	3073	22993.2	84	1
ppeak85	chr1	225712518	225714471	2	1667	22911.4	85	1
ppeak86	chr4	95728986	95748060	3	3444	22745.7	86	1
ppeak87	chr16	51380488	51403920	4	2870	22684.5	87	1
ppeak88	chr2	151583963	151607352	4	2430	22621.8	88	1
ppeak89	chr13	97001627	97021041	5	3044	22603.7	89	1
ppeak90	chr2	76503772	76522023	5	2271	22545.5	90	1
ppeak91	chr11	16374456	16377054	2	2192	22294.5	91	1
ppeak92	chr3	18041977	18058044	4	2580	22159.6	92	1
ppeak93	chr12	5627041	5642622	4	3134	22034.7	93	1
ppeak94	chrUn_NW_018084833v1	389632	421134	6	3478	21881.3	94	1
ppeak95	chr2	9177235	9187778	3	2823	21738.6	95	1
ppeak96	chr12	20374685	20384102	3	2681	21608.2	96	1
ppeak97	chr12	18977764	18992735	3	2795	21523.8	97	1
ppeak98	chr11	66484144	66519424	5	3233	21429.1	98	1
ppeak99	chr3	72324398	72347840	4	3485	21151.7	99	1
ppeak100	chr4	80490073	80501424	2	1413	21123.1	100	1
ppeak101	chr18	46203756	46206524	3	2142	20991.7	101	1
ppeak102	chr7	86162705	86183468	3	3666	20767.2	102	1
ppeak103	chr17	33399060	33412362	2	2160	20685.9	103	1
ppeak104	chr2	151747765	151759823	2	1884	20624	104	1
ppeak105	chr5	21175161	21199414	4	3530	20447.7	105	1
ppeak106	chr3	68563279	68600049	8	5273	20330.1	106	1
ppeak107	chr9	134998057	135023810	4	2459	20192.9	107	1
ppeak108	chr3	17098481	17113106	5	3378	20175.2	108	1
ppeak109	chr2	134521235	134543995	3	2028	20154	109	1
ppeak110	chr13	32814923	32822011	4	2743	20127.8	110	1
ppeak111	chr12	35616330	35633323	5	2071	20022.9	111	1
ppeak112	chr2	143151615	143167879	3	2275	20014.5	112	1
ppeak113	chr11	17687747	17691861	4	2123	19967.3	113	1
ppeak114	chr6	45171918	45194395	4	2885	19912.4	114	1
ppeak115	chr1	143504933	143518851	3	1459	19898.6	115	1
ppeak116	chr5	78175214	78186588	2	2141	19821.5	116	1
ppeak117	chr6	58852855	58870893	3	2178	19670.4	117	1
ppeak118	chr4	599648	621762	4	2681	19648.3	118	1
ppeak119	chr6	85642147	85658586	3	3551	19514.7	119	1
ppeak120	chr5	76634743	76638678	2	2371	19459	120	1
ppeak121	chr3	42976353	42989392	2	2666	19425.5	121	1
ppeak122	chr1	183914618	183927541	3	1536	19398.7	122	1
ppeak123	chr1	9237973	9239819	1	1847	19291.1	123	1
ppeak124	chr7	92913135	92939009	4	1733	19214	124	1
ppeak125	chr1	166697812	166700317	1	2506	19212.1	125	1
ppeak126	chr7	116762563	116787885	6	4338	19029.5	126	1
ppeak127	chr2	150660543	150663081	2	2184	19020	127	1
ppeak128	chr1	147781165	147782823	1	1659	18967.9	128	1
ppeak129	chr2	13618826	13633273	4	3676	18958.8	129	1
ppeak130	chr1	239842215	239844347	1	2133	18793.4	130	1
ppeak131	chr6	39771220	39787587	5	2259	18728.8	131	1
ppeak132	chr2	65901083	65911227	3	2198	18690.3	132	1
ppeak133	chr9	41638904	41651683	3	2516	18613.9	133	1
ppeak134	chr5	61337850	61354515	4	2746	18571.5	134	1
ppeak135	chr5	9682284	9695972	4	1977	18436.4	135	1
ppeak136	chr6	93541387	93555845	4	2735	18387.7	136	1
ppeak137	chr6	53978799	53993658	4	2017	18331.5	137	1
ppeak138	chrUn_NW_018085131v1	5936	7876	2	1781	18328.5	138	1
ppeak139	chr6	151244261	151257209	3	2164	18327.9	139	1
ppeak140	chr13	109028299	109030857	2	2040	18265.4	140	1
ppeak141	chr15	137833153	137837114	4	2173	18231.3	141	1
ppeak142	chr1	57128292	57129819	2	1294	18216.8	142	1
ppeak143	chr7	2247206	2249751	2	2330	18197.3	143	1
ppeak144	chr15	109375018	109376779	1	1762	18168.2	144	1
ppeak145	chr2	287644	303348	4	2660	18050.2	145	1
ppeak146	chr6	12358155	12390361	4	2736	18045	146	1
ppeak147	chr18	553630	566330	5	3341	17965.4	147	1
ppeak148	chr6	75445232	75460434	3	3465	17809.1	148	1
ppeak149	chr9	41742081	41746306	3	1341	17808.4	149	1
ppeak150	chr5	21495000	21519219	7	3486	17779.2	150	1
ppeak151	chr3	111487452	111500246	4	1878	17727.4	151	1
ppeak152	chr12	46879333	46910364	4	2529	17721.8	152	1
ppeak153	chr5	7393177	7395043	2	1540	17690.8	153	1
ppeak154	chr3	72379598	72381785	1	2188	17580.2	154	1
ppeak155	chr4	59573054	59579107	2	2441	17380.6	155	1
ppeak156	chr6	75270260	75303704	5	2967	17367.5	156	1
ppeak157	chr6	63094335	63109789	4	2570	17337.8	157	1
ppeak158	chr5	64452850	64464406	2	1424	17290.1	158	1
ppeak159	chr3	18245714	18263434	5	2855	17229.2	159	1
ppeak160	chr14	81407215	81409414	1	2200	17197.7	160	1
ppeak161	chr10	42915091	42916315	1	1225	17197.1	161	1
ppeak162	chr15	132317618	132330070	6	2550	17156.4	162	1
ppeak163	chr4	35976843	35978063	1	1221	17149.2	163	1
ppeak164	chr2	60354982	60381168	7	3394	17128.3	164	1
ppeak165	chr2	98441255	98444489	2	2263	17072.3	165	1
ppeak166	chr14	49905415	49931540	3	3147	17049.2	166	1
ppeak167	chr12	51923685	51933048	2	2790	17032.2	167	1
ppeak168	chr9	88278671	88290957	3	2809	17014.9	168	1
ppeak169	chr5	63785706	63796552	2	2539	16981.6	169	1
ppeak170	chr12	52774952	52779802	2	1634	16971.1	170	1
ppeak171	chr14	41442089	41456056	3	2458	16939.2	171	1
ppeak172	chr10	69293806	69305510	2	2973	16933.3	172	1
ppeak173	chr6	92293259	92299508	2	1296	16899.2	173	1
ppeak174	chr2	6902362	6928532	6	5198	16890.1	174	1
ppeak175	chr12	4346447	4380256	5	3708	16867.3	175	1
ppeak176	chr3	9784935	9816743	5	3205	16813.7	176	1
ppeak177	chr3	111770748	111794873	5	4046	16747.6	177	1
ppeak178	chr12	14571184	14582921	3	2801	16747.5	178	1
ppeak179	chr5	7085819	7088132	2	2086	16704.7	179	1
ppeak180	chr14	81481936	81489085	2	1147	16690.1	180	1
ppeak181	chr12	4974916	4986116	5	2244	16688	181	1
ppeak182	chr12	47708418	47714610	2	1983	16659	182	1
ppeak183	chr6	62955408	62992811	8	4098	16569.5	183	1
ppeak184	chr1	223752442	223755656	4	2330	16556.3	184	1
ppeak185	chr2	74728817	74760440	4	3461	16535.7	185	1
ppeak186	chr5	63054529	63062803	3	2746	16531.5	186	1
ppeak187	chrUn_NW_018085140v1	2996	7720	4	1854	16504.2	187	1
ppeak188	chr3	17792107	17812128	3	3023	16503.3	188	1
ppeak189	chr5	9484507	9486494	2	1708	16500.4	189	1
ppeak190	chr10	17495822	17496997	1	1176	16499.6	190	1
ppeak191	chr10	43506155	43518370	4	1743	16442.6	191	1
ppeak192	chr15	104766812	104783610	4	2675	16369.7	192	1
ppeak193	chr9	47464934	47476822	2	1367	16344.8	193	1
ppeak194	chr6	54880149	54891654	5	3262	16329	194	1
ppeak195	chr4	34265516	34269171	3	1938	16307.5	195	1
ppeak196	chr1	159008791	159023218	3	2435	16262.1	196	1
ppeak197	chr13	99502899	99513734	3	2081	16251.4	197	1
ppeak198	chr7	53459209	53474023	2	2829	16215.4	198	1
ppeak199	chr1	269652905	269655499	3	2153	16205.8	199	1
ppeak200	chr10	66470891	66475782	2	1769	16192.6	200	1
ppeak201	chr5	23028971	23046815	3	3004	16170.2	201	1
ppeak202	chr14	7358013	7371528	2	2118	16157.2	202	1
ppeak203	chr8	118202928	118204445	1	1518	16069.9	203	1
ppeak204	chr3	1005060	1029481	4	2928	16051.9	204	1
ppeak205	chr6	88451292	88466808	4	3446	16018.7	205	1
ppeak206	chr6	49678898	49680716	1	1819	16007.3	206	1
ppeak207	chr4	16551690	16554285	3	2086	15985.2	207	1
ppeak208	chr3	93461207	93496769	4	1934	15963.8	208	1
ppeak209	chr13	2574467	2592250	3	2910	15951.4	209	1
ppeak210	chr2	135339047	135346522	4	2567	15944.9	210	1
ppeak211	chr12	19011093	19024376	3	2639	15898.4	211	1
ppeak212	chr2	141878183	141885680	2	2615	15881.6	212	1
ppeak213	chr3	25133330	25152143	5	2513	15729.5	213	1
ppeak214	chr6	53333202	53340589	3	2373	15619.8	214	1
ppeak215	chr6	84129454	84154653	3	2556	15595.7	215	1
ppeak216	chr9	17297166	17299172	2	1527	15584.2	216	1
ppeak217	chr6	36342221	36344284	1	2064	15561.6	217	1
ppeak218	chr14	48543591	48552450	4	2523	15543.1	218	1
ppeak219	chr14	113617124	113638325	7	3345	15493.7	219	1
ppeak220	chr3	39995518	40012455	6	3125	15363.6	220	1
ppeak221	chr3	75615950	75626341	2	1109	15318.4	221	1
ppeak222	chr14	49310046	49333714	4	2330	15282.4	222	1
ppeak223	chr18	50449214	50467656	4	2627	15240.5	223	1
ppeak224	chr6	54683707	54686701	3	1832	15167.9	224	1
ppeak225	chr9	46543717	46549970	2	1505	15131.6	225	1
ppeak226	chr7	75769768	75789972	4	3704	15118.7	226	1
ppeak227	chr1	107199318	107218560	3	2205	15116.5	227	1
ppeak228	chr3	8012094	8032832	4	4233	15082.7	228	1
ppeak229	chr2	57899500	57907796	2	1999	15042.3	229	1
ppeak230	chr9	134953976	134977255	4	1964	15024.3	230	1
ppeak231	chr14	114563424	114593201	5	2074	15022.5	231	1
ppeak232	chr1	270845860	270870321	3	2042	15004.4	232	1
ppeak233	chr13	90640538	90642234	1	1697	14990.4	233	1
ppeak234	chr10	17559027	17560308	1	1282	14912.6	234	1
ppeak235	chr2	27684474	27686055	1	1582	14883.7	235	1
ppeak236	chr6	52100941	52117798	3	1721	14881.4	236	1
ppeak237	chr2	77373662	77394379	4	3434	14866.5	237	1
ppeak238	chr6	63951422	63957834	2	1760	14863	238	1
ppeak239	chr2	151449546	151474617	3	2546	14857.1	239	1
ppeak240	chr15	48131153	48137116	4	2574	14856.8	240	1
ppeak241	chr10	39932166	39934014	1	1849	14844.8	241	1
ppeak242	chr17	51222247	51236999	3	1455	14815.4	242	1
ppeak243	chr17	49354235	49363397	2	558	14812.2	243	1
ppeak244	chr9	104061	105900	2	1495	14783.4	244	1
ppeak245	chr12	38061371	38074972	2	3038	14778.8	245	1
ppeak246	chr10	23826168	23845219	4	2316	14760.7	246	1
ppeak247	chr4	93341992	93346445	2	1845	14709.6	247	1
ppeak248	chr2	51219648	51229672	2	1398	14707.2	248	1
ppeak249	chr1	236671590	236683289	3	1046	14693.9	249	1
ppeak250	chr3	41319089	41345232	4	3372	14671.5	250	1
ppeak251	chr8	87478695	87489414	2	1913	14666.8	251	1
ppeak252	chr6	75000642	75016471	4	3502	14651.3	252	1
ppeak253	chr12	4487874	4513204	6	3652	14630.6	253	1
ppeak254	chr6	161156969	161174634	5	3530	14623.1	254	1
ppeak255	chr18	14128454	14148994	3	1927	14577.2	255	1
ppeak256	chr6	63122374	63133277	3	2105	14564.2	256	1
ppeak257	chr4	3046047	3065969	4	2425	14523.1	257	1
ppeak258	chr5	22444636	22460989	4	1893	14514.9	258	1
ppeak259	chr2	74679536	74687680	2	1892	14464.6	259	1
ppeak260	chr7	111278313	111291113	3	2181	14456.3	260	1
ppeak261	chr9	125005640	125024623	3	2189	14425.2	261	1
ppeak262	chr6	59720389	59726574	2	1854	14399.3	262	1
ppeak263	chr12	20278996	20291367	4	2700	14398.6	263	1
ppeak264	chr3	39064634	39100100	6	4219	14360.2	264	1
ppeak265	chr2	81453552	81465754	3	1942	14358.1	265	1
ppeak266	chr13	96643050	96652803	2	2504	14163.3	266	1
ppeak267	chrUn_NW_018084833v1	1538544	1558226	3	3297	14117.9	267	1
ppeak268	chr2	4710197	4711965	2	1623	14114.1	268	1
ppeak269	chr12	45504912	45506380	1	1469	14047.4	269	1
ppeak270	chr9	259413	269335	2	1883	14015.8	270	1
ppeak271	chr11	19099397	19119334	4	2874	14003.7	271	1
ppeak272	chr10	66264307	66285213	4	2113	13996.6	272	1
ppeak273	chr3	11408058	11435637	4	2587	13990.8	273	1
ppeak274	chr1	208148476	208154295	3	1559	13965.6	274	1
ppeak275	chr12	1319361	1320848	2	1270	13963.1	275	1
ppeak276	chr9	44582392	44597704	3	3233	13937	276	1
ppeak277	chr17	31929580	31954662	3	1266	13923	277	1
ppeak278	chr6	67433614	67447400	5	2939	13904.6	278	1
ppeak279	chr14	74850372	74863288	3	2665	13888.6	279	1
ppeak280	chr13	77749628	77751905	2	1958	13869	280	1
ppeak281	chr4	35767380	35769045	2	1380	13857	281	1
ppeak282	chr6	84049120	84051135	1	2016	13846.1	282	1
ppeak283	chr13	202886838	202897461	2	1742	13818.4	283	1
ppeak284	chr13	74705456	74706783	1	1328	13750.1	284	1
ppeak285	chr2	62250495	62252328	2	1615	13748	285	1
ppeak286	chr1	269863402	269882165	3	2175	13730.8	286	1
ppeak287	chr10	33013302	33022502	3	2734	13728.2	287	1
ppeak288	chr7	23841161	23849636	2	2636	13727.8	288	1
ppeak289	chr2	135282958	135284550	1	1593	13697.6	289	1
ppeak290	chr5	68678195	68679478	1	1284	13667	290	1
ppeak291	chr2	48665880	48667528	2	1288	13661.9	291	1
ppeak292	chr9	6678900	6689313	3	2317	13638.9	292	1
ppeak293	chr3	17487388	17497602	2	2384	13633.6	293	1
ppeak294	chr5	60766889	60778142	2	2242	13595.9	294	1
ppeak295	chr14	30320310	30337548	3	2458	13556	295	1
ppeak296	chr3	59707490	59709388	1	1899	13549.8	296	1
ppeak297	chr1	267671685	267680923	2	1848	13542.9	297	1
ppeak298	chr2	6678272	6685038	3	2223	13525.9	298	1
ppeak299	chr12	44949195	44965437	4	2511	13510.1	299	1
ppeak300	chr8	135420352	135432729	4	2014	13504.5	300	1
ppeak301	chr2	26873442	26881902	2	2742	13442.9	301	1
ppeak302	chr6	95060968	95082157	3	3202	13423.2	302	1
ppeak303	chr1	254207618	254214617	3	1354	13382.8	303	1
ppeak304	chr18	45417380	45426020	2	1044	13382.5	304	1
ppeak305	chr7	29714264	29731290	4	2535	13379	305	1
ppeak306	chr3	59318525	59350148	4	2817	13376.5	306	1
ppeak307	chr12	26995023	27005753	2	2002	13365.3	307	1
ppeak308	chr4	122504502	122514797	2	1617	13365	308	1
ppeak309	chr18	31114040	31133061	4	2070	13354.6	309	1
ppeak310	chr13	108425879	108436310	5	2935	13342.3	310	1
ppeak311	chr7	23920981	23933781	2	2925	13323.5	311	1
ppeak312	chr7	12720241	12730707	3	2317	13282.4	312	1
ppeak313	chr3	39380848	39394892	2	2948	13242.1	313	1
ppeak314	chr5	18303057	18306792	3	1753	13237.6	314	1
ppeak315	chr5	18580784	18589327	3	2345	13210	315	1
ppeak316	chr4	94649046	94670801	5	2471	13172.7	316	1
ppeak317	chr14	108032472	108034132	1	1661	13165.5	317	1
ppeak318	chr13	77180255	77182383	2	1866	13164.4	318	1
ppeak319	chr7	8515905	8519705	3	1933	13139.3	319	1
ppeak320	chr14	10466917	10469716	2	1851	13050.9	320	1
ppeak321	chrUn_NW_018084979v1	1900655	1902339	2	1436	13041.4	321	1
ppeak322	chr6	91407173	91408221	1	1049	13034	322	1
ppeak323	chr18	9581535	9582886	1	1352	13022.8	323	1
ppeak324	chr15	136438914	136452225	4	1825	13022.2	324	1
ppeak325	chr13	71645589	71647321	1	1733	13018.4	325	1
ppeak326	chr3	97323056	97335458	2	768	12931.6	326	1
ppeak327	chr5	21327892	21337077	2	1990	12929.7	327	1
ppeak328	chr3	92695791	92698210	2	2006	12926.2	328	1
ppeak329	chr12	43904808	43927508	6	2904	12911.8	329	1
ppeak330	chr7	32278662	32290065	3	1705	12862.6	330	1
ppeak331	chr13	65758711	65761153	2	2152	12846.9	331	1
ppeak332	chr12	24302859	24306145	4	1935	12844	332	1
ppeak333	chr14	129510366	129511524	1	1159	12840.3	333	1
ppeak334	chr4	800675	824755	3	1829	12834.6	334	1
ppeak335	chr17	51929718	51939821	4	1859	12818.7	335	1
ppeak336	chr4	79873009	79874882	1	1874	12792.4	336	1
ppeak337	chr9	104880497	104891691	2	2070	12766.8	337	1
ppeak338	chrUn_NW_018084979v1	807814	821953	4	2560	12763.3	338	1
ppeak339	chr10	12755572	12757262	1	1691	12758	339	1
ppeak340	chr7	98461597	98474373	2	1028	12713.4	340	1
ppeak341	chr6	48834682	48844779	3	2014	12651.5	341	1
ppeak342	chr6	47655116	47657984	2	1776	12584.5	342	1
ppeak343	chr6	55926489	55940469	2	2000	12582	343	1
ppeak344	chr17	61529585	61531316	2	1436	12578.7	344	1
ppeak345	chr3	97198999	97201568	2	1621	12569.9	345	1
ppeak346	chr15	7501684	7502936	1	1253	12553.8	346	1
ppeak347	chr13	32319446	32341903	5	2147	12537.7	347	1
ppeak348	chr2	59276794	59284328	3	2658	12535.1	348	1
ppeak349	chr6	54053956	54072488	3	1931	12516.5	349	1
ppeak350	chr3	114713582	114723299	3	2498	12513.6	350	1
ppeak351	chr7	29671784	29681111	2	2126	12513.1	351	1
ppeak352	chr16	18415540	18416814	1	1275	12507.2	352	1
ppeak353	chr5	9321573	9322971	1	1399	12500.6	353	1
ppeak354	chr16	51463904	51483084	5	2725	12484.3	354	1
ppeak355	chr3	44147781	44162000	2	2216	12477.2	355	1
ppeak356	chr9	130828087	130855495	4	2572	12476.1	356	1
ppeak357	chr7	121121001	121133693	3	2436	12462.3	357	1
ppeak358	chr12	48146404	48168864	3	2403	12454.1	358	1
ppeak359	chr17	43710350	43711491	1	1142	12429.3	359	1
ppeak360	chrUn_NW_018084979v1	1845041	1856491	2	2584	12417.5	360	1
ppeak361	chr1	269444001	269454314	4	2697	12412.7	361	1
ppeak362	chr7	104007846	104009951	2	1798	12409	362	1
ppeak363	chr9	32810702	32812675	2	1819	12400.5	363	1
ppeak364	chr4	94496144	94498025	2	1631	12397.3	364	1
ppeak365	chr10	57828967	57830813	2	1369	12380.9	365	1
ppeak366	chr17	31901656	31906217	3	1256	12380.4	366	1
ppeak367	chr1	54596586	54598794	2	1909	12371.6	367	1
ppeak368	chr3	94011379	94013031	1	1653	12348.2	368	1
ppeak369	chr11	25771566	25773429	1	1864	12345.2	369	1
ppeak370	chr9	46062215	46063828	1	1614	12340.4	370	1
ppeak371	chr7	38213377	38224714	3	2985	12330.1	371	1
ppeak372	chr1	241567317	241570690	3	1797	12321.6	372	1
ppeak373	chr2	531546	534957	4	2345	12317.5	373	1
ppeak374	chr2	139781425	139783291	1	1867	12293.2	374	1
ppeak375	chr2	7390263	7392090	2	1346	12288.2	375	1
ppeak376	chr16	34691743	34703419	4	2520	12284.3	376	1
ppeak377	chr2	62434967	62454345	4	3386	12283.7	377	1
ppeak378	chr5	22020775	22022474	1	1700	12271.4	378	1
ppeak379	chr7	92497368	92499089	1	1722	12233.2	379	1
ppeak380	chr6	165133939	165136160	2	2018	12200.4	380	1
ppeak381	chr6	3849783	3863730	3	1754	12185.5	381	1
ppeak382	chr7	58065252	58079672	2	2113	12144.5	382	1
ppeak383	chr4	72881064	72882657	1	1594	12126.1	383	1
ppeak384	chr12	44892509	44907667	3	2522	12124.9	384	1
ppeak385	chr14	6653400	6660565	4	1430	12123.9	385	1
ppeak386	chrX	124470	126239	2	1634	12108.8	386	1
ppeak387	chr10	53313894	53323849	3	3548	12104.3	387	1
ppeak388	chr9	3143703	3152011	4	2089	12101.4	388	1
ppeak389	chr12	44604012	44617528	3	1575	12094.1	389	1
ppeak390	chr4	98920802	98934698	2	1869	12092.3	390	1
ppeak391	chr6	51807969	51822778	3	2721	12087.1	391	1
ppeak392	chr15	120361054	120365018	2	952	12062.8	392	1
ppeak393	chr15	84891640	84900681	2	1748	12042.6	393	1
ppeak394	chr6	34922200	34934203	2	1694	12025.8	394	1
ppeak395	chr14	76498644	76511930	2	2772	11998.6	395	1
ppeak396	chr1	146007542	146016452	4	1934	11995.5	396	1
ppeak397	chr12	25049998	25058590	3	1482	11980.7	397	1
ppeak398	chr2	7829877	7843155	3	3119	11958.2	398	1
ppeak399	chr1	100698123	100700169	2	1703	11934.3	399	1
ppeak400	chr11	67564551	67566299	2	1507	11924.5	400	1
ppeak401	chr2	105201911	105203781	2	1625	11922.4	401	1
ppeak402	chr5	21624017	21626911	2	1842	11898.7	402	1
ppeak403	chr7	59442250	59462122	5	3641	11895.4	403	1
ppeak404	chr14	123445511	123459985	4	1200	11888.9	404	1
ppeak405	chr3	59184537	59202284	3	2940	11810.6	405	1
ppeak406	chr6	78059448	78071971	2	1921	11787.9	406	1
ppeak407	chr6	53753788	53764913	2	2110	11774.7	407	1
ppeak408	chr17	62164939	62174865	3	1504	11771.2	408	1
ppeak409	chr17	62631504	62657445	4	2246	11751.3	409	1
ppeak410	chrUn_NW_018084979v1	1284319	1309800	3	3521	11749.3	410	1
ppeak411	chr13	131260557	131271797	2	1303	11746.9	411	1
ppeak412	chr12	756143	769716	3	1503	11733.9	412	1
ppeak413	chr3	33654135	33656070	2	1503	11729.4	413	1
ppeak414	chr4	98794097	98805985	3	2915	11677.6	414	1
ppeak415	chr17	915901	917196	1	1296	11662.1	415	1
ppeak416	chr14	81823194	81836172	2	1627	11656.8	416	1
ppeak417	chr3	77855207	77857104	1	1898	11637.5	417	1
ppeak418	chr12	11965245	11967381	2	1677	11632.9	418	1
ppeak419	chr6	98813705	98815394	1	1690	11616.1	419	1
ppeak420	chr5	10251717	10265163	2	2077	11616	420	1
ppeak421	chr4	107731499	107737795	2	1703	11613	421	1
ppeak422	chr6	110121897	110125353	3	1741	11598.7	422	1
ppeak423	chr4	36653631	36655416	2	1526	11567.9	423	1
ppeak424	chr7	48042911	48050984	2	1450	11560.5	424	1
ppeak425	chr14	31507608	31520682	3	2123	11554.8	425	1
ppeak426	chr15	80572512	80582400	2	584	11522.5	426	1
ppeak427	chrUn_NW_018085356v1	629277	640152	3	1918	11521	427	1
ppeak428	chr6	48697882	48702325	2	1645	11520.7	428	1
ppeak429	chr1	161983538	161985030	1	1493	11507.2	429	1
ppeak430	chr1	268329034	268337482	3	1652	11486.7	430	1
ppeak431	chr7	28911983	28920586	2	1218	11476.4	431	1
ppeak432	chr10	33316577	33324315	3	2505	11468.5	432	1
ppeak433	chr18	45442597	45458233	4	2455	11445.6	433	1
ppeak434	chr11	6761972	6763621	1	1650	11439.6	434	1
ppeak435	chr3	16363920	16377132	2	2030	11436.3	435	1
ppeak436	chr18	18819628	18822944	3	2253	11432.6	436	1
ppeak437	chr10	24602944	24623926	7	3336	11422.6	437	1
ppeak438	chr14	41977575	41991737	3	2327	11421.7	438	1
ppeak439	chr13	179913103	179915135	2	1848	11414.6	439	1
ppeak440	chr12	1197527	1206031	3	2539	11410.7	440	1
ppeak441	chr5	11365677	11374931	2	1849	11409.3	441	1
ppeak442	chr7	91927367	91959972	5	2993	11353.1	442	1
ppeak443	chr14	103217702	103239064	3	2040	11306.9	443	1
ppeak444	chr10	56428027	56430870	3	1836	11301.8	444	1
ppeak445	chr5	22868369	22875589	3	2041	11292.1	445	1
ppeak446	chr6	58333847	58335206	1	1360	11292.1	446	1
ppeak447	chr4	99112172	99123990	2	1864	11288.6	447	1
ppeak448	chr2	65172558	65174553	2	1691	11248.2	448	1
ppeak449	chr7	60822998	60824719	1	1722	11219.9	449	1
ppeak450	chr4	179942	206729	5	4432	11218.4	450	1
ppeak451	chr9	126346599	126348199	2	1450	11217	451	1
ppeak452	chr13	82144884	82156023	2	1678	11215.9	452	1
ppeak453	chr9	109556654	109558330	1	1677	11214.3	453	1
ppeak454	chr13	157490404	157505254	2	2615	11205.8	454	1
ppeak455	chr5	35670279	35672316	2	1910	11173.1	455	1
ppeak456	chr1	37192913	37203617	2	2821	11154.6	456	1
ppeak457	chr2	7875491	7884551	3	1782	11150.1	457	1
ppeak458	chr9	65065180	65066789	2	1406	11135.4	458	1
ppeak459	chr13	202464381	202465452	1	1072	11111	459	1
ppeak460	chr10	42012629	42014558	2	1792	11106.8	460	1
ppeak461	chr18	19141668	19143182	1	1515	11082.3	461	1
ppeak462	chr7	110442972	110464126	4	2748	11080.5	462	1
ppeak463	chr3	8446535	8474723	4	2227	11075.1	463	1
ppeak464	chr1	252323253	252325112	1	1860	11062.7	464	1
ppeak465	chr13	45400750	45402369	1	1620	11062.6	465	1
ppeak466	chr3	39771564	39786579	4	2482	11054	466	1
ppeak467	chr1	273810392	273830088	5	2025	11053.4	467	1
ppeak468	chr13	16784005	16785479	1	1475	11005.8	468	1
ppeak469	chr3	86179347	86181388	2	1819	10986.9	469	1
ppeak470	chr13	68982129	68996579	3	1806	10984.9	470	1
ppeak471	chr13	32006407	32040245	7	3906	10980.4	471	1
ppeak472	chr2	76687521	76694704	4	1852	10954.8	472	1
ppeak473	chr2	143207218	143210874	2	1676	10948.6	473	1
ppeak474	chr12	26326351	26337079	2	932	10920	474	1
ppeak475	chr12	6047180	6056099	2	2261	10907	475	1
ppeak476	chr12	36333057	36334340	1	1284	10906.1	476	1
ppeak477	chr3	93371372	93373316	1	1945	10899.4	477	1
ppeak478	chr7	52793248	52794685	1	1438	10893.3	478	1
ppeak479	chr15	67408124	67409573	1	1450	10892.3	479	1
ppeak480	chr13	206535273	206547921	3	2106	10887.4	480	1
ppeak481	chr10	51614702	51621489	2	1743	10884.3	481	1
ppeak482	chr1	21035935	21049411	3	1776	10883.2	482	1
ppeak483	chr2	12530658	12532309	2	1397	10880.3	483	1
ppeak484	chr1	90299415	90300828	1	1414	10877.4	484	1
ppeak485	chr6	95233129	95248304	3	2610	10866.8	485	1
ppeak486	chr12	48193424	48210000	3	1734	10858.9	486	1
ppeak487	chr3	49464648	49471323	2	2041	10858.9	487	1
ppeak488	chr5	10087411	10101516	3	2216	10848.2	488	1
ppeak489	chr7	112145907	112147856	2	1639	10812.5	489	1
ppeak490	chr6	49306146	49330687	4	2254	10810.3	490	1
ppeak491	chr3	8833834	8844838	3	2486	10803.7	491	1
ppeak492	chr10	28691671	28712941	4	1145	10779.6	492	1
ppeak493	chr9	12850078	12858316	3	2060	10779.4	493	1
ppeak494	chr13	23844029	23845152	1	1124	10771.5	494	1
ppeak495	chr5	15610832	15620129	2	880	10768.7	495	1
ppeak496	chr14	123344275	123346321	2	1881	10749.3	496	1
ppeak497	chr5	6570494	6576937	2	1904	10736	497	1
ppeak498	chr18	38264998	38285757	3	3271	10734.5	498	1
ppeak499	chr1	138340679	138342431	2	1506	10728	499	1
ppeak500	chr7	58172162	58176527	2	1583	10715.2	500	1
ppeak501	chr1	77530323	77541504	2	2096	10712.5	501	1
ppeak502	chr8	31206594	31208498	1	1905	10710	502	1
ppeak503	chr2	69716465	69725446	3	1879	10702.7	503	1
ppeak504	chr5	7108024	7109648	1	1625	10698.9	504	1
ppeak505	chr10	16740004	16741687	1	1684	10693.3	505	1
ppeak506	chr3	125351778	125353644	2	1705	10690.5	506	1
ppeak507	chr6	17433916	17435497	1	1582	10688.2	507	1
ppeak508	chr6	81590307	81610986	4	3152	10666.2	508	1
ppeak509	chr12	20975858	20987824	3	1498	10659.3	509	1
ppeak510	chr1	149516438	149517748	1	1311	10648.7	510	1
ppeak511	chr6	80023292	80036389	2	1758	10641.3	511	1
ppeak512	chr16	75259348	75261526	1	2179	10631	512	1
ppeak513	chr4	999656	1010988	3	2253	10626	513	1
ppeak514	chr7	20896953	20911589	4	2284	10614	514	1
ppeak515	chr14	55923298	55925738	3	1960	10612.8	515	1
ppeak516	chr12	16934969	16936621	2	1530	10594.8	516	1
ppeak517	chr4	97776585	97777785	1	1201	10594.3	517	1
ppeak518	chr13	92514467	92517880	4	1911	10593.6	518	1
ppeak519	chr15	121211254	121213269	1	2016	10577.1	519	1
ppeak520	chr17	43887634	43899004	4	2250	10570.7	520	1
ppeak521	chr6	83578700	83591232	2	865	10554.5	521	1
ppeak522	chr18	38182176	38183978	2	1675	10532.5	522	1
ppeak523	chr9	705811	712295	3	1995	10529.4	523	1
ppeak524	chr1	130200984	130202512	1	1529	10522.7	524	1
ppeak525	chr17	34884564	34892889	2	1861	10521.1	525	1
ppeak526	chr9	19593840	19595076	1	1237	10506.4	526	1
ppeak527	chr7	13934432	13935828	1	1397	10506	527	1
ppeak528	chr13	31178733	31183922	2	1771	10501.5	528	1
ppeak529	chr1	121413262	121414446	1	1185	10483.6	529	1
ppeak530	chr12	19336269	19337626	1	1358	10475.4	530	1
ppeak531	chr7	78028741	78036156	2	2655	10475.2	531	1
ppeak532	chr12	34261937	34263617	1	1681	10469.6	532	1
ppeak533	chr7	92811178	92813019	1	1842	10456.9	533	1
ppeak534	chr9	46309055	46322504	3	2267	10447.2	534	1
ppeak535	chr13	2540847	2550111	3	2528	10432.2	535	1
ppeak536	chr4	94296926	94298560	1	1635	10407.1	536	1
ppeak537	chr6	84845104	84858013	3	1911	10394.3	537	1
ppeak538	chr6	27794703	27809329	3	2195	10380.1	538	1
ppeak539	chr12	22290260	22315606	4	2631	10376.7	539	1
ppeak540	chr6	59740669	59752103	4	2456	10369.5	540	1
ppeak541	chr7	59727619	59734080	2	1614	10364.7	541	1
ppeak542	chr15	139531973	139542965	3	2343	10333.6	542	1
ppeak543	chr6	3774287	3786943	2	2316	10303.2	543	1
ppeak544	chr12	47915997	47922367	3	1752	10300.3	544	1
ppeak545	chr14	40981446	40996927	3	2113	10298	545	1
ppeak546	chr17	19627222	19630537	3	1890	10294.1	546	1
ppeak547	chr1	45169659	45171254	2	1450	10293.7	547	1
ppeak548	chr17	28045622	28070747	4	2012	10286.2	548	1
ppeak549	chr6	18900759	18902335	2	1341	10279.3	549	1
ppeak550	chr1	235877356	235888109	2	1605	10275.6	550	1
ppeak551	chr7	98356691	98363326	3	1738	10258.4	551	1
ppeak552	chr3	1748186	1754194	3	1763	10249.6	552	1
ppeak553	chr6	94978768	94992037	3	2233	10243.7	553	1
ppeak554	chr7	78066239	78068160	1	1922	10228.7	554	1
ppeak555	chr6	74864424	74865598	1	1175	10226.5	555	1
ppeak556	chr3	38007035	38019721	2	1293	10226.2	556	1
ppeak557	chr14	45141898	45150503	2	1501	10221	557	1
ppeak558	chr6	92473315	92484372	3	2979	10220	558	1
ppeak559	chr15	57418421	57429532	2	2559	10216.6	559	1
ppeak560	chr12	59151275	59165340	5	3086	10211.2	560	1
ppeak561	chr9	41759512	41761937	2	1809	10195.4	561	1
ppeak562	chr3	56276575	56278237	2	1510	10193.5	562	1
ppeak563	chr6	4018652	4043568	4	1912	10190.6	563	1
ppeak564	chr15	83008140	83010002	1	1863	10186.1	564	1
ppeak565	chr18	19979941	20001532	4	2089	10171.5	565	1
ppeak566	chr2	79182498	79203371	4	2154	10163.1	566	1
ppeak567	chr5	3495452	3505089	2	2411	10123.7	567	1
ppeak568	chr18	19572316	19591234	3	2118	10119.2	568	1
ppeak569	chr6	48313363	48326387	3	1989	10118.3	569	1
ppeak570	chr12	22830140	22841872	2	2463	10105.9	570	1
ppeak571	chr14	75104365	75109638	3	1274	10098.8	571	1
ppeak572	chr3	31236529	31238357	2	1556	10093.1	572	1
ppeak573	chr7	68470253	68472018	2	1586	10084.2	573	1
ppeak574	chr8	84223544	84224948	1	1405	10083.7	574	1
ppeak575	chr9	494741	496057	1	1317	10075.8	575	1
ppeak576	chr12	43884361	43885876	2	1314	10075.7	576	1
ppeak577	chr13	46204286	46207538	3	1988	10074.4	577	1
ppeak578	chr4	103834408	103866744	4	2780	10046.8	578	1
ppeak579	chr7	97095430	97104961	2	1070	10031.4	579	1
ppeak580	chrUn_NW_018084979v1	2152502	2153919	1	1418	10027	580	1
ppeak581	chr12	50347279	50348680	1	1402	10020.4	581	1
ppeak582	chr12	53135784	53139085	2	1288	10015.2	582	1
ppeak583	chr6	43527395	43529032	1	1638	10008.1	583	1
ppeak584	chrX	20220880	20221891	1	1012	10006.6	584	1
ppeak585	chr14	121304873	121316895	3	2191	9997.5	585	1
ppeak586	chr1	90650215	90663947	2	1587	9991.4	586	1
ppeak587	chr1	270179030	270191112	2	2863	9983.36	587	1
ppeak588	chr1	265934228	265948774	4	2636	9956.74	588	1
ppeak589	chr6	28164621	28172499	2	2571	9955.43	589	1
ppeak590	chr17	47297164	47309843	4	1951	9954.28	590	1
ppeak591	chr3	127043290	127061573	4	1527	9934.98	591	1
ppeak592	chr2	8347434	8362731	3	1787	9924.69	592	1
ppeak593	chr4	98250762	98252272	1	1511	9919.49	593	1
ppeak594	chr18	40603697	40605417	2	1609	9905.82	594	1
ppeak595	chr14	114382482	114385762	2	1548	9894.45	595	1
ppeak596	chr16	36216217	36218363	2	1860	9890.7	596	1
ppeak597	chr9	47345155	47353284	2	1205	9890.55	597	1
ppeak598	chr6	53054888	53066609	3	2304	9884.32	598	1
ppeak599	chr13	197161243	197162665	2	1289	9883.33	599	1
ppeak600	chrUn_NW_018084833v1	697574	712851	3	2038	9855.19	600	1
ppeak601	chr6	64246909	64248426	1	1518	9843.36	601	1
ppeak602	chr5	69771411	69780219	3	2014	9840.3	602	1
ppeak603	chr15	88527422	88528847	1	1426	9838.77	603	1
ppeak604	chr6	63754220	63756012	1	1793	9838.62	604	1
ppeak605	chr14	36063514	36064634	1	1121	9838.42	605	1
ppeak606	chr12	52570541	52576927	3	1112	9834.44	606	1
ppeak607	chr14	6910763	6923709	3	1839	9832.49	607	1
ppeak608	chr6	83152265	83165075	3	1448	9831.67	608	1
ppeak609	chr7	10056847	10058776	1	1930	9825.75	609	1
ppeak610	chr7	33377600	33379648	1	2049	9821.59	610	1
ppeak611	chr2	7058627	7060326	1	1700	9813.76	611	1
ppeak612	chr14	134236673	134254798	3	1916	9796.56	612	1
ppeak613	chr2	4223454	4237082	2	2192	9774	613	1
ppeak614	chr18	54429647	54431426	2	1417	9773.83	614	1
ppeak615	chr1	167854826	167857637	2	2208	9773	615	1
ppeak616	chr6	167315577	167325664	3	2257	9769.26	616	1
ppeak617	chr6	70494762	70496210	2	1318	9763.43	617	1
ppeak618	chr7	117675801	117677451	1	1651	9735.5	618	1
ppeak619	chr11	16247456	16273502	5	2319	9722.97	619	1
ppeak620	chr7	340664	355366	2	2767	9720.96	620	1
ppeak621	chr6	71970737	71989126	3	2404	9702.04	621	1
ppeak622	chr14	48049179	48051233	2	1852	9690.98	622	1
ppeak623	chr10	31276000	31277463	1	1464	9671.6	623	1
ppeak624	chr2	9063989	9073476	2	1187	9664.41	624	1
ppeak625	chr3	80330707	80332322	2	1408	9657.54	625	1
ppeak626	chr1	77399454	77401744	1	2291	9651.43	626	1
ppeak627	chr7	4178265	4209343	4	2521	9631.07	627	1
ppeak628	chr1	190677323	190687634	3	2790	9626.35	628	1
ppeak629	chr13	110587566	110589034	1	1469	9625.38	629	1
ppeak630	chr2	5048513	5061706	4	2090	9621.65	630	1
ppeak631	chr4	2655812	2657423	2	1368	9610.26	631	1
ppeak632	chr12	7629090	7639173	2	1962	9607.08	632	1
ppeak633	chr12	16254388	16255522	1	1135	9594.55	633	1
ppeak634	chr6	32036500	32045584	2	2457	9592.7	634	1
ppeak635	chr7	29350608	29362805	4	1999	9583.18	635	1
ppeak636	chr4	128904022	128911514	2	515	9571.03	636	1
ppeak637	chr14	32770360	32771659	1	1300	9561.29	637	1
ppeak638	chr1	75457168	75458741	1	1574	9548.9	638	1
ppeak639	chr3	113491566	113503891	2	2867	9533.39	639	1
ppeak640	chr7	2378628	2383039	3	2462	9529.97	640	1
ppeak641	chr13	34552950	34571652	3	1480	9521.19	641	1
ppeak642	chr3	41122427	41134283	4	2539	9514.44	642	1
ppeak643	chr12	1060694	1069925	2	1377	9505.16	643	1
ppeak644	chr3	80254091	80256182	2	1516	9499.62	644	1
ppeak645	chr4	125739799	125741234	1	1436	9499.27	645	1
ppeak646	chr3	28608042	28617932	3	2421	9497.37	646	1
ppeak647	chr15	75928141	75941355	2	1939	9482.37	647	1
ppeak648	chrUn_NW_018085025v1	110450	110849	1	400	9480.12	648	1
ppeak649	chr12	61028600	61030103	1	1504	9476.42	649	1
ppeak650	chr4	56173652	56174839	1	1188	9438.67	650	1
ppeak651	chr14	105829777	105841571	3	1891	9437.56	651	1
ppeak652	chr7	53019915	53031888	4	1693	9437.12	652	1
ppeak653	chr11	651527	662247	3	2131	9415.38	653	1
ppeak654	chr6	106787984	106799052	2	2196	9410.01	654	1
ppeak655	chrUn_NW_018084874v1	879555	880559	1	1005	9405.27	655	1
ppeak656	chr3	19568387	19576912	2	1211	9394.55	656	1
ppeak657	chr7	19523813	19537495	2	1989	9383.12	657	1
ppeak658	chr9	55402573	55426208	5	2255	9378.37	658	1
ppeak659	chr15	101337311	101339003	2	1329	9377.23	659	1
ppeak660	chr13	206405939	206428680	3	1048	9373.84	660	1
ppeak661	chr17	43946702	43963192	3	2008	9363.02	661	1
ppeak662	chr3	18506052	18508012	2	1679	9360.18	662	1
ppeak663	chr15	138656956	138658596	2	1347	9359.64	663	1
ppeak664	chr2	141397776	141399202	1	1427	9336.02	664	1
ppeak665	chr2	75228475	75229440	1	966	9331.94	665	1
ppeak666	chr2	15314612	15326911	2	2628	9311.57	666	1
ppeak667	chr6	69664300	69674110	3	2241	9307.73	667	1
ppeak668	chr14	50347445	50354395	2	1269	9290.07	668	1
ppeak669	chr12	147117	162103	4	2601	9289.82	669	1
ppeak670	chr6	151222907	151224571	1	1665	9286.45	670	1
ppeak671	chr3	8154670	8162701	3	2173	9283.84	671	1
ppeak672	chr2	2260826	2280789	3	1670	9264.83	672	1
ppeak673	chr8	135843946	135845763	2	1550	9257.61	673	1
ppeak674	chr2	11826723	11828363	2	1477	9245.99	674	1
ppeak675	chr14	134153948	134158855	2	1975	9238.9	675	1
ppeak676	chr5	7582535	7583929	1	1395	9219.64	676	1
ppeak677	chr17	39063926	39065439	2	1203	9219.47	677	1
ppeak678	chr13	115486899	115488766	2	1727	9217.38	678	1
ppeak679	chr12	52605169	52606905	1	1737	9209.65	679	1
ppeak680	chr9	102562582	102564516	2	1709	9207	680	1
ppeak681	chr1	119758556	119760044	1	1489	9203.73	681	1
ppeak682	chr14	56143429	56157085	4	3024	9186.39	682	1
ppeak683	chr3	118151822	118153728	2	1803	9183.49	683	1
ppeak684	chr3	8703059	8713967	2	1786	9182.35	684	1
ppeak685	chr3	112036684	112046685	4	2198	9172.92	685	1
ppeak686	chr2	140503457	140505222	2	1365	9166	686	1
ppeak687	chr2	52311257	52323319	2	2128	9155.06	687	1
ppeak688	chr13	14784242	14785411	1	1170	9151.98	688	1
ppeak689	chr6	53027673	53042022	2	1880	9150.36	689	1
ppeak690	chr1	189248239	189249938	2	1549	9147.59	690	1
ppeak691	chr3	39537906	39539256	1	1351	9147.47	691	1
ppeak692	chr13	202694387	202719143	6	2996	9139.92	692	1
ppeak693	chr15	137146027	137169016	5	2130	9133.53	693	1
ppeak694	chr2	103288023	103312935	5	2214	9132.74	694	1
ppeak695	chr15	80645309	80646510	1	1202	9131.2	695	1
ppeak696	chr6	69824050	69848283	4	1733	9130.99	696	1
ppeak697	chr7	20857181	20873597	4	2594	9124.01	697	1
ppeak698	chr6	48937915	48944513	3	1412	9113.16	698	1
ppeak699	chr4	6920117	6921830	2	1313	9097.06	699	1
ppeak700	chr14	61654118	61655590	1	1473	9082.53	700	1
ppeak701	chrUn_NW_018084804v1	138717	140406	1	1690	9069.25	701	1
ppeak702	chr2	140682419	140683755	1	1337	9061.95	702	1
ppeak703	chr10	17470607	17472273	1	1667	9057.38	703	1
ppeak704	chr2	7154455	7167069	2	1752	9051.81	704	1
ppeak705	chr12	34885888	34903503	4	1791	9050.59	705	1
ppeak706	chr1	273474781	273476763	2	1763	9044.06	706	1
ppeak707	chr1	218339258	218340992	2	1635	9035.7	707	1
ppeak708	chr10	50539574	50540881	1	1308	9035.68	708	1
ppeak709	chr2	78763024	78764386	2	1182	9029.65	709	1
ppeak710	chr2	71619074	71620674	1	1601	9026.4	710	1
ppeak711	chr3	72222576	72241382	3	2823	9019.36	711	1
ppeak712	chr13	167894865	167896694	2	1538	9010.39	712	1
ppeak713	chr4	99340811	99345479	2	705	8993.37	713	1
ppeak714	chr14	40277285	40287159	3	1815	8985.34	714	1
ppeak715	chr6	32013050	32014759	1	1710	8980.28	715	1
ppeak716	chr7	16884160	16892544	2	3577	8980.1	716	1
ppeak717	chr8	11415147	11416534	1	1388	8979.58	717	1
ppeak718	chr3	37741546	37752855	4	1192	8978.22	718	1
ppeak719	chr5	80224214	80236858	4	3199	8977.24	719	1
ppeak720	chr14	67078983	67091659	2	1141	8970.81	720	1
ppeak721	chr13	157412070	157422779	3	1998	8962.36	721	1
ppeak722	chr3	77156373	77179103	3	2314	8948.8	722	1
ppeak723	chr3	93261561	93264889	2	1882	8946	723	1
ppeak724	chr14	29536902	29544302	2	1434	8943.64	724	1
ppeak725	chrX	35812921	35826439	3	2328	8943.51	725	1
ppeak726	chr14	48203803	48211008	3	2301	8942.85	726	1
ppeak727	chr15	130938758	130940155	1	1398	8936.89	727	1
ppeak728	chr5	88221987	88232359	2	1601	8930.29	728	1
ppeak729	chr17	11109083	11110596	1	1514	8929.88	729	1
ppeak730	chr5	15089918	15097677	2	1653	8924.4	730	1
ppeak731	chr4	87993176	87994789	1	1614	8917.47	731	1
ppeak732	chr12	21784068	21785438	1	1371	8916.23	732	1
ppeak733	chr16	46463132	46484225	3	1173	8901.25	733	1
ppeak734	chr18	9186295	9198459	4	1658	8899.18	734	1
ppeak735	chr6	145673735	145680544	2	2627	8888.47	735	1
ppeak736	chr6	44573064	44574762	1	1699	8857.96	736	1
ppeak737	chr3	31331815	31333620	3	1343	8854.61	737	1
ppeak738	chr2	65334993	65354980	4	2239	8850.24	738	1
ppeak739	chr15	66569351	66571048	1	1698	8849.69	739	1
ppeak740	chr13	31770622	31776747	2	2111	8840.83	740	1
ppeak741	chr3	114363395	114364714	1	1320	8838.49	741	1
ppeak742	chr4	3027480	3028853	2	1178	8832.37	742	1
ppeak743	chr7	97122361	97131760	3	1499	8831.3	743	1
ppeak744	chr3	74003612	74005724	2	1730	8825.63	744	1
ppeak745	chr12	14112196	14113564	1	1369	8822.1	745	1
ppeak746	chr7	93393362	93394493	2	887	8815.13	746	1
ppeak747	chr4	36208230	36210365	2	1682	8804.74	747	1
ppeak748	chr5	87179677	87181207	1	1531	8799.64	748	1
ppeak749	chr9	6310453	6320266	3	2453	8798.34	749	1
ppeak750	chr7	57502695	57504880	2	1693	8796.81	750	1
ppeak751	chrUn_NW_018084857v1	3033	5668	2	1374	8795.37	751	1
ppeak752	chr13	52455239	52457738	2	2113	8784.73	752	1
ppeak753	chrX	124693629	124695044	1	1416	8761.11	753	1
ppeak754	chr1	208181832	208184170	2	1906	8757.21	754	1
ppeak755	chr12	18142289	18147477	3	1774	8752.67	755	1
ppeak756	chr2	76658029	76667874	2	1802	8752.2	756	1
ppeak757	chr17	62594585	62595764	1	1180	8751.83	757	1
ppeak758	chr1	235901693	235919862	3	2063	8742.92	758	1
ppeak759	chr7	86103823	86107761	2	1453	8741.97	759	1
ppeak760	chr11	7530768	7536683	2	793	8740.6	760	1
ppeak761	chr16	32129543	32142420	2	2199	8738.33	761	1
ppeak762	chr7	23046657	23048189	1	1533	8724.74	762	1
ppeak763	chr7	113148077	113149661	1	1585	8724.67	763	1
ppeak764	chr18	8957464	8959146	1	1683	8719.99	764	1
ppeak765	chr3	42286505	42310472	4	1838	8707.21	765	1
ppeak766	chr17	26270028	26275689	2	1419	8701.52	766	1
ppeak767	chr12	45597009	45598091	1	1083	8699.71	767	1
ppeak768	chr13	11358528	11360577	1	2050	8682.84	768	1
ppeak769	chr3	39857959	39859008	1	1050	8677.01	769	1
ppeak770	chr5	101490329	101491553	1	1225	8675.83	770	1
ppeak771	chr4	90566562	90567429	1	868	8673.55	771	1
ppeak772	chr13	34202556	34207238	2	807	8669.66	772	1
ppeak773	chr3	77292869	77303901	3	1656	8664.53	773	1
ppeak774	chr16	3563804	3565198	1	1395	8658.55	774	1
ppeak775	chr15	136847224	136855047	2	797	8656.93	775	1
ppeak776	chr15	82957420	82959135	2	1522	8649.77	776	1
ppeak777	chr2	13275323	13285187	4	2607	8649.74	777	1
ppeak778	chr9	117063164	117064966	2	1500	8649.24	778	1
ppeak779	chr1	269686545	269695908	2	1652	8641.11	779	1
ppeak780	chr5	76112989	76114825	1	1837	8636.18	780	1
ppeak781	chr8	83240024	83241802	1	1779	8631.48	781	1
ppeak782	chr1	169915044	169916890	2	1665	8627.28	782	1
ppeak783	chr16	28132975	28134323	1	1349	8617.36	783	1
ppeak784	chr4	89100017	89120094	4	3402	8600.99	784	1
ppeak785	chrUn_NW_018085189v1	3615	9601	2	867	8595.9	785	1
ppeak786	chr7	76120139	76121895	2	1426	8595.27	786	1
ppeak787	chr11	5486692	5488121	1	1430	8590.58	787	1
ppeak788	chr2	10087074	10088236	1	1163	8570.91	788	1
ppeak789	chr12	49918122	49944864	5	2170	8568.14	789	1
ppeak790	chr3	38387342	38388621	1	1280	8563.93	790	1
ppeak791	chr13	206465032	206466692	2	1182	8560.12	791	1
ppeak792	chr2	136777656	136780505	3	1993	8558.97	792	1
ppeak793	chr9	93461783	93463446	2	1509	8550.98	793	1
ppeak794	chr2	72985036	72992731	3	1448	8542.99	794	1
ppeak795	chrX	5995098	5997040	1	1943	8535.67	795	1
ppeak796	chr14	42062217	42064148	2	1644	8535.41	796	1
ppeak797	chr1	115055048	115056868	1	1821	8526.34	797	1
ppeak798	chr3	117782177	117795736	5	2102	8519.12	798	1
ppeak799	chr15	48053518	48054923	1	1406	8510.08	799	1
ppeak800	chr5	76875491	76876654	1	1164	8509.9	800	1
ppeak801	chr5	22398669	22399989	1	1321	8507.27	801	1
ppeak802	chr13	69575563	69577531	2	1855	8491.13	802	1
ppeak803	chr5	64065551	64072618	2	1419	8488.17	803	1
ppeak804	chr2	75998855	76010831	3	1417	8486.19	804	1
ppeak805	chr7	56083597	56084983	1	1387	8477.33	805	1
ppeak806	chr8	84390440	84392170	1	1731	8476.14	806	1
ppeak807	chr3	8578731	8580340	1	1610	8461.09	807	1
ppeak808	chr7	75721335	75728175	2	1873	8461.08	808	1
ppeak809	chr15	929032	942742	2	1536	8459.07	809	1
ppeak810	chr3	111991869	112002582	2	1515	8457.91	810	1
ppeak811	chr9	6282512	6284155	1	1644	8434.34	811	1
ppeak812	chr6	1849465	1870058	3	1675	8430.77	812	1
ppeak813	chr15	3525190	3526521	1	1332	8428.03	813	1
ppeak814	chr2	76858734	76859828	1	1095	8426.64	814	1
ppeak815	chr6	72596820	72598317	1	1498	8419.73	815	1
ppeak816	chr3	5462939	5464310	1	1372	8415.88	816	1
ppeak817	chr6	28195295	28196915	1	1621	8414.6	817	1
ppeak818	chr5	16618209	16619903	1	1695	8398.85	818	1
ppeak819	chr3	76523397	76528345	2	1297	8396.26	819	1
ppeak820	chr16	22152000	22153457	2	1343	8394.65	820	1
ppeak821	chr5	19242928	19244704	2	1295	8386.45	821	1
ppeak822	chr7	75056232	75070886	2	2439	8374.76	822	1
ppeak823	chr14	110805015	110806977	2	1657	8372.44	823	1
ppeak824	chr14	115240703	115260217	6	2307	8371.51	824	1
ppeak825	chr8	112762109	112763331	1	1223	8369.97	825	1
ppeak826	chr2	65095680	65104198	2	1026	8368.08	826	1
ppeak827	chrX	124884390	124894217	2	1582	8363.76	827	1
ppeak828	chr3	42860791	42862735	1	1945	8363.09	828	1
ppeak829	chr6	96576694	96577761	1	1068	8355.14	829	1
ppeak830	chr5	22813209	22814352	1	1144	8352.24	830	1
ppeak831	chr2	75089289	75107885	3	1792	8349.6	831	1
ppeak832	chr6	84209139	84219385	2	2257	8345.37	832	1
ppeak833	chr16	52212014	52213920	1	1907	8340.08	833	1
ppeak834	chr15	7685483	7687184	2	1296	8324.69	834	1
ppeak835	chr2	5143586	5144757	1	1172	8315.04	835	1
ppeak836	chrX	125002129	125025060	6	2930	8314.78	836	1
ppeak837	chr7	68317808	68319505	2	1564	8312.42	837	1
ppeak838	chr14	131569919	131580676	2	1633	8311.93	838	1
ppeak839	chr2	29802	32549	2	1715	8309.67	839	1
ppeak840	chr2	58505566	58518356	4	2374	8309.66	840	1
ppeak841	chr8	72718370	72719561	1	1192	8307.94	841	1
ppeak842	chr4	47073379	47075494	2	1761	8307.72	842	1
ppeak843	chr9	134608343	134622170	4	1944	8303.11	843	1
ppeak844	chr1	9295899	9310928	3	1786	8302.02	844	1
ppeak845	chr3	39570725	39584925	2	1702	8295.64	845	1
ppeak846	chr17	9457562	9467650	3	1139	8293.34	846	1
ppeak847	chr13	206256719	206258223	2	1389	8286.74	847	1
ppeak848	chr2	61297328	61306488	4	2254	8273.31	848	1
ppeak849	chr12	47644147	47645234	1	1088	8252.94	849	1
ppeak850	chr14	103386087	103397274	2	1273	8250.41	850	1
ppeak851	chr8	118506212	118507588	1	1377	8220.5	851	0
ppeak852	chr10	11377373	11378691	1	1319	8218.78	852	0
ppeak853	chr1	35925635	35927289	1	1655	8213.6	853	0
ppeak854	chr18	6126822	6139600	2	831	8211.14	854	0
ppeak855	chr8	4030153	4031777	3	1339	8207.53	855	0
ppeak856	chr14	66965976	66967497	1	1522	8201.99	856	0
ppeak857	chr7	20998695	21011924	2	1452	8196.69	857	0
ppeak858	chr7	13465353	13466455	1	1103	8196.35	858	0
ppeak859	chr6	98450946	98463434	2	2563	8195.87	859	0
ppeak860	chr1	182604673	182606304	1	1632	8195.45	860	0
ppeak861	chr9	131425768	131427295	1	1528	8194.03	861	0
ppeak862	chr10	55699322	55700945	1	1624	8178.78	862	0
ppeak863	chr7	88575373	88577010	1	1638	8178.12	863	0
ppeak864	chr11	7143219	7168923	3	1867	8173.87	864	0
ppeak865	chr9	56748386	56750325	1	1940	8165.71	865	0
ppeak866	chr15	44916974	44919709	3	2034	8164.8	866	0
ppeak867	chr10	10263552	10265440	2	1564	8158.43	867	0
ppeak868	chr14	63286119	63299951	2	2283	8149.81	868	0
ppeak869	chr2	4522645	4540207	3	1487	8148.77	869	0
ppeak870	chr1	237233626	237241260	3	2106	8148.53	870	0
ppeak871	chr18	10349815	10358584	3	2407	8148.15	871	0
ppeak872	chr14	121347830	121349703	2	1631	8141.74	872	0
ppeak873	chr12	23404375	23408374	3	1363	8140.76	873	0
ppeak874	chr3	37554318	37556015	2	1596	8128.29	874	0
ppeak875	chr1	252651229	252660126	3	1678	8120.29	875	0
ppeak876	chr2	82100512	82102239	1	1728	8095.14	876	0
ppeak877	chr4	95972225	95981327	3	2466	8094.41	877	0
ppeak878	chr4	78098442	78100052	2	1505	8089.44	878	0
ppeak879	chr1	216107490	216116231	3	1764	8087.17	879	0
ppeak880	chr9	45861418	45864498	2	1513	8078.53	880	0
ppeak881	chr15	120094250	120107074	2	2184	8073.99	881	0
ppeak882	chr1	268370745	268384937	3	2193	8073.83	882	0
ppeak883	chr16	68349609	68359160	3	1698	8070.6	883	0
ppeak884	chr3	132425579	132432423	2	1462	8068.39	884	0
ppeak885	chr8	73303982	73305247	1	1266	8068.04	885	0
ppeak886	chr6	52659667	52661342	1	1676	8065.46	886	0
ppeak887	chr5	7135306	7143552	2	1379	8063.76	887	0
ppeak888	chr1	270748509	270762663	2	1698	8057.87	888	0
ppeak889	chr13	139926977	139940036	3	2049	8056.1	889	0
ppeak890	chr3	101206651	101210151	2	1908	8054.2	890	0
ppeak891	chr16	44415136	44416241	1	1106	8052.8	891	0
ppeak892	chr2	78961705	78963197	2	1194	8049.04	892	0
ppeak893	chr8	31133081	31134287	1	1207	8047.16	893	0
ppeak894	chr2	66260690	66263022	2	1893	8042.83	894	0
ppeak895	chr6	69400139	69401692	1	1554	8042.68	895	0
ppeak896	chr9	26863675	26865830	1	2156	8034.49	896	0
ppeak897	chr13	69722439	69745442	5	3159	8030.35	897	0
ppeak898	chr2	47582120	47583637	1	1518	8024.78	898	0
ppeak899	chr11	24963342	24971355	2	2442	8023.42	899	0
ppeak900	chr14	2600605	2603824	3	1911	8003.4	900	0
ppeak901	chr13	125781890	125783239	1	1350	8002.27	901	0
ppeak902	chr12	59256879	59258523	1	1645	8002.01	902	0
ppeak903	chr10	59874477	59893706	3	2129	7995.42	903	0
ppeak904	chr3	23796838	23803010	3	1103	7972.99	904	0
ppeak905	chr14	129006057	129007687	1	1631	7971.68	905	0
ppeak906	chr2	77178890	77188441	2	1573	7971.26	906	0
ppeak907	chr8	1387150	1388915	2	1358	7965.8	907	0
ppeak908	chr13	153480536	153481877	2	1172	7958.3	908	0
ppeak909	chr7	75950467	75952040	2	1234	7953.87	909	0
ppeak910	chr18	48779938	48794689	4	1717	7949.31	910	0
ppeak911	chr4	124229416	124245296	3	2201	7947.94	911	0
ppeak912	chr4	940154	952074	3	3016	7935.14	912	0
ppeak913	chr5	350514	361326	2	1655	7933.85	913	0
ppeak914	chr4	10103385	10110690	2	1817	7927.39	914	0
ppeak915	chr3	31539595	31541143	2	1372	7926.07	915	0
ppeak916	chr9	33002714	33004374	1	1661	7925.84	916	0
ppeak917	chrX	101477228	101479285	2	1531	7922.74	917	0
ppeak918	chr16	33777009	33779824	2	1468	7907.34	918	0
ppeak919	chr7	75103632	75104970	1	1339	7905.57	919	0
ppeak920	chr7	32787358	32800849	4	2342	7903.03	920	0
ppeak921	chr5	3365596	3383496	3	2084	7902.85	921	0
ppeak922	chr9	20720592	20722392	2	1557	7894.98	922	0
ppeak923	chr3	485971	500468	3	1677	7890.72	923	0
ppeak924	chr12	23804971	23805926	1	956	7887.92	924	0
ppeak925	chr4	98152161	98164285	2	1492	7874.54	925	0
ppeak926	chr11	60731756	60733186	1	1431	7865	926	0
ppeak927	chr4	92964270	92965815	2	1423	7860.96	927	0
ppeak928	chr14	109068545	109070388	1	1844	7856.16	928	0
ppeak929	chr14	6359656	6361324	1	1669	7854.95	929	0
ppeak930	chr4	108010703	108016158	4	2336	7851.38	930	0
ppeak931	chr7	93253775	93259538	2	1516	7840.56	931	0
ppeak932	chr1	268719390	268720847	2	1227	7823.22	932	0
ppeak933	chr15	59453064	59454778	2	1608	7822.35	933	0
ppeak934	chr17	49389718	49391751	1	2034	7811.6	934	0
ppeak935	chr5	19609572	19610821	1	1250	7807.75	935	0
ppeak936	chr12	3671889	3679627	2	1037	7802.23	936	0
ppeak937	chr6	158336974	158339393	2	2017	7794.02	937	0
ppeak938	chr9	33040787	33042380	2	1482	7792.64	938	0
ppeak939	chr3	18166233	18179614	2	2217	7791.76	939	0
ppeak940	chr13	89888648	89890902	1	2255	7786.22	940	0
ppeak941	chrX	124475626	124487013	3	1367	7781.88	941	0
ppeak942	chr10	41772927	41774550	2	1382	7779.04	942	0
ppeak943	chr7	20720295	20737222	4	3389	7777.96	943	0
ppeak944	chr13	31569501	31571032	1	1532	7769.82	944	0
ppeak945	chr17	46202627	46210635	2	1711	7767.76	945	0
ppeak946	chr2	72393168	72405029	2	1853	7765.4	946	0
ppeak947	chr10	42248804	42260799	2	1022	7761.96	947	0
ppeak948	chr8	324485	335272	3	1603	7761.25	948	0
ppeak949	chr16	68449977	68451558	1	1582	7755.75	949	0
ppeak950	chr16	71932692	71956642	3	1295	7750.22	950	0
ppeak951	chr14	50481104	50492928	3	1530	7748.27	951	0
ppeak952	chr3	39962933	39976511	2	1310	7746.25	952	0
ppeak953	chr5	5915419	5934821	4	2907	7745.28	953	0
ppeak954	chr7	100509651	100511170	2	1372	7741.13	954	0
ppeak955	chr6	81238433	81240340	2	1805	7740.13	955	0
ppeak956	chr14	45995585	45996661	1	1077	7737.52	956	0
ppeak957	chr6	88986083	88987886	2	1611	7736.67	957	0
ppeak958	chr8	10960203	10962190	2	1868	7734.4	958	0
ppeak959	chr5	89661094	89674375	2	2175	7733.53	959	0
ppeak960	chr3	18524128	18533782	2	2618	7727.06	960	0
ppeak961	chr1	254027214	254036607	2	1416	7721.99	961	0
ppeak962	chr6	127931976	127952204	3	2351	7719	962	0
ppeak963	chr3	59153781	59167525	3	2344	7717.26	963	0
ppeak964	chr5	53690202	53691933	2	1491	7716.11	964	0
ppeak965	chr15	132301207	132303190	2	1551	7714.66	965	0
ppeak966	chr6	48988499	49001818	3	1894	7713.03	966	0
ppeak967	chr5	7199938	7210520	2	1820	7707.93	967	0
ppeak968	chr12	60474821	60476639	1	1819	7702.68	968	0
ppeak969	chr14	47288103	47301492	3	1114	7701.35	969	0
ppeak970	chr17	48152307	48153713	1	1407	7692.79	970	0
ppeak971	chr3	79913330	79925337	2	2199	7691.68	971	0
ppeak972	chr3	126398243	126399363	1	1121	7689.02	972	0
ppeak973	chr11	77264812	77273563	4	1470	7682.5	973	0
ppeak974	chr6	17763683	17774525	3	1762	7681.56	974	0
ppeak975	chr9	39477292	39487841	2	1039	7679.67	975	0
ppeak976	chr1	272987762	272989155	1	1394	7676.13	976	0
ppeak977	chrUn_NW_018084833v1	1312834	1322432	3	2101	7671.68	977	0
ppeak978	chr17	54883286	54896143	2	1424	7661.49	978	0
ppeak979	chr1	261549470	261562896	2	1041	7659.53	979	0
ppeak980	chr6	28599395	28621661	4	2539	7657.28	980	0
ppeak981	chr13	10756915	10758290	2	1103	7655.31	981	0
ppeak982	chr11	66677532	66679716	3	1621	7654.48	982	0
ppeak983	chr18	36583432	36585154	2	1437	7652.4	983	0
ppeak984	chr1	263846394	263858128	2	1737	7649.39	984	0
ppeak985	chr9	139167777	139190155	4	1780	7644.32	985	0
ppeak986	chr15	25086636	25087878	1	1243	7643.52	986	0
ppeak987	chr1	163211629	163222061	2	1235	7641.44	987	0
ppeak988	chr6	83981517	83983250	2	1571	7639.41	988	0
ppeak989	chr12	20160128	20161340	1	1213	7637.78	989	0
ppeak990	chr10	14940166	14950962	2	1199	7636.01	990	0
ppeak991	chr4	118089433	118090944	1	1512	7630.85	991	0
ppeak992	chr2	76902657	76914726	3	1866	7630.02	992	0
ppeak993	chr3	17603057	17611037	2	2470	7628.08	993	0
ppeak994	chr12	18217160	18223637	2	958	7625.37	994	0
ppeak995	chr14	29387234	29400887	2	2141	7621.1	995	0
ppeak996	chr6	45304526	45306045	1	1520	7604.42	996	0
ppeak997	chr8	6451643	6453068	2	1214	7601.81	997	0
ppeak998	chr3	8918451	8920073	2	1515	7598.26	998	0
ppeak999	chr1	133015520	133016771	1	1252	7595.45	999	0
ppeak1000	chr10	15042146	15043358	1	1213	7590.03	1000	0
ppeak1001	chr10	9827388	9828620	1	1233	7581.6	1001	0
ppeak1002	chr18	10332158	10333688	2	1386	7579.01	1002	0
ppeak1003	chr13	140947241	140956120	3	1965	7576.45	1003	0
ppeak1004	chr12	18102126	18123755	4	2678	7572.31	1004	0
ppeak1005	chr17	48120143	48121064	1	922	7571.91	1005	0
ppeak1006	chr1	163282314	163295110	3	1437	7570.11	1006	0
ppeak1007	chr1	37911392	37913054	1	1663	7569.58	1007	0
ppeak1008	chr6	88095782	88103366	2	1229	7567.32	1008	0
ppeak1009	chr6	149984981	149987180	2	1784	7567.2	1009	0
ppeak1010	chr6	28468769	28470138	2	1087	7554.55	1010	0
ppeak1011	chr2	69923877	69929554	2	1653	7554.38	1011	0
ppeak1012	chr5	4094010	4101316	2	2369	7544.91	1012	0
ppeak1013	chr2	75491712	75493216	1	1505	7542.86	1013	0
ppeak1014	chr12	61362751	61377360	2	2173	7541.17	1014	0
ppeak1015	chr6	82308226	82310241	2	1636	7540.73	1015	0
ppeak1016	chr17	47984160	48002054	3	2282	7536.95	1016	0
ppeak1017	chr9	135093703	135105008	4	2456	7535.91	1017	0
ppeak1018	chr4	15181487	15183263	2	1575	7534.32	1018	0
ppeak1019	chr7	94444870	94446528	1	1659	7530.8	1019	0
ppeak1020	chr11	9677614	9691003	3	2216	7529.97	1020	0
ppeak1021	chr15	45632704	45634044	1	1341	7527.45	1021	0
ppeak1022	chr4	20644300	20645340	2	913	7526.17	1022	0
ppeak1023	chr1	248447535	248449290	2	1444	7525.97	1023	0
ppeak1024	chr3	17701827	17702894	1	1068	7521.5	1024	0
ppeak1025	chr12	6240556	6252249	2	1664	7516.26	1025	0
ppeak1026	chr12	27369428	27371334	2	1627	7515.55	1026	0
ppeak1027	chr6	63590470	63593367	2	1142	7509.31	1027	0
ppeak1028	chr2	73333571	73335114	2	1219	7496.97	1028	0
ppeak1029	chr6	63862691	63865094	3	1943	7491.11	1029	0
ppeak1030	chr4	109785509	109787878	2	1730	7489.59	1030	0
ppeak1031	chr7	98569152	98576714	3	1760	7489.4	1031	0
ppeak1032	chrUn_NW_018084979v1	1941348	1943086	1	1739	7488.87	1032	0
ppeak1033	chr1	119020487	119021963	1	1477	7488.78	1033	0
ppeak1034	chr6	48082007	48095523	2	2184	7481.11	1034	0
ppeak1035	chr2	8897815	8899942	1	2128	7478.11	1035	0
ppeak1036	chr1	180014255	180015752	1	1498	7473.77	1036	0
ppeak1037	chr2	77631730	77637387	2	775	7464.98	1037	0
ppeak1038	chr4	77593756	77595109	1	1354	7459.22	1038	0
ppeak1039	chr2	6867681	6886797	3	1515	7447.59	1039	0
ppeak1040	chr17	35488617	35503123	4	2063	7437.23	1040	0
ppeak1041	chr7	1840980	1846658	2	1710	7421.71	1041	0
ppeak1042	chr7	58908938	58910244	1	1307	7418.86	1042	0
ppeak1043	chr1	271336878	271337700	1	823	7409.43	1043	0
ppeak1044	chr12	43753094	43754694	1	1601	7406.24	1044	0
ppeak1045	chr4	83774393	83776304	1	1912	7402.64	1045	0
ppeak1046	chr9	9571672	9587554	3	1645	7399.42	1046	0
ppeak1047	chr2	5181099	5193367	2	1823	7397.6	1047	0
ppeak1048	chr14	6711113	6712465	1	1353	7395.71	1048	0
ppeak1049	chr2	70730147	70742661	3	1261	7394.52	1049	0
ppeak1050	chr4	137543	145523	2	2146	7394.27	1050	0
ppeak1051	chr6	168993794	168995274	1	1481	7393.78	1051	0
ppeak1052	chr16	40104549	40106646	2	1781	7384.8	1052	0
ppeak1053	chr14	47799308	47800585	1	1278	7374.16	1053	0
ppeak1054	chr7	98429702	98431449	2	1449	7373.56	1054	0
ppeak1055	chr1	272961063	272970517	3	1573	7373.17	1055	0
ppeak1056	chr4	44599333	44601390	1	2058	7371.26	1056	0
ppeak1057	chr16	51825262	51848365	4	1662	7369.86	1057	0
ppeak1058	chr1	263820884	263830796	2	2068	7366.6	1058	0
ppeak1059	chr2	74414449	74420926	2	974	7363.7	1059	0
ppeak1060	chr2	140330032	140331286	1	1255	7348.69	1060	0
ppeak1061	chr13	147892952	147900706	3	2216	7347.69	1061	0
ppeak1062	chr3	4842369	4859763	3	1380	7347.23	1062	0
ppeak1063	chr3	3548221	3557641	2	1968	7346.66	1063	0
ppeak1064	chr4	110955129	110971871	3	1744	7346.39	1064	0
ppeak1065	chr5	60148387	60149804	1	1418	7339.78	1065	0
ppeak1066	chr5	77136135	77137754	2	1508	7337.47	1066	0
ppeak1067	chr6	79455443	79466297	3	1387	7337.3	1067	0
ppeak1068	chr6	48051120	48057717	2	1572	7322.67	1068	0
ppeak1069	chr12	26406870	26419264	2	732	7321.14	1069	0
ppeak1070	chr2	52271559	52288974	3	2620	7303.85	1070	0
ppeak1071	chr14	111614925	111636667	3	2357	7303.14	1071	0
ppeak1072	chr16	64357561	64360498	2	1555	7284.05	1072	0
ppeak1073	chr4	97261245	97262827	2	1359	7279.89	1073	0
ppeak1074	chr3	18298333	18299972	2	1466	7279.45	1074	0
ppeak1075	chr4	95447945	95449189	1	1245	7279.27	1075	0
ppeak1076	chr13	68656805	68658476	2	1494	7278.88	1076	0
ppeak1077	chr6	15890404	15900153	2	713	7278.6	1077	0
ppeak1078	chr5	8761572	8777784	4	1615	7272.7	1078	0
ppeak1079	chr1	165116262	165119087	2	1065	7270.7	1079	0
ppeak1080	chr1	14866157	14867955	2	1344	7266.26	1080	0
ppeak1081	chr1	87116376	87118066	1	1691	7257.7	1081	0
ppeak1082	chr14	6852431	6853849	1	1419	7250.8	1082	0
ppeak1083	chr7	1775364	1793635	5	3189	7244.45	1083	0
ppeak1084	chr4	61965541	61972066	3	1869	7241.44	1084	0
ppeak1085	chr7	36969819	36977238	3	1967	7228.33	1085	0
ppeak1086	chr13	200925699	200927619	2	1545	7227.26	1086	0
ppeak1087	chr6	47996730	48003342	3	1436	7224.27	1087	0
ppeak1088	chr14	6381217	6382390	1	1174	7222.04	1088	0
ppeak1089	chrUn_NW_018084979v1	3029074	3040983	3	1272	7214.47	1089	0
ppeak1090	chr15	95512743	95514690	2	1675	7212.08	1090	0
ppeak1091	chr15	71496677	71498212	1	1536	7209.9	1091	0
ppeak1092	chr11	68260321	68270339	2	985	7204.95	1092	0
ppeak1093	chr5	18447758	18448728	1	971	7203.9	1093	0
ppeak1094	chr16	18655316	18656292	1	977	7202.1	1094	0
ppeak1095	chr7	51730852	51732177	1	1326	7199.39	1095	0
ppeak1096	chr13	139847548	139859374	2	1209	7194.94	1096	0
ppeak1097	chr6	93820991	93834360	3	2343	7187.17	1097	0
ppeak1098	chr9	6627373	6628469	1	1097	7184.39	1098	0
ppeak1099	chr2	126349613	126358074	2	1039	7180.85	1099	0
ppeak1100	chr6	14881729	14883298	1	1570	7177.55	1100	0
ppeak1101	chr14	24316880	24318356	2	1243	7175.87	1101	0
ppeak1102	chr4	275563	295750	4	2130	7174.46	1102	0
ppeak1103	chr5	67715266	67726331	2	1998	7172.33	1103	0
ppeak1104	chr14	125158217	125159720	1	1504	7165.1	1104	0
ppeak1105	chr2	6639426	6641701	2	1683	7158.74	1105	0
ppeak1106	chr12	23033633	23034799	1	1167	7156.09	1106	0
ppeak1107	chr6	97239787	97251791	2	1419	7138.78	1107	0
ppeak1108	chr3	8599428	8608743	2	2610	7131.56	1108	0
ppeak1109	chr9	131890352	131891848	1	1497	7127.84	1109	0
ppeak1110	chr7	29067275	29079230	2	1487	7127.57	1110	0
ppeak1111	chrX	39952870	39954855	2	1657	7127.54	1111	0
ppeak1112	chr2	69053937	69064137	2	1242	7123.68	1112	0
ppeak1113	chr3	3589190	3604797	3	1420	7119.91	1113	0
ppeak1114	chr12	14368217	14369338	1	1122	7116.56	1114	0
ppeak1115	chr6	144999836	145018669	5	2592	7115.11	1115	0
ppeak1116	chr13	6904699	6906343	2	1416	7110.79	1116	0
ppeak1117	chr1	190205832	190213873	2	1957	7109.85	1117	0
ppeak1118	chr17	39244424	39245517	1	1094	7102.75	1118	0
ppeak1119	chr14	103094489	103096161	2	1441	7099.31	1119	0
ppeak1120	chr6	150837845	150843291	2	986	7098.32	1120	0
ppeak1121	chr6	47289597	47301582	3	1667	7095.12	1121	0
ppeak1122	chr14	6632121	6640366	2	1439	7093.17	1122	0
ppeak1123	chr9	93393731	93406905	4	2501	7091.56	1123	0
ppeak1124	chr15	48845633	48861743	3	1012	7088.4	1124	0
ppeak1125	chr13	207505763	207507043	1	1281	7086.21	1125	0
ppeak1126	chr14	904065	912444	3	2246	7083.61	1126	0
ppeak1127	chr14	87742679	87743963	2	1033	7083.19	1127	0
ppeak1128	chr3	6133401	6143046	3	1014	7082.32	1128	0
ppeak1129	chr11	33258296	33259784	1	1489	7080.95	1129	0
ppeak1130	chr17	41093628	41095110	1	1483	7080.55	1130	0
ppeak1131	chr3	46713603	46724541	3	1502	7077.98	1131	0
ppeak1132	chr8	127816	141816	2	2197	7075.6	1132	0
ppeak1133	chr6	6881074	6888968	3	2346	7074.6	1133	0
ppeak1134	chr2	7924093	7924812	1	720	7074.38	1134	0
ppeak1135	chr1	113084691	113095975	2	1710	7073.94	1135	0
ppeak1136	chr7	112256043	112278204	5	2401	7073.79	1136	0
ppeak1137	chr18	45474637	45485944	3	2187	7065.74	1137	0
ppeak1138	chr12	24154104	24154785	1	682	7062.99	1138	0
ppeak1139	chr14	115276244	115278078	1	1835	7059.07	1139	0
ppeak1140	chr2	48624352	48626133	1	1782	7058.1	1140	0
ppeak1141	chr17	30338052	30351990	3	1822	7055.42	1141	0
ppeak1142	chr14	60938674	60939693	1	1020	7052.7	1142	0
ppeak1143	chr12	43547036	43564137	4	1983	7052.45	1143	0
ppeak1144	chr16	50487684	50499913	2	949	7051.24	1144	0
ppeak1145	chr6	43164223	43165809	2	1248	7045.49	1145	0
ppeak1146	chrUn_NW_018084874v1	688768	699257	2	1240	7042.31	1146	0
ppeak1147	chr1	164773150	164784112	2	1424	7033.22	1147	0
ppeak1148	chr8	54909105	54910507	1	1403	7030.19	1148	0
ppeak1149	chr11	22314639	22324661	2	1486	7029.43	1149	0
ppeak1150	chr7	46336656	46348878	3	1199	7028.87	1150	0
ppeak1151	chr15	120051714	120059874	2	744	7024.13	1151	0
ppeak1152	chr15	106996823	106998216	1	1394	7021.7	1152	0
ppeak1153	chr14	114156547	114173130	3	1785	7021.24	1153	0
ppeak1154	chr3	97461224	97465079	2	859	7011.86	1154	0
ppeak1155	chr13	30803751	30805641	2	1789	7010.95	1155	0
ppeak1156	chr13	192656379	192664426	2	1434	7010.55	1156	0
ppeak1157	chr8	114251496	114260615	3	1785	7009.78	1157	0
ppeak1158	chr5	31657090	31658508	1	1419	6999.25	1158	0
ppeak1159	chr5	701820	703246	2	1102	6999.24	1159	0
ppeak1160	chr6	37591454	37592673	1	1220	6995.23	1160	0
ppeak1161	chr2	58930336	58947279	4	1475	6992.38	1161	0
ppeak1162	chr3	73938756	73940513	1	1758	6991.45	1162	0
ppeak1163	chr13	133382252	133383470	1	1219	6991.08	1163	0
ppeak1164	chr12	19871681	19873190	1	1510	6984.56	1164	0
ppeak1165	chr9	64519059	64520028	1	970	6982.32	1165	0
ppeak1166	chr13	26669235	26670234	1	1000	6981.81	1166	0
ppeak1167	chr1	267581987	267588147	2	1680	6981.74	1167	0
ppeak1168	chr8	138789772	138791006	1	1235	6980.98	1168	0
ppeak1169	chr10	51016185	51032255	4	2597	6972.77	1169	0
ppeak1170	chr2	4858289	4867196	3	1918	6971.51	1170	0
ppeak1171	chr1	14743367	14751471	3	1780	6964.58	1171	0
ppeak1172	chr12	52740435	52750395	3	1173	6963.04	1172	0
ppeak1173	chr7	36919730	36920839	1	1110	6962.97	1173	0
ppeak1174	chr12	5895538	5908314	2	1101	6960.36	1174	0
ppeak1175	chr9	8211644	8234353	3	1846	6953.5	1175	0
ppeak1176	chr12	33210502	33224599	3	1939	6951.23	1176	0
ppeak1177	chr4	94574923	94583983	2	2078	6949.02	1177	0
ppeak1178	chr11	7063596	7064484	1	889	6948.16	1178	0
ppeak1179	chr6	54829210	54834729	2	1679	6947.32	1179	0
ppeak1180	chr6	46435863	46443292	2	2177	6943.89	1180	0
ppeak1181	chr12	45172710	45175502	3	2191	6940.91	1181	0
ppeak1182	chr7	31791687	31799941	2	1987	6936.66	1182	0
ppeak1183	chr18	48550663	48551792	1	1130	6934.66	1183	0
ppeak1184	chr1	268297683	268305503	2	2087	6932.43	1184	0
ppeak1185	chr3	111913903	111920583	3	1706	6930.5	1185	0
ppeak1186	chr6	72534772	72545869	3	959	6930.08	1186	0
ppeak1187	chr6	19145224	19155417	3	1700	6925.12	1187	0
ppeak1188	chr1	12121648	12122412	1	765	6923.83	1188	0
ppeak1189	chr6	77449328	77456024	2	1566	6919.65	1189	0
ppeak1190	chr10	28508468	28510204	1	1737	6917.96	1190	0
ppeak1191	chr5	64378692	64379757	1	1066	6912.6	1191	0
ppeak1192	chr16	36024519	36025747	1	1229	6912.17	1192	0
ppeak1193	chr6	455800	456924	1	1125	6903.16	1193	0
ppeak1194	chr17	50952353	50958644	2	1386	6902.49	1194	0
ppeak1195	chr11	77079977	77091975	3	1170	6902.45	1195	0
ppeak1196	chr1	16274594	16275787	1	1194	6900.91	1196	0
ppeak1197	chr12	61175793	61186077	3	2169	6891.31	1197	0
ppeak1198	chr6	17227312	17234418	2	1300	6890.69	1198	0
ppeak1199	chr4	50334338	50345447	2	2101	6889.8	1199	0
ppeak1200	chr13	207074181	207093347	4	2253	6884.43	1200	0
ppeak1201	chr3	16941097	16951008	2	1421	6868.32	1201	0
ppeak1202	chr14	73323567	73326047	2	1288	6868.11	1202	0
ppeak1203	chr4	93758446	93771131	2	1597	6867.66	1203	0
ppeak1204	chr13	173634125	173635596	2	1344	6866.78	1204	0
ppeak1205	chr10	68565571	68574053	3	2133	6865.33	1205	0
ppeak1206	chr14	71268474	71270173	2	1520	6862.43	1206	0
ppeak1207	chrUn_NW_018084979v1	1751645	1753246	2	1263	6860.45	1207	0
ppeak1208	chr6	52060120	52069197	3	2145	6857.67	1208	0
ppeak1209	chr13	17533338	17535339	2	1801	6856.43	1209	0
ppeak1210	chr1	163789425	163790977	2	1369	6853.01	1210	0
ppeak1211	chr2	6411185	6412834	2	1321	6852.09	1211	0
ppeak1212	chr15	79174535	79175883	1	1349	6844.74	1212	0
ppeak1213	chrUn_NW_018084804v1	108244	125981	3	1690	6844.71	1213	0
ppeak1214	chr4	34645779	34646989	1	1211	6844.24	1214	0
ppeak1215	chr12	60134376	60142015	2	1286	6843.78	1215	0
ppeak1216	chr6	12667887	12669170	1	1284	6841.34	1216	0
ppeak1217	chr14	23593231	23594727	1	1497	6838.22	1217	0
ppeak1218	chr11	51419725	51421094	1	1370	6810.5	1218	0
ppeak1219	chr13	24691393	24700840	3	2047	6806.56	1219	0
ppeak1220	chr5	13579855	13581144	1	1290	6804.12	1220	0
ppeak1221	chr2	136475018	136476468	1	1451	6803.84	1221	0
ppeak1222	chr10	40741339	40743064	2	1537	6800.12	1222	0
ppeak1223	chr15	54724094	54725618	1	1525	6793.69	1223	0
ppeak1224	chr6	44150011	44151689	1	1679	6792.88	1224	0
ppeak1225	chr6	168735539	168736948	2	1216	6791.52	1225	0
ppeak1226	chr6	39817484	39825507	2	1714	6785.05	1226	0
ppeak1227	chr5	80491574	80504923	2	1718	6783.96	1227	0
ppeak1228	chrUn_NW_018084833v1	1115704	1123684	5	2080	6781.4	1228	0
ppeak1229	chrUn_NW_018084833v1	1007455	1022024	4	2212	6776.04	1229	0
ppeak1230	chrUn_NW_018084866v1	204570	205889	2	993	6772.27	1230	0
ppeak1231	chr9	67314626	67315973	1	1348	6769.35	1231	0
ppeak1232	chr9	107291645	107292798	1	1154	6769.03	1232	0
ppeak1233	chr15	66648841	66650204	1	1364	6768.11	1233	0
ppeak1234	chr9	134583573	134585647	2	1814	6765.8	1234	0
ppeak1235	chr4	99360730	99363377	2	1008	6759.64	1235	0
ppeak1236	chr12	31856726	31859701	3	1919	6759.2	1236	0
ppeak1237	chr2	8919275	8928964	2	1788	6757.11	1237	0
ppeak1238	chr1	266932775	266934089	1	1315	6756.59	1238	0
ppeak1239	chr10	23862581	23864281	2	1594	6756.48	1239	0
ppeak1240	chr2	123003100	123004046	1	947	6752.55	1240	0
ppeak1241	chr7	39253847	39263324	3	1596	6752.36	1241	0
ppeak1242	chr7	75180506	75182177	2	1477	6747.5	1242	0
ppeak1243	chr7	7962282	7981900	5	2537	6744.67	1243	0
ppeak1244	chr14	108876565	108887887	3	1826	6737.72	1244	0
ppeak1245	chr13	182408062	182409450	1	1389	6735.13	1245	0
ppeak1246	chr4	99376664	99384812	3	1974	6733.51	1246	0
ppeak1247	chr1	74348375	74349867	1	1493	6729.22	1247	0
ppeak1248	chr14	81864968	81877437	3	1700	6728.27	1248	0
ppeak1249	chrUn_NW_018084979v1	1766798	1778817	2	1685	6727.03	1249	0
ppeak1250	chr6	94802428	94803998	2	1449	6726.51	1250	0
ppeak1251	chr5	6173973	6175396	1	1424	6723.53	1251	0
ppeak1252	chr4	7006798	7017757	2	1750	6723.35	1252	0
ppeak1253	chr2	79549012	79555189	2	1253	6723.05	1253	0
ppeak1254	chr5	21656277	21665621	2	1689	6721.14	1254	0
ppeak1255	chr14	87587577	87589262	1	1686	6707.98	1255	0
ppeak1256	chr8	131853432	131860330	2	1085	6706.93	1256	0
ppeak1257	chr8	87896117	87909797	3	1906	6705.94	1257	0
ppeak1258	chr2	27902304	27903765	2	1295	6705.26	1258	0
ppeak1259	chr14	92370546	92384282	3	1927	6701.79	1259	0
ppeak1260	chr5	47846997	47848249	1	1253	6700.08	1260	0
ppeak1261	chr6	54938541	54946226	2	1665	6692.1	1261	0
ppeak1262	chr13	117179698	117181357	2	1526	6691.24	1262	0
ppeak1263	chr14	30242058	30243035	1	978	6690.79	1263	0
ppeak1264	chr1	115219750	115221003	1	1254	6688.39	1264	0
ppeak1265	chr13	100251961	100253769	2	1621	6678.93	1265	0
ppeak1266	chr9	130958321	130968530	2	1645	6673.62	1266	0
ppeak1267	chr3	58095817	58097711	2	1490	6669.72	1267	0
ppeak1268	chr3	38781124	38782506	1	1383	6668.7	1268	0
ppeak1269	chr5	21285525	21291912	2	947	6667.39	1269	0
ppeak1270	chr10	19888388	19889955	2	1357	6665.39	1270	0
ppeak1271	chr2	141196991	141198044	1	1054	6664.96	1271	0
ppeak1272	chr14	2380325	2393080	4	2083	6660.66	1272	0
ppeak1273	chr4	126716858	126718523	1	1666	6657.5	1273	0
ppeak1274	chr10	24830510	24833767	2	1824	6654.7	1274	0
ppeak1275	chr6	68671914	68682890	2	1326	6653.65	1275	0
ppeak1276	chr2	25883129	25884156	1	1028	6652.5	1276	0
ppeak1277	chr8	19201444	19202344	1	901	6645.96	1277	0
ppeak1278	chr5	22713248	22714615	1	1368	6635.83	1278	0
ppeak1279	chr12	5009843	5017771	2	2515	6635.74	1279	0
ppeak1280	chr2	141936717	141945977	3	1941	6635.72	1280	0
ppeak1281	chr6	59569641	59571448	2	1490	6630.97	1281	0
ppeak1282	chr13	205308369	205313843	2	1073	6627.92	1282	0
ppeak1283	chr17	33959269	33971848	3	1629	6625.36	1283	0
ppeak1284	chr13	162330441	162347769	3	1916	6622.76	1284	0
ppeak1285	chr3	43455281	43456256	1	976	6615.57	1285	0
ppeak1286	chr9	118113211	118114708	2	1237	6615.24	1286	0
ppeak1287	chr1	261255897	261265533	3	1830	6613.19	1287	0
ppeak1288	chr1	84544055	84545942	2	1787	6612.24	1288	0
ppeak1289	chr5	83928132	83936888	2	2114	6609.9	1289	0
ppeak1290	chr6	54172084	54173289	2	1098	6607.86	1290	0
ppeak1291	chr1	22157753	22165514	2	1536	6607.72	1291	0
ppeak1292	chr3	17956891	17958260	1	1370	6602.28	1292	0
ppeak1293	chr18	44909463	44919201	2	2144	6598.47	1293	0
ppeak1294	chr1	169801325	169802854	1	1530	6596.72	1294	0
ppeak1295	chr14	13099192	13100195	1	1004	6595.13	1295	0
ppeak1296	chr13	195395103	195396835	1	1733	6594.59	1296	0
ppeak1297	chr1	74656709	74662305	3	1442	6593.77	1297	0
ppeak1298	chr7	112512707	112519474	2	1088	6592.41	1298	0
ppeak1299	chr4	93623535	93625326	2	1520	6591.95	1299	0
ppeak1300	chr7	31584390	31585624	2	1099	6585.98	1300	0
ppeak1301	chr2	11919342	11930961	2	1588	6584.49	1301	0
ppeak1302	chr1	92345086	92352591	2	1814	6580.38	1302	0
ppeak1303	chrX	88128619	88132797	4	1236	6580.35	1303	0
ppeak1304	chr1	131753308	131774317	4	1171	6571.62	1304	0
ppeak1305	chr4	107552117	107562562	2	1784	6568.86	1305	0
ppeak1306	chr5	90131703	90132531	1	829	6564.8	1306	0
ppeak1307	chr17	37217519	37225378	2	2322	6561.48	1307	0
ppeak1308	chr17	32507685	32521010	3	2085	6561.23	1308	0
ppeak1309	chr14	72209979	72211531	2	1293	6552.39	1309	0
ppeak1310	chr2	339323	341028	1	1706	6550.95	1310	0
ppeak1311	chr13	207471916	207484889	2	1648	6546.18	1311	0
ppeak1312	chr4	106625844	106627654	1	1811	6545.86	1312	0
ppeak1313	chr3	55554505	55570878	4	1334	6539.38	1313	0
ppeak1314	chrUn_NW_018085108v1	15736	21391	3	849	6538.31	1314	0
ppeak1315	chr15	136719644	136732406	2	846	6532.87	1315	0
ppeak1316	chr9	124512142	124515499	3	1507	6530.71	1316	0
ppeak1317	chr7	100179632	100181683	3	1524	6528.54	1317	0
ppeak1318	chr2	1021987	1023250	2	989	6528.32	1318	0
ppeak1319	chr13	165910338	165915750	2	1451	6527.95	1319	0
ppeak1320	chr6	909304	916517	2	1573	6519.83	1320	0
ppeak1321	chr6	92349392	92351235	2	1670	6517.95	1321	0
ppeak1322	chr7	38612661	38619403	4	2253	6516.82	1322	0
ppeak1323	chr7	57578954	57591835	2	1047	6516.5	1323	0
ppeak1324	chr1	269209667	269210964	1	1298	6512.5	1324	0
ppeak1325	chr17	37447141	37448989	1	1849	6512.35	1325	0
ppeak1326	chr3	8970928	8981767	2	1720	6510.99	1326	0
ppeak1327	chr1	55617736	55619264	1	1529	6506.99	1327	0
ppeak1328	chr6	54336175	54342590	3	1209	6505.45	1328	0
ppeak1329	chr11	20904964	20906466	1	1503	6504.86	1329	0
ppeak1330	chr9	10472909	10477044	2	1176	6500.22	1330	0
ppeak1331	chr6	62847779	62849170	1	1392	6499.31	1331	0
ppeak1332	chr17	51355809	51370660	5	2016	6494.34	1332	0
ppeak1333	chr6	135605816	135607224	1	1409	6490.46	1333	0
ppeak1334	chr12	23953130	23955327	2	1661	6489.06	1334	0
ppeak1335	chrX	110759955	110785550	4	2389	6488.33	1335	0
ppeak1336	chr12	53165224	53181624	4	2555	6487.84	1336	0
ppeak1337	chr6	103407794	103409180	1	1387	6480.66	1337	0
ppeak1338	chr1	164310058	164311382	1	1325	6479.79	1338	0
ppeak1339	chr4	70927956	70929162	1	1207	6477.43	1339	0
ppeak1340	chr1	196173514	196177093	2	1231	6477.27	1340	0
ppeak1341	chr8	67494534	67496311	1	1778	6474.85	1341	0
ppeak1342	chr11	22511836	22519666	3	1713	6474.63	1342	0
ppeak1343	chr4	123073871	123087169	2	2020	6473.47	1343	0
ppeak1344	chr18	55683866	55685214	1	1349	6471.34	1344	0
ppeak1345	chr6	160910775	160912035	1	1261	6471.11	1345	0
ppeak1346	chr6	312897	313998	1	1102	6468.71	1346	0
ppeak1347	chr3	10947402	10960548	3	1526	6467.83	1347	0
ppeak1348	chr12	35572828	35574511	2	1528	6465.75	1348	0
ppeak1349	chr3	85942260	85956645	3	2812	6461.74	1349	0
ppeak1350	chr14	113737125	113746744	3	1165	6456.27	1350	0
ppeak1351	chr11	52157509	52159499	2	1772	6453.97	1351	0
ppeak1352	chr8	87774560	87775780	1	1221	6450.02	1352	0
ppeak1353	chr1	181027029	181034778	2	762	6447.17	1353	0
ppeak1354	chr2	94878471	94880212	2	1614	6445.88	1354	0
ppeak1355	chrX	106660280	106669540	2	1093	6444.96	1355	0
ppeak1356	chr2	119721941	119723457	2	1160	6443.91	1356	0
ppeak1357	chr5	68000306	68001673	1	1368	6443.9	1357	0
ppeak1358	chr6	57257217	57258676	1	1460	6441.48	1358	0
ppeak1359	chr3	7174046	7181290	2	882	6441.36	1359	0
ppeak1360	chr6	53423535	53427734	2	947	6441.27	1360	0
ppeak1361	chr2	70789449	70797148	2	1054	6440.21	1361	0
ppeak1362	chr6	45145926	45147263	2	1178	6437.79	1362	0
ppeak1363	chr18	5976131	5979837	3	1533	6437.32	1363	0
ppeak1364	chr9	66315000	66316620	1	1621	6435.45	1364	0
ppeak1365	chr1	126541320	126550297	3	1883	6434.71	1365	0
ppeak1366	chr1	248741098	248742942	2	1453	6434.08	1366	0
ppeak1367	chr2	9756523	9757351	1	829	6429.5	1367	0
ppeak1368	chr12	37613445	37614742	1	1298	6423.65	1368	0
ppeak1369	chr7	51929418	51954192	3	1827	6418.94	1369	0
ppeak1370	chr5	48398344	48399825	1	1482	6416.43	1370	0
ppeak1371	chr12	24184740	24193895	2	1661	6411.25	1371	0
ppeak1372	chr13	205240752	205242102	1	1351	6404.94	1372	0
ppeak1373	chr2	59483965	59500144	3	2581	6403.65	1373	0
ppeak1374	chr3	26640640	26654938	3	1850	6399.78	1374	0
ppeak1375	chr2	59818521	59832029	2	1729	6397.39	1375	0
ppeak1376	chr1	9619826	9621611	2	1517	6397.08	1376	0
ppeak1377	chr7	76033506	76047826	4	1514	6396.74	1377	0
ppeak1378	chr15	64891024	64892610	2	1356	6394.75	1378	0
ppeak1379	chr1	219812633	219815223	2	1972	6391.34	1379	0
ppeak1380	chr10	48178335	48180094	1	1760	6388.16	1380	0
ppeak1381	chr8	1616514	1627993	3	1631	6384.62	1381	0
ppeak1382	chr5	69461356	69463046	2	1368	6384.48	1382	0
ppeak1383	chr2	147789182	147790400	1	1219	6384.03	1383	0
ppeak1384	chr2	28042643	28044260	1	1618	6379.87	1384	0
ppeak1385	chr13	66095331	66109119	2	2132	6379.71	1385	0
ppeak1386	chr17	39705548	39706857	1	1310	6378.36	1386	0
ppeak1387	chr10	43946472	43947702	1	1231	6377.67	1387	0
ppeak1388	chr6	118878557	118889757	2	559	6377.28	1388	0
ppeak1389	chr13	205364252	205365634	1	1383	6376	1389	0
ppeak1390	chr1	179685831	179698298	3	2742	6361.91	1390	0
ppeak1391	chr13	34410964	34412207	1	1244	6354.59	1391	0
ppeak1392	chr10	48359330	48360629	1	1300	6350.68	1392	0
ppeak1393	chr3	17540785	17545692	3	1317	6348.68	1393	0
ppeak1394	chr1	45218971	45220302	1	1332	6346.87	1394	0
ppeak1395	chr3	44474943	44484149	3	1890	6343.85	1395	0
ppeak1396	chr15	31491581	31503455	2	1662	6343.09	1396	0
ppeak1397	chr14	66276830	66278810	2	1584	6336.79	1397	0
ppeak1398	chr12	1120669	1122383	2	1161	6333.57	1398	0
ppeak1399	chr6	169999737	170011661	2	1296	6329.26	1399	0
ppeak1400	chr9	56797927	56806358	3	1605	6329.15	1400	0
ppeak1401	chr9	70695906	70713381	3	1467	6315.47	1401	0
ppeak1402	chr6	98253708	98254436	1	729	6312.92	1402	0
ppeak1403	chr11	5952992	5954402	1	1411	6304.39	1403	0
ppeak1404	chr16	63167117	63176830	2	1676	6303.74	1404	0
ppeak1405	chr17	37285449	37286539	1	1091	6301.62	1405	0
ppeak1406	chr5	3663312	3684047	5	2182	6299.29	1406	0
ppeak1407	chr1	147987426	147994187	3	1811	6299.22	1407	0
ppeak1408	chr15	54929278	54934592	2	1145	6286.99	1408	0
ppeak1409	chr13	23860154	23865946	4	1707	6284.32	1409	0
ppeak1410	chr1	18512437	18524881	2	1756	6282.98	1410	0
ppeak1411	chr4	127036215	127037777	1	1563	6282.83	1411	0
ppeak1412	chr13	207557129	207561417	2	1555	6281.92	1412	0
ppeak1413	chr4	34354241	34355842	1	1602	6277.2	1413	0
ppeak1414	chr13	131475326	131486672	2	1571	6276.61	1414	0
ppeak1415	chr6	3348112	3359424	3	1244	6272.5	1415	0
ppeak1416	chr6	89248980	89250313	1	1334	6270.97	1416	0
ppeak1417	chr7	52138580	52140369	2	1570	6269.91	1417	0
ppeak1418	chr3	47600503	47601830	1	1328	6265.56	1418	0
ppeak1419	chr13	71255544	71258412	2	955	6265.15	1419	0
ppeak1420	chr13	206501303	206517476	4	2148	6263.8	1420	0
ppeak1421	chr17	13694327	13695182	1	856	6256.55	1421	0
ppeak1422	chr7	113599349	113600643	1	1295	6255.71	1422	0
ppeak1423	chr3	762653	776054	3	1474	6246.21	1423	0
ppeak1424	chr2	79016789	79022181	2	1524	6242.86	1424	0
ppeak1425	chr6	147394329	147395956	1	1628	6240.2	1425	0
ppeak1426	chr13	50476166	50477312	1	1147	6234.58	1426	0
ppeak1427	chr2	26089216	26104648	4	1766	6229.9	1427	0
ppeak1428	chr17	37569329	37570927	2	1363	6227.41	1428	0
ppeak1429	chr2	77299519	77301017	2	1281	6226.29	1429	0
ppeak1430	chr7	30916354	30929545	2	1276	6224.83	1430	0
ppeak1431	chr14	29797810	29810501	2	919	6223.67	1431	0
ppeak1432	chr9	55443497	55445119	1	1623	6222.15	1432	0
ppeak1433	chr10	52655191	52656647	1	1457	6220.91	1433	0
ppeak1434	chr3	68643064	68654985	2	1190	6215.61	1434	0
ppeak1435	chr15	63592652	63593896	2	1038	6214.28	1435	0
ppeak1436	chr1	166162092	166163518	1	1427	6213.94	1436	0
ppeak1437	chr13	33892584	33894410	1	1827	6201.46	1437	0
ppeak1438	chr2	14895527	14897386	2	1518	6200.14	1438	0
ppeak1439	chr4	99168162	99169235	1	1074	6193.79	1439	0
ppeak1440	chr4	34221055	34222568	2	1303	6192.41	1440	0
ppeak1441	chr13	12677261	12686428	3	2222	6192.31	1441	0
ppeak1442	chr17	31827903	31829438	2	1346	6190.65	1442	0
ppeak1443	chr7	93288460	93301398	2	1056	6180.48	1443	0
ppeak1444	chr12	59806532	59819961	2	1315	6180.03	1444	0
ppeak1445	chr8	121409109	121410671	2	1375	6177.87	1445	0
ppeak1446	chr9	10761213	10773453	2	1343	6176.3	1446	0
ppeak1447	chr2	76608952	76610017	1	1066	6170.18	1447	0
ppeak1448	chr9	121515075	121516345	1	1271	6168.39	1448	0
ppeak1449	chr15	55490249	55493730	2	863	6167.64	1449	0
ppeak1450	chr8	383391	395216	2	496	6165.56	1450	0
ppeak1451	chr6	27683845	27685536	2	1420	6165.39	1451	0
ppeak1452	chr17	54648224	54658563	2	1382	6165.15	1452	0
ppeak1453	chr7	15795131	15796558	1	1428	6162.93	1453	0
ppeak1454	chr7	8001822	8016790	3	1185	6160.83	1454	0
ppeak1455	chr15	77328176	77329849	1	1674	6159.15	1455	0
ppeak1456	chr2	69413026	69414697	2	1523	6158.8	1456	0
ppeak1457	chr1	76839272	76841261	2	1735	6158.74	1457	0
ppeak1458	chr4	127709334	127710994	2	1351	6156.11	1458	0
ppeak1459	chr3	6498259	6505435	2	1844	6154.86	1459	0
ppeak1460	chr6	166003051	166014524	2	1164	6152.97	1460	0
ppeak1461	chr13	189288694	189290295	1	1602	6148.48	1461	0
ppeak1462	chr6	155801085	155803095	2	1237	6147.59	1462	0
ppeak1463	chr15	46256976	46267981	2	1985	6146.29	1463	0
ppeak1464	chrUn_NW_018084979v1	2109311	2110555	1	1245	6145.86	1464	0
ppeak1465	chr9	125612637	125614027	2	1272	6144.91	1465	0
ppeak1466	chr6	68473662	68474939	1	1278	6138.54	1466	0
ppeak1467	chr12	34617517	34630132	2	1421	6138.46	1467	0
ppeak1468	chr1	78223325	78224689	1	1365	6138.41	1468	0
ppeak1469	chr1	272685491	272686238	1	748	6136.31	1469	0
ppeak1470	chr14	114770980	114777462	2	1852	6135.21	1470	0
ppeak1471	chr14	61047700	61049225	1	1526	6133.24	1471	0
ppeak1472	chr15	135539983	135548292	2	1018	6132.87	1472	0
ppeak1473	chr13	21913271	21939865	4	1968	6127.26	1473	0
ppeak1474	chr18	14331654	14340453	2	1251	6126.74	1474	0
ppeak1475	chr9	139134981	139135817	1	837	6126.29	1475	0
ppeak1476	chr14	111135015	111145973	3	1969	6125.52	1476	0
ppeak1477	chr3	9994450	9995791	1	1342	6121.4	1477	0
ppeak1478	chr1	177277	199112	3	1784	6120.35	1478	0
ppeak1479	chr2	76339030	76340650	1	1621	6114.04	1479	0
ppeak1480	chr14	76533866	76534902	1	1037	6111.36	1480	0
ppeak1481	chr13	54324870	54325816	1	947	6110.59	1481	0
ppeak1482	chr3	163112	173403	2	1393	6107.71	1482	0
ppeak1483	chr14	101152042	101165787	3	1778	6106.9	1483	0
ppeak1484	chr13	144854868	144856979	2	1393	6105.01	1484	0
ppeak1485	chr1	121145415	121146847	1	1433	6102.61	1485	0
ppeak1486	chr2	142312809	142320570	2	1883	6098.59	1486	0
ppeak1487	chr4	67465550	67466723	1	1174	6096.08	1487	0
ppeak1488	chr1	16610511	16611968	1	1458	6094.05	1488	0
ppeak1489	chr6	84705774	84714167	3	1458	6092.48	1489	0
ppeak1490	chr6	96769833	96771283	1	1451	6089.13	1490	0
ppeak1491	chr2	12278366	12285573	3	1637	6088.47	1491	0
ppeak1492	chr15	101319071	101320313	1	1243	6087.91	1492	0
ppeak1493	chr17	35984902	35986541	2	1390	6087.25	1493	0
ppeak1494	chr17	54822582	54836202	3	1309	6084.05	1494	0
ppeak1495	chr6	160135593	160137804	3	1610	6082.46	1495	0
ppeak1496	chr6	13727990	13729425	2	1045	6082.39	1496	0
ppeak1497	chr13	121564938	121565818	1	881	6081.86	1497	0
ppeak1498	chr13	71885939	71887230	1	1292	6080.22	1498	0
ppeak1499	chr7	48967483	48968370	1	888	6078.79	1499	0
ppeak1500	chr17	10681816	10692588	2	1903	6075.41	1500	0
ppeak1501	chr14	40478197	40482050	2	1297	6065.01	1501	0
ppeak1502	chr1	220755500	220762104	2	1320	6064.45	1502	0
ppeak1503	chr18	49238871	49251621	4	1557	6063.9	1503	0
ppeak1504	chr1	134013672	134016612	2	1371	6063.46	1504	0
ppeak1505	chr10	13608763	13610397	1	1635	6063.28	1505	0
ppeak1506	chr3	58160449	58161913	1	1465	6062.42	1506	0
ppeak1507	chr12	6281167	6293475	3	1312	6060.46	1507	0
ppeak1508	chr6	48605282	48606177	1	896	6059.87	1508	0
ppeak1509	chr5	7454110	7455885	1	1776	6058.78	1509	0
ppeak1510	chr6	73117578	73118910	1	1333	6053.67	1510	0
ppeak1511	chr16	68709714	68711494	2	1508	6052.53	1511	0
ppeak1512	chr18	4968371	4969304	1	934	6050.78	1512	0
ppeak1513	chr6	106917642	106918815	1	1174	6050.57	1513	0
ppeak1514	chr4	98216271	98219156	2	1005	6044.94	1514	0
ppeak1515	chr6	96733026	96734686	2	1361	6035.59	1515	0
ppeak1516	chr7	24123245	24135789	2	1108	6034.92	1516	0
ppeak1517	chr3	7920387	7921461	1	1075	6033.09	1517	0
ppeak1518	chr12	2383644	2391162	2	1487	6030.94	1518	0
ppeak1519	chr2	15202435	15203594	1	1160	6028.65	1519	0
ppeak1520	chr2	133474589	133475473	1	885	6027.11	1520	0
ppeak1521	chr13	21669997	21671424	1	1428	6025.65	1521	0
ppeak1522	chr1	25155293	25166130	3	1118	6025.37	1522	0
ppeak1523	chr14	50528331	50529777	2	1289	6023.75	1523	0
ppeak1524	chr1	267436347	267437695	1	1349	6019.49	1524	0
ppeak1525	chr13	206150070	206150954	1	885	6017.39	1525	0
ppeak1526	chr7	67593335	67594393	1	1059	6016.74	1526	0
ppeak1527	chr11	18756069	18757430	1	1362	6016.57	1527	0
ppeak1528	chr4	100425250	100426451	1	1202	6015.09	1528	0
ppeak1529	chr3	87231082	87232785	1	1704	6012.44	1529	0
ppeak1530	chr6	157219781	157221357	1	1577	6005.51	1530	0
ppeak1531	chr13	78969499	78983402	2	1842	6004.71	1531	0
ppeak1532	chr2	6701016	6702104	1	1089	6002.28	1532	0
ppeak1533	chr2	7289079	7300201	2	1074	6001.43	1533	0
ppeak1534	chr5	7000452	7015459	3	1654	6001.3	1534	0
ppeak1535	chr14	131717771	131719465	1	1695	5999.98	1535	0
ppeak1536	chr10	12670155	12671085	1	931	5995.9	1536	0
ppeak1537	chr1	232356240	232365864	2	1514	5993.83	1537	0
ppeak1538	chr7	114209201	114222824	4	2082	5991.4	1538	0
ppeak1539	chr9	52027559	52028869	1	1311	5990.63	1539	0
ppeak1540	chr2	580206	586552	2	1427	5990.62	1540	0
ppeak1541	chr10	56156721	56167865	3	1420	5989.9	1541	0
ppeak1542	chr3	1644998	1646210	1	1213	5986.92	1542	0
ppeak1543	chr14	128110300	128111638	1	1339	5984.47	1543	0
ppeak1544	chr3	80033274	80034629	1	1356	5984.09	1544	0
ppeak1545	chr9	10615861	10629038	3	1863	5982.36	1545	0
ppeak1546	chr11	616213	618549	2	1343	5982.26	1546	0
ppeak1547	chr7	39126640	39139004	3	1220	5979.23	1547	0
ppeak1548	chr4	46339995	46341280	1	1286	5978.72	1548	0
ppeak1549	chr13	26694040	26712987	3	968	5977.78	1549	0
ppeak1550	chr15	87378264	87379784	2	1249	5977.4	1550	0
ppeak1551	chr14	71988768	71990207	1	1440	5975.88	1551	0
ppeak1552	chr13	66303013	66316457	2	1077	5975.86	1552	0
ppeak1553	chr14	112734567	112736013	1	1447	5975.16	1553	0
ppeak1554	chr14	81317860	81319224	1	1365	5973.5	1554	0
ppeak1555	chr4	68778710	68780025	1	1316	5972.73	1555	0
ppeak1556	chr2	79728767	79730327	1	1561	5972.15	1556	0
ppeak1557	chr14	29729440	29730823	1	1384	5966.4	1557	0
ppeak1558	chr17	1203890	1215339	2	1590	5966.07	1558	0
ppeak1559	chr1	166356649	166369038	3	1123	5965.3	1559	0
ppeak1560	chr11	1283424	1303498	3	1414	5963.99	1560	0
ppeak1561	chr4	46447182	46453480	2	1663	5961.06	1561	0
ppeak1562	chr12	40075269	40087177	2	1701	5955.19	1562	0
ppeak1563	chr4	79484185	79500540	3	1754	5953.22	1563	0
ppeak1564	chr1	10310423	10312200	2	1403	5952.42	1564	0
ppeak1565	chr3	97275200	97286092	2	817	5949.21	1565	0
ppeak1566	chr17	14474901	14476198	1	1298	5949.08	1566	0
ppeak1567	chr16	51906434	51907930	1	1497	5947.2	1567	0
ppeak1568	chr2	10141681	10142636	1	956	5946.88	1568	0
ppeak1569	chr1	216493911	216495244	1	1334	5945.31	1569	0
ppeak1570	chr15	44614713	44616638	2	1708	5942.86	1570	0
ppeak1571	chr16	27126306	27128320	1	2015	5941.9	1571	0
ppeak1572	chr8	55728250	55729821	1	1572	5941.36	1572	0
ppeak1573	chr9	83409790	83421825	2	1137	5939.27	1573	0
ppeak1574	chr2	3059466	3067179	2	2145	5938.24	1574	0
ppeak1575	chr6	101757282	101758819	1	1538	5936.82	1575	0
ppeak1576	chr5	21373312	21374116	1	805	5933.84	1576	0
ppeak1577	chr2	16343758	16345808	2	1838	5933.52	1577	0
ppeak1578	chr3	86782701	86784845	2	1948	5931.8	1578	0
ppeak1579	chr17	51546555	51553426	2	955	5931.05	1579	0
ppeak1580	chr14	112110805	112122256	2	1813	5929.33	1580	0
ppeak1581	chr7	23014517	23025215	2	1995	5928.83	1581	0
ppeak1582	chr16	64251182	64252535	1	1354	5927.22	1582	0
ppeak1583	chr2	102590246	102592280	2	1623	5926.67	1583	0
ppeak1584	chr6	135280852	135282209	2	1235	5920.59	1584	0
ppeak1585	chr9	52139023	52147186	3	1436	5918.99	1585	0
ppeak1586	chr9	50092308	50093645	1	1338	5916.36	1586	0
ppeak1587	chr1	260973710	260982734	3	1287	5916.13	1587	0
ppeak1588	chr2	74356138	74365851	2	2227	5911.33	1588	0
ppeak1589	chr7	31925764	31926850	1	1087	5911.1	1589	0
ppeak1590	chr3	32450447	32453073	2	2013	5909.55	1590	0
ppeak1591	chr14	50758051	50759306	1	1256	5904.65	1591	0
ppeak1592	chr2	65998057	65999167	2	820	5902.09	1592	0
ppeak1593	chr7	80447166	80448261	1	1096	5901.39	1593	0
ppeak1594	chr7	78261677	78262943	1	1267	5899.05	1594	0
ppeak1595	chr15	29781952	29783891	3	1558	5898.63	1595	0
ppeak1596	chr5	10212859	10220196	2	1728	5895.28	1596	0
ppeak1597	chr3	132306421	132308669	2	1824	5890.88	1597	0
ppeak1598	chr13	26567891	26576500	2	1167	5888.56	1598	0
ppeak1599	chrUn_NW_018084979v1	3060683	3061967	1	1285	5886.63	1599	0
ppeak1600	chr3	111260888	111272798	2	1580	5885.92	1600	0
ppeak1601	chr17	26380669	26381671	1	1003	5882.94	1601	0
ppeak1602	chr7	116435561	116437060	2	1378	5872.78	1602	0
ppeak1603	chr8	82597146	82599342	1	2197	5872.54	1603	0
ppeak1604	chr13	34819800	34821191	1	1392	5869.74	1604	0
ppeak1605	chr1	97510115	97511979	1	1865	5869.36	1605	0
ppeak1606	chr12	1098853	1099965	1	1113	5865.13	1606	0
ppeak1607	chr4	130701506	130702406	1	901	5862.87	1607	0
ppeak1608	chr13	6984526	6986110	1	1585	5857	1608	0
ppeak1609	chr6	81064842	81073913	2	1997	5853.52	1609	0
ppeak1610	chr1	98521079	98532368	3	923	5852.22	1610	0
ppeak1611	chr13	197080536	197093810	3	1341	5848.52	1611	0
ppeak1612	chr3	8940821	8947320	2	1526	5847.8	1612	0
ppeak1613	chr11	49150459	49151100	1	642	5847.14	1613	0
ppeak1614	chr1	75071039	75079436	3	1587	5846.83	1614	0
ppeak1615	chr6	50720983	50734101	2	1854	5846.69	1615	0
ppeak1616	chr5	80409044	80410295	1	1252	5846.3	1616	0
ppeak1617	chr10	28995090	28996431	2	1241	5845.02	1617	0
ppeak1618	chr5	63816675	63830413	4	1989	5842.77	1618	0
ppeak1619	chr14	39291006	39292342	1	1337	5842.73	1619	0
ppeak1620	chr13	180571005	180571988	1	984	5840.69	1620	0
ppeak1621	chr10	14068829	14070245	1	1417	5836.19	1621	0
ppeak1622	chr3	86579300	86589274	3	1651	5835.79	1622	0
ppeak1623	chr13	72655424	72665111	3	1525	5833.51	1623	0
ppeak1624	chr12	19091189	19103034	2	1328	5831.29	1624	0
ppeak1625	chr9	124141935	124142986	1	1052	5831.26	1625	0
ppeak1626	chr9	129055401	129056768	1	1368	5828.07	1626	0
ppeak1627	chr12	20508350	20509814	2	1079	5827.45	1627	0
ppeak1628	chr6	49839598	49841283	2	1390	5826.9	1628	0
ppeak1629	chr6	20371539	20372946	2	1175	5816.82	1629	0
ppeak1630	chr13	52974214	52982026	3	1287	5815.25	1630	0
ppeak1631	chr7	100163087	100165341	2	1801	5811.04	1631	0
ppeak1632	chr14	46874997	46884250	2	1068	5809.03	1632	0
ppeak1633	chr7	13378187	13379026	1	840	5804.62	1633	0
ppeak1634	chr2	51661778	51672034	2	1804	5798.74	1634	0
ppeak1635	chr5	29696069	29696803	1	735	5797.5	1635	0
ppeak1636	chr1	184401000	184402106	1	1107	5785.49	1636	0
ppeak1637	chr6	63567234	63575800	3	1447	5784.62	1637	0
ppeak1638	chr10	23274785	23276045	1	1261	5783.15	1638	0
ppeak1639	chr2	16219753	16226622	2	1842	5783.01	1639	0
ppeak1640	chr8	40145414	40158045	3	1937	5781.21	1640	0
ppeak1641	chr13	22706372	22708021	1	1650	5780.4	1641	0
ppeak1642	chr9	223112	224560	2	1210	5780.27	1642	0
ppeak1643	chr4	576605	585625	3	1839	5780.02	1643	0
ppeak1644	chr17	38220935	38221927	1	993	5771.85	1644	0
ppeak1645	chr14	102828954	102830354	1	1401	5768.56	1645	0
ppeak1646	chr6	89274171	89282355	2	2035	5767.26	1646	0
ppeak1647	chr3	46545926	46547331	2	1157	5764.29	1647	0
ppeak1648	chr1	236550654	236551768	1	1115	5763.17	1648	0
ppeak1649	chr2	134092424	134093368	1	945	5763.12	1649	0
ppeak1650	chr1	225040767	225041684	1	918	5758.67	1650	0
ppeak1651	chr3	8731620	8733186	1	1567	5756.77	1651	0
ppeak1652	chr15	54295721	54296808	1	1088	5756.53	1652	0
ppeak1653	chr7	64762565	64763901	1	1337	5751.61	1653	0
ppeak1654	chr15	140255428	140265188	3	1286	5747.66	1654	0
ppeak1655	chr4	123228855	123230655	1	1801	5743.98	1655	0
ppeak1656	chr6	51510990	51523659	2	1602	5737.79	1656	0
ppeak1657	chr9	65114499	65131369	3	829	5737.49	1657	0
ppeak1658	chr15	16205644	16207112	2	1149	5730.93	1658	0
ppeak1659	chr2	6831222	6851436	3	1452	5730.67	1659	0
ppeak1660	chr4	99315060	99319172	3	1715	5728.43	1660	0
ppeak1661	chr16	48765621	48771181	2	1065	5725.13	1661	0
ppeak1662	chr4	94161396	94165158	2	1379	5725.01	1662	0
ppeak1663	chr12	47836789	47838963	3	1666	5724.79	1663	0
ppeak1664	chr4	93324272	93325254	1	983	5722.9	1664	0
ppeak1665	chr12	25911313	25922634	2	1769	5711.44	1665	0
ppeak1666	chr9	46276284	46286206	3	2673	5710.11	1666	0
ppeak1667	chr5	70052167	70059832	2	1151	5709.66	1667	0
ppeak1668	chr2	76404133	76405789	2	1391	5707.57	1668	0
ppeak1669	chr18	11576905	11588539	2	511	5706.48	1669	0
ppeak1670	chr16	55312774	55313969	2	971	5706.12	1670	0
ppeak1671	chr13	190410557	190413183	3	2248	5705.51	1671	0
ppeak1672	chr5	19264690	19265963	1	1274	5702.66	1672	0
ppeak1673	chr2	81378707	81380288	2	1431	5702.35	1673	0
ppeak1674	chr6	34668387	34670193	2	1416	5702.08	1674	0
ppeak1675	chr13	146897435	146902945	2	1686	5697.89	1675	0
ppeak1676	chr7	75522188	75533977	2	1548	5697.62	1676	0
ppeak1677	chr10	66135008	66146639	3	1254	5696.86	1677	0
ppeak1678	chr6	46121049	46122145	1	1097	5695.47	1678	0
ppeak1679	chr2	140530969	140532235	1	1267	5694.34	1679	0
ppeak1680	chr8	40845512	40846597	1	1086	5688.98	1680	0
ppeak1681	chr5	59392969	59393981	1	1013	5688.55	1681	0
ppeak1682	chr6	85716847	85717894	1	1048	5688.35	1682	0
ppeak1683	chr3	26403480	26405135	2	1544	5686.75	1683	0
ppeak1684	chr4	99054036	99055483	1	1448	5685.84	1684	0
ppeak1685	chr2	17263145	17264583	1	1439	5680.39	1685	0
ppeak1686	chr7	37655748	37656755	1	1008	5678.98	1686	0
ppeak1687	chr17	34692609	34693670	1	1062	5678.9	1687	0
ppeak1688	chr14	45249358	45251041	2	1482	5676.42	1688	0
ppeak1689	chr9	77508801	77510336	2	1237	5675.36	1689	0
ppeak1690	chr2	7094531	7103651	3	1751	5674.46	1690	0
ppeak1691	chr7	32354717	32356229	1	1513	5672.72	1691	0
ppeak1692	chr3	18280323	18281821	2	1344	5672.03	1692	0
ppeak1693	chr17	51333001	51334500	1	1500	5670.42	1693	0
ppeak1694	chr18	3066145	3067201	1	1057	5670.3	1694	0
ppeak1695	chr10	42692730	42693588	1	859	5670.01	1695	0
ppeak1696	chr5	23062505	23073684	2	2125	5668.87	1696	0
ppeak1697	chr13	96486774	96497567	3	1693	5668.48	1697	0
ppeak1698	chr12	60529340	60531153	2	1625	5665.81	1698	0
ppeak1699	chr9	52349761	52351315	1	1555	5664.95	1699	0
ppeak1700	chr3	58353699	58355468	2	1635	5664.69	1700	0
ppeak1701	chr9	73721503	73722418	1	916	5663.3	1701	0
ppeak1702	chr1	179611144	179612069	1	926	5662.57	1702	0
ppeak1703	chr7	88104759	88107097	2	1078	5659.6	1703	0
ppeak1704	chr12	5143748	5157721	2	2372	5657.67	1704	0
ppeak1705	chr2	59383994	59386887	2	1440	5657.55	1705	0
ppeak1706	chr17	5596976	5597998	1	1023	5655.75	1706	0
ppeak1707	chr3	94863406	94865184	1	1779	5653.86	1707	0
ppeak1708	chr8	20063013	20064186	1	1174	5650.11	1708	0
ppeak1709	chr9	45743564	45744730	1	1167	5650.09	1709	0
ppeak1710	chr6	91112780	91121526	2	1801	5645.54	1710	0
ppeak1711	chr9	133202147	133224630	3	1422	5645.48	1711	0
ppeak1712	chr3	40305310	40307959	2	1074	5637.07	1712	0
ppeak1713	chr11	7320082	7320828	1	747	5635.06	1713	0
ppeak1714	chr7	87840394	87861041	3	1089	5632.5	1714	0
ppeak1715	chr15	31113370	31114978	2	1376	5629.61	1715	0
ppeak1716	chr3	101957180	101958150	1	971	5629.3	1716	0
ppeak1717	chr2	15066084	15067713	1	1630	5628.36	1717	0
ppeak1718	chr18	1499000	1499940	1	941	5628.25	1718	0
ppeak1719	chrUn_NW_018084968v1	1850184	1851070	1	887	5624.86	1719	0
ppeak1720	chr4	42656146	42658167	2	1820	5623.84	1720	0
ppeak1721	chr6	87685314	87687401	2	1459	5621.75	1721	0
ppeak1722	chr6	160653902	160655058	1	1157	5621.63	1722	0
ppeak1723	chr4	108749699	108750941	1	1243	5621.04	1723	0
ppeak1724	chr9	113973318	113974353	1	1036	5617.88	1724	0
ppeak1725	chr6	53802264	53803566	1	1303	5615.14	1725	0
ppeak1726	chr1	131354529	131365782	2	2255	5614.12	1726	0
ppeak1727	chr14	10498023	10499201	2	876	5613.99	1727	0
ppeak1728	chr2	59764863	59768952	2	1247	5613.38	1728	0
ppeak1729	chr5	62974343	62976021	2	1345	5612.91	1729	0
ppeak1730	chr6	62486139	62497405	2	1400	5609.34	1730	0
ppeak1731	chr2	78875769	78877186	2	1162	5609.19	1731	0
ppeak1732	chr6	52627166	52628180	1	1015	5605.7	1732	0
ppeak1733	chr1	139493974	139494859	1	886	5604.88	1733	0
ppeak1734	chr1	9993077	9994496	1	1420	5599.8	1734	0
ppeak1735	chr14	65585997	65598122	2	1166	5599.32	1735	0
ppeak1736	chr2	8999614	9018746	3	2992	5596.11	1736	0
ppeak1737	chr10	20081620	20090312	2	1268	5591.56	1737	0
ppeak1738	chr12	50736668	50737930	1	1263	5591.54	1738	0
ppeak1739	chr8	32291239	32304228	3	1936	5590.47	1739	0
ppeak1740	chr10	14431826	14440882	2	1243	5585.74	1740	0
ppeak1741	chr13	84633401	84635234	2	1414	5580.2	1741	0
ppeak1742	chr9	134848556	134860250	3	1298	5576.87	1742	0
ppeak1743	chr7	92329192	92330496	1	1305	5575.77	1743	0
ppeak1744	chr14	71546393	71547666	1	1274	5575.36	1744	0
ppeak1745	chr3	40992449	40993720	2	1164	5574.35	1745	0
ppeak1746	chr17	51199421	51200959	1	1539	5572.17	1746	0
ppeak1747	chr13	38556235	38557275	1	1041	5561.5	1747	0
ppeak1748	chr2	138288051	138288985	1	935	5557.39	1748	0
ppeak1749	chr4	105804085	105805580	1	1496	5557.06	1749	0
ppeak1750	chr1	111375360	111376506	1	1147	5556.95	1750	0
ppeak1751	chr15	137283220	137284125	1	906	5554.98	1751	0
ppeak1752	chr12	31598618	31610543	3	1327	5553.47	1752	0
ppeak1753	chr18	18029171	18030800	2	1359	5548.86	1753	0
ppeak1754	chr7	13716193	13717646	1	1454	5545.23	1754	0
ppeak1755	chr16	49048342	49049612	1	1271	5543.55	1755	0
ppeak1756	chr8	67606079	67607734	2	1495	5543.26	1756	0
ppeak1757	chr13	197203081	197204325	1	1245	5542.89	1757	0
ppeak1758	chr12	31998046	32010980	2	1380	5542.22	1758	0
ppeak1759	chr13	199997110	199998124	1	1015	5539.38	1759	0
ppeak1760	chr6	147320306	147321502	1	1197	5539.15	1760	0
ppeak1761	chr15	126286115	126287136	1	1022	5538.41	1761	0
ppeak1762	chr14	75991905	75993363	1	1459	5538.21	1762	0
ppeak1763	chr1	181338576	181339633	1	1058	5531.92	1763	0
ppeak1764	chr4	111006075	111007856	2	1631	5531.61	1764	0
ppeak1765	chr5	13275220	13276279	1	1060	5526.39	1765	0
ppeak1766	chr15	137013983	137021045	2	1156	5525.31	1766	0
ppeak1767	chr9	44543197	44544724	1	1528	5517.97	1767	0
ppeak1768	chr1	260918567	260939754	4	1475	5514.98	1768	0
ppeak1769	chr13	133689840	133700390	3	1511	5514.48	1769	0
ppeak1770	chr14	6819735	6821018	1	1284	5511.38	1770	0
ppeak1771	chr6	71213542	71214628	1	1087	5510.69	1771	0
ppeak1772	chr2	59601600	59614090	3	2265	5510.59	1772	0
ppeak1773	chr10	54674272	54676308	2	1270	5508.81	1773	0
ppeak1774	chr14	30645293	30646274	1	982	5508.41	1774	0
ppeak1775	chr8	137728344	137729376	1	1033	5504.89	1775	0
ppeak1776	chr4	80017423	80026257	3	1879	5502.7	1776	0
ppeak1777	chr15	105849343	105850733	1	1391	5500.09	1777	0
ppeak1778	chr11	1396603	1406405	3	1757	5499.9	1778	0
ppeak1779	chr8	3796267	3798291	2	1609	5499.41	1779	0
ppeak1780	chr2	72655599	72657511	2	1165	5498.15	1780	0
ppeak1781	chr8	96268437	96271291	2	1604	5496.8	1781	0
ppeak1782	chr14	56451657	56453388	2	1421	5494.54	1782	0
ppeak1783	chr7	21972215	21982002	2	1997	5491.49	1783	0
ppeak1784	chr11	571215	572135	1	921	5490.01	1784	0
ppeak1785	chr10	57798826	57799951	1	1126	5489.44	1785	0
ppeak1786	chr3	9316608	9325738	2	1699	5488.04	1786	0
ppeak1787	chr4	97957675	97959745	2	1760	5484.67	1787	0
ppeak1788	chr14	74663623	74676369	2	761	5483.33	1788	0
ppeak1789	chr11	4053696	4054608	1	913	5481.76	1789	0
ppeak1790	chr3	77740476	77742095	1	1620	5481.12	1790	0
ppeak1791	chr2	10613619	10614810	1	1192	5476.58	1791	0
ppeak1792	chr14	103530316	103531613	1	1298	5476.45	1792	0
ppeak1793	chr1	145810840	145812328	1	1489	5472.57	1793	0
ppeak1794	chr7	8151604	8164461	3	1512	5470.65	1794	0
ppeak1795	chr8	81014601	81025125	2	1858	5468.27	1795	0
ppeak1796	chr10	57881751	57883019	1	1269	5464.95	1796	0
ppeak1797	chr4	79573349	79586767	3	941	5463.81	1797	0
ppeak1798	chr5	7776132	7788648	3	1392	5459.48	1798	0
ppeak1799	chr3	24228315	24229569	1	1255	5456.03	1799	0
ppeak1800	chr12	13814755	13830957	3	1860	5450.35	1800	0
ppeak1801	chr2	88022832	88024006	1	1175	5447.24	1801	0
ppeak1802	chr6	150604803	150616104	2	2421	5445.95	1802	0
ppeak1803	chr7	31466881	31468674	2	1486	5441.93	1803	0
ppeak1804	chrUn_NW_018084804v1	163456	167287	2	2060	5441.17	1804	0
ppeak1805	chr5	79473991	79493420	3	1997	5440.12	1805	0
ppeak1806	chr6	95811321	95812684	2	1070	5438.92	1806	0
ppeak1807	chr3	5047509	5049072	2	1399	5437.83	1807	0
ppeak1808	chr2	73062242	73063921	1	1680	5435.26	1808	0
ppeak1809	chr3	53032149	53038765	2	1739	5435.04	1809	0
ppeak1810	chr5	6145589	6146711	2	996	5431.27	1810	0
ppeak1811	chr14	31868486	31870074	1	1589	5430.8	1811	0
ppeak1812	chr6	49278939	49280853	2	1254	5429.83	1812	0
ppeak1813	chr15	56199797	56201288	1	1492	5412.33	1813	0
ppeak1814	chr2	140434344	140441436	2	1698	5410.49	1814	0
ppeak1815	chr4	115310911	115312276	1	1366	5409.63	1815	0
ppeak1816	chr9	561360	562490	1	1131	5409.2	1816	0
ppeak1817	chr6	45576196	45577853	1	1658	5408.61	1817	0
ppeak1818	chr13	71851759	71852663	1	905	5405.47	1818	0
ppeak1819	chr4	81133952	81134957	1	1006	5400.07	1819	0
ppeak1820	chr13	31139432	31140643	1	1212	5398.27	1820	0
ppeak1821	chr11	12345058	12346366	1	1309	5396.28	1821	0
ppeak1822	chr2	45792507	45794121	1	1615	5396.25	1822	0
ppeak1823	chr2	76109461	76111566	2	1001	5396.17	1823	0
ppeak1824	chr12	19125687	19129327	3	1429	5394.48	1824	0
ppeak1825	chr7	89166998	89168237	1	1240	5392.87	1825	0
ppeak1826	chr3	41085311	41095196	2	1056	5390.29	1826	0
ppeak1827	chr9	26673960	26680535	2	1429	5390.19	1827	0
ppeak1828	chr3	109195372	109196676	1	1305	5389.56	1828	0
ppeak1829	chr6	100091337	100093764	2	2162	5386.24	1829	0
ppeak1830	chr14	61687709	61689510	2	1587	5385.17	1830	0
ppeak1831	chr3	100557101	100559724	2	1686	5383.97	1831	0
ppeak1832	chr7	42865	43999	1	1135	5381.74	1832	0
ppeak1833	chr12	20725321	20732452	3	1554	5378.91	1833	0
ppeak1834	chr10	27160056	27161583	1	1528	5378.09	1834	0
ppeak1835	chr14	50576465	50577688	1	1224	5376.55	1835	0
ppeak1836	chr5	42517158	42519256	2	1392	5373.82	1836	0
ppeak1837	chr5	4218360	4219297	1	938	5372.95	1837	0
ppeak1838	chr14	28778773	28786658	2	795	5371.26	1838	0
ppeak1839	chr6	12530999	12548466	3	1751	5371.1	1839	0
ppeak1840	chr7	114706263	114707075	1	813	5369.92	1840	0
ppeak1841	chr8	38241635	38242737	1	1103	5368.17	1841	0
ppeak1842	chr14	51463536	51469697	2	1368	5366.23	1842	0
ppeak1843	chr8	32552993	32561408	2	768	5365.4	1843	0
ppeak1844	chr2	9034238	9035672	1	1435	5364.45	1844	0
ppeak1845	chr4	111292950	111294021	1	1072	5360.57	1845	0
ppeak1846	chr2	4681553	4683062	1	1510	5354.84	1846	0
ppeak1847	chr17	11817377	11818715	2	1143	5352.8	1847	0
ppeak1848	chr2	90261925	90264085	3	1672	5351.83	1848	0
ppeak1849	chr3	10843061	10844699	2	1505	5349.87	1849	0
ppeak1850	chr7	11362008	11363131	1	1124	5348.74	1850	0
ppeak1851	chr6	55238112	55248254	3	1733	5347.88	1851	0
ppeak1852	chr12	43940484	43950075	2	1009	5346.98	1852	0
ppeak1853	chr4	15262897	15264631	2	1391	5346.44	1853	0
ppeak1854	chr10	26633017	26638307	3	1315	5340.78	1854	0
ppeak1855	chr10	32755338	32756743	1	1406	5340.12	1855	0
ppeak1856	chrX	97494525	97496442	2	1727	5336.93	1856	0
ppeak1857	chr15	92988093	92989880	1	1788	5336.7	1857	0
ppeak1858	chr1	1757508	1775770	4	1586	5336.16	1858	0
ppeak1859	chr11	1265087	1265960	1	874	5334.2	1859	0
ppeak1860	chr2	13490963	13497984	3	1331	5333.85	1860	0
ppeak1861	chr11	15052324	15054149	3	1251	5332.83	1861	0
ppeak1862	chr3	11252731	11260255	2	2074	5332.26	1862	0
ppeak1863	chr1	255167930	255175160	2	1393	5327.06	1863	0
ppeak1864	chr1	107949137	107951473	2	1237	5324.21	1864	0
ppeak1865	chr1	19806384	19807610	1	1227	5324.15	1865	0
ppeak1866	chr6	47315422	47333053	4	2182	5322.8	1866	0
ppeak1867	chr10	19936246	19937430	1	1185	5322.2	1867	0
ppeak1868	chr9	72183831	72185326	1	1496	5317.27	1868	0
ppeak1869	chr6	153562090	153568017	2	1938	5314.15	1869	0
ppeak1870	chr4	130394403	130395174	1	772	5313.65	1870	0
ppeak1871	chr4	103376137	103377575	1	1439	5312.98	1871	0
ppeak1872	chr5	6783920	6785477	2	1138	5312.95	1872	0
ppeak1873	chr14	60254589	60255879	1	1291	5312.61	1873	0
ppeak1874	chr8	86402758	86404234	1	1477	5312.12	1874	0
ppeak1875	chr3	39511793	39520372	3	1591	5310.4	1875	0
ppeak1876	chr4	77082891	77084240	1	1350	5309.8	1876	0
ppeak1877	chr9	44164840	44176849	2	1445	5307.98	1877	0
ppeak1878	chr1	163516497	163526548	2	1658	5302.91	1878	0
ppeak1879	chr12	43091235	43105871	4	1597	5302.62	1879	0
ppeak1880	chr15	139031512	139032578	1	1067	5299.51	1880	0
ppeak1881	chr3	77333584	77344759	2	1693	5298.07	1881	0
ppeak1882	chr6	3136841	3138230	2	1246	5291.67	1882	0
ppeak1883	chr12	19068350	19078556	2	1744	5290.79	1883	0
ppeak1884	chr14	30065155	30066686	1	1532	5290.06	1884	0
ppeak1885	chr9	7607764	7609066	1	1303	5285.34	1885	0
ppeak1886	chr18	6196426	6209728	2	1327	5282.22	1886	0
ppeak1887	chr6	76012179	76014620	2	1269	5278.91	1887	0
ppeak1888	chr18	54282960	54284223	1	1264	5275.8	1888	0
ppeak1889	chr8	133665027	133666182	1	1156	5275.35	1889	0
ppeak1890	chr2	40899791	40901150	1	1360	5269.93	1890	0
ppeak1891	chr6	55990467	55991321	1	855	5267.9	1891	0
ppeak1892	chr14	28591241	28592531	1	1291	5258.56	1892	0
ppeak1893	chr1	164714236	164717361	2	1127	5252.19	1893	0
ppeak1894	chr8	114144981	114146223	1	1243	5250.43	1894	0
ppeak1895	chr9	38137689	38138888	1	1200	5245.51	1895	0
ppeak1896	chr4	88804886	88818658	2	2002	5240.25	1896	0
ppeak1897	chr3	41207972	41209262	1	1291	5226.05	1897	0
ppeak1898	chr13	106893877	106895585	1	1709	5223.75	1898	0
ppeak1899	chr9	102434181	102435783	2	1396	5223.48	1899	0
ppeak1900	chr6	79809867	79811202	1	1336	5219.45	1900	0
ppeak1901	chr16	51209430	51210792	2	1166	5217.55	1901	0
ppeak1902	chr9	20123542	20125204	2	1555	5217.52	1902	0
ppeak1903	chr2	6225897	6242528	3	1858	5217.14	1903	0
ppeak1904	chr13	39394759	39396310	1	1552	5216.32	1904	0
ppeak1905	chr5	28879920	28881169	1	1250	5215.2	1905	0
ppeak1906	chr3	52648860	52649983	1	1124	5213.86	1906	0
ppeak1907	chr5	32910268	32911104	1	837	5211.62	1907	0
ppeak1908	chr6	54865069	54866116	2	929	5210.6	1908	0
ppeak1909	chr8	494907	496045	1	1139	5206.69	1909	0
ppeak1910	chr8	48020282	48021537	2	1029	5205.87	1910	0
ppeak1911	chr6	52598159	52599599	1	1441	5205.74	1911	0
ppeak1912	chr4	125109966	125111530	1	1565	5205.62	1912	0
ppeak1913	chr18	50509497	50510821	2	1151	5200.01	1913	0
ppeak1914	chr3	72781041	72794660	2	1488	5199.73	1914	0
ppeak1915	chr13	120949760	120950879	1	1120	5194.73	1915	0
ppeak1916	chr9	25971134	25983062	2	1493	5193.45	1916	0
ppeak1917	chr2	113773460	113775176	2	1472	5192.27	1917	0
ppeak1918	chr12	34968363	34976519	3	2333	5188.85	1918	0
ppeak1919	chr13	131648779	131649588	1	810	5188.76	1919	0
ppeak1920	chr4	129598479	129599952	1	1474	5186.58	1920	0
ppeak1921	chr1	190169459	190171062	2	1331	5183.46	1921	0
ppeak1922	chr4	98107413	98120264	2	1337	5182.81	1922	0
ppeak1923	chrUn_NW_018084979v1	1511382	1513258	2	1766	5181.14	1923	0
ppeak1924	chr6	92429816	92432210	2	1416	5177.98	1924	0
ppeak1925	chr10	8305650	8307545	2	1289	5175.24	1925	0
ppeak1926	chr5	15517049	15526873	2	1528	5172.34	1926	0
ppeak1927	chr5	11938992	11949214	3	1426	5171.31	1927	0
ppeak1928	chr2	89044746	89046125	1	1380	5168.35	1928	0
ppeak1929	chr8	1584307	1591026	2	655	5166.24	1929	0
ppeak1930	chr14	22689167	22690023	1	857	5165.45	1930	0
ppeak1931	chr1	32417773	32419237	1	1465	5163.53	1931	0
ppeak1932	chr14	99454046	99456306	3	1890	5162.97	1932	0
ppeak1933	chr6	51368897	51377976	2	867	5159.6	1933	0
ppeak1934	chr3	94224890	94237143	2	1241	5158.51	1934	0
ppeak1935	chr12	23765689	23783237	4	2119	5157.36	1935	0
ppeak1936	chr3	127082026	127083164	1	1139	5157.07	1936	0
ppeak1937	chr2	134700452	134701865	1	1414	5154.62	1937	0
ppeak1938	chr12	61315379	61321299	3	1452	5151.58	1938	0
ppeak1939	chr12	49757837	49759650	2	1663	5149.83	1939	0
ppeak1940	chr11	1499811	1510418	2	1062	5149.7	1940	0
ppeak1941	chrUn_NW_018084874v1	356935	358001	1	1067	5148.03	1941	0
ppeak1942	chr15	80025583	80034733	2	1567	5147.79	1942	0
ppeak1943	chr6	69089134	69094539	2	884	5147.72	1943	0
ppeak1944	chr2	141336742	141352474	3	2416	5147.51	1944	0
ppeak1945	chr1	239491707	239493213	1	1507	5146	1945	0
ppeak1946	chr1	103784145	103795639	2	1946	5143.56	1946	0
ppeak1947	chr11	68404455	68409025	2	1198	5143.53	1947	0
ppeak1948	chr14	76304468	76305437	1	970	5142.48	1948	0
ppeak1949	chr6	60926194	60927558	1	1365	5140.78	1949	0
ppeak1950	chr9	36419833	36420893	1	1061	5137.08	1950	0
ppeak1951	chr4	92289762	92290932	1	1171	5136.89	1951	0
ppeak1952	chr6	164196507	164208472	4	2022	5136.57	1952	0
ppeak1953	chr2	81505193	81506594	1	1402	5136.35	1953	0
ppeak1954	chr2	113479240	113481186	2	1804	5132.57	1954	0
ppeak1955	chr2	15833691	15835042	2	1140	5132.31	1955	0
ppeak1956	chr12	45921567	45932362	2	1531	5129.78	1956	0
ppeak1957	chr18	2675648	2676562	1	915	5129.37	1957	0
ppeak1958	chr1	269153637	269167280	2	1637	5128.4	1958	0
ppeak1959	chr8	99781922	99783734	1	1813	5125.79	1959	0
ppeak1960	chr3	10868306	10875056	2	1314	5125.27	1960	0
ppeak1961	chr5	45953976	45955487	1	1512	5122.44	1961	0
ppeak1962	chr1	169595839	169597279	2	1209	5119.78	1962	0
ppeak1963	chr2	85890453	85891361	1	909	5118.03	1963	0
ppeak1964	chr1	186429367	186430783	1	1417	5117.85	1964	0
ppeak1965	chrUn_NW_018084833v1	836444	839670	3	1450	5117.4	1965	0
ppeak1966	chr1	143866987	143868275	1	1289	5111.81	1966	0
ppeak1967	chr5	30526071	30527516	1	1446	5108.65	1967	0
ppeak1968	chr3	28577554	28578937	1	1384	5108.39	1968	0
ppeak1969	chr12	51969614	51971190	2	1435	5107.19	1969	0
ppeak1970	chr2	3152041	3165459	2	1071	5105.55	1970	0
ppeak1971	chr3	97487409	97493189	2	831	5103.74	1971	0
ppeak1972	chr6	29366463	29367539	1	1077	5098.73	1972	0
ppeak1973	chr1	209181327	209182508	1	1182	5096.49	1973	0
ppeak1974	chr1	236265664	236268118	2	2097	5093.28	1974	0
ppeak1975	chr13	45355492	45356770	1	1279	5093.09	1975	0
ppeak1976	chr2	5580995	5593685	2	1370	5092.5	1976	0
ppeak1977	chr7	55826924	55841062	2	1924	5091.09	1977	0
ppeak1978	chr2	11875382	11877170	2	1070	5089.36	1978	0
ppeak1979	chr18	20834149	20835508	1	1360	5088.23	1979	0
ppeak1980	chr7	64141002	64141900	1	899	5085.1	1980	0
ppeak1981	chr14	64398686	64400564	1	1879	5084.5	1981	0
ppeak1982	chr8	109397695	109399495	2	1392	5081.22	1982	0
ppeak1983	chr3	11896955	11898246	2	1137	5080.6	1983	0
ppeak1984	chr10	16190172	16192163	2	1694	5080.43	1984	0
ppeak1985	chr13	73573494	73575073	1	1580	5079.8	1985	0
ppeak1986	chr1	168529456	168530286	1	831	5077.77	1986	0
ppeak1987	chr2	67907050	67913662	2	1939	5073.39	1987	0
ppeak1988	chr3	72544971	72546351	2	923	5071.36	1988	0
ppeak1989	chr13	32579934	32580882	1	949	5069.15	1989	0
ppeak1990	chr9	124695871	124697348	1	1478	5068.62	1990	0
ppeak1991	chr15	133180218	133192901	2	1613	5068.13	1991	0
ppeak1992	chr8	101342763	101344385	1	1623	5067.29	1992	0
ppeak1993	chr6	59631423	59632461	1	1039	5066.69	1993	0
ppeak1994	chr10	68620975	68622383	2	1096	5066.12	1994	0
ppeak1995	chr5	57775988	57777610	1	1623	5061.61	1995	0
ppeak1996	chr9	39368594	39369578	1	985	5061.2	1996	0
ppeak1997	chr18	36786694	36794726	2	1303	5060.96	1997	0
ppeak1998	chr1	34692849	34694923	2	1909	5060.15	1998	0
ppeak1999	chr7	1914058	1915100	1	1043	5056.93	1999	0
[truncated: 11,330 more rows]

## Sheet: pig_brain
Enhancer ID	Chr	Start	Stop	Number of constituents	Constituent size(bp)	Signal of ranking treatment bam(rpm)	Rank of ranking bam	isSuper
ppeak1	chr2	6717317	6861873	30	19690	232229	1	1
ppeak2	chr5	3419143	3478180	18	12404	179089	2	1
ppeak3	chr15	7494402	7585807	19	12244	158770	3	1
ppeak4	chrM	531	16447	11	6928	144018	4	1
ppeak5	chr2	141465131	141574656	25	19358	142733	5	1
ppeak6	chr12	34140986	34270226	26	24035	139825	6	1
ppeak7	chr1	266932740	267087428	32	21330	112427	7	1
ppeak8	chr1	166465096	166585828	22	16515	109492	8	1
ppeak9	chr3	8356063	8416401	12	12624	97319.2	9	1
ppeak10	chr12	53324134	53406870	18	12718	97099	10	1
ppeak11	chr2	75976165	76111595	25	21144	95139.6	11	1
ppeak12	chr14	113556142	113677315	19	16018	93048.7	12	1
ppeak13	chr2	77153423	77220093	13	9509	88944.4	13	1
ppeak14	chr5	17346249	17418984	17	13624	86191	14	1
ppeak15	chr12	18217429	18317496	18	15075	84346.5	15	1
ppeak16	chr3	669640	776293	17	14420	83200	16	1
ppeak17	chr17	49354805	49392246	11	8448	83163.9	17	1
ppeak18	chr3	72324305	72381900	7	10778	79878.5	18	1
ppeak19	chr5	9824875	9889489	13	10561	79287.8	19	1
ppeak20	chr7	35122386	35231715	19	14195	76628.7	20	1
ppeak21	chr14	131222861	131296777	15	10309	76466.1	21	1
ppeak22	chr2	66020542	66088012	14	11543	76187.1	22	1
ppeak23	chr14	10466898	10537453	13	9550	75571.5	23	1
ppeak24	chr14	56543932	56580060	8	6834	74626	24	1
ppeak25	chr5	7085658	7121331	7	8454	71189	25	1
ppeak26	chr4	16492944	16561867	13	10037	71087.2	26	1
ppeak27	chr17	36063785	36162922	18	13133	70714.4	27	1
ppeak28	chr2	75228182	75272948	7	9465	70416.9	28	1
ppeak29	chr4	90374869	90447808	18	13318	70116.3	29	1
ppeak30	chr9	104880484	104913250	6	7098	69231.3	30	1
ppeak31	chr14	134030281	134132823	15	9845	68959.5	31	1
ppeak32	chr4	93575084	93625326	11	7702	68620.5	32	1
ppeak33	chr6	63634560	63706702	16	12568	68080.4	33	1
ppeak34	chr3	4079076	4128353	12	11087	67233.5	34	1
ppeak35	chr5	10374708	10433130	14	8579	66040.2	35	1
ppeak36	chr1	272792033	272837130	9	10770	64953.2	36	1
ppeak37	chr3	97235400	97327042	19	13245	63526.2	37	1
ppeak38	chr3	113469407	113563458	14	14544	63277.5	38	1
ppeak39	chr6	64038379	64159189	19	15650	62048	39	1
ppeak40	chr5	11365646	11420221	9	8114	61882.6	40	1
ppeak41	chr10	47140805	47208473	13	7974	60048.6	41	1
ppeak42	chr12	23629729	23680656	9	7849	59808.7	42	1
ppeak43	chr2	96066098	96102460	11	8186	58124.7	43	1
ppeak44	chr6	49650833	49682746	9	7657	58068.9	44	1
ppeak45	chr1	251815182	251971436	24	15419	57829.6	45	1
ppeak46	chr3	49790258	49820336	7	7284	57253.5	46	1
ppeak47	chr5	78094436	78146659	13	8834	57163.3	47	1
ppeak48	chr12	60203727	60280432	15	11407	56685	48	1
ppeak49	chr13	99501874	99588729	13	12418	56360.2	49	1
ppeak50	chr13	87726761	87760016	7	4366	55991.4	50	1
ppeak51	chr9	6282733	6320265	7	7089	55750	51	1
ppeak52	chr4	125109558	125200595	14	12877	55523.5	52	1
ppeak53	chr2	9756611	9801240	9	7399	55317.6	53	1
ppeak54	chr14	56594351	56652385	11	9436	55080.1	54	1
ppeak55	chr5	59709109	59759678	8	8624	54983.7	55	1
ppeak56	chr3	4196231	4264736	18	8880	54297.1	56	1
ppeak57	chr2	5206429	5257262	8	9832	54233.7	57	1
ppeak58	chr3	117736959	117810269	14	12053	54212.7	58	1
ppeak59	chr14	28243940	28288201	9	6257	54153.3	59	1
ppeak60	chr3	39505008	39585187	14	11623	54008.6	60	1
ppeak61	chr1	9024174	9117207	20	11740	53903.3	61	1
ppeak62	chr18	6327990	6459980	26	15127	53548.3	62	1
ppeak63	chr1	270040890	270121549	13	9910	53186.5	63	1
ppeak64	chrUn_NW_018084979v1	997213	1039095	9	6816	52922.1	64	1
ppeak65	chr17	41810918	41868757	15	8461	52488.9	65	1
ppeak66	chr12	18977342	19024752	7	9273	52407	66	1
ppeak67	chr2	59522861	59532903	3	4735	51769.5	67	1
ppeak68	chr6	47524518	47574048	10	8104	51332.9	68	1
ppeak69	chr17	34818985	34906295	11	12157	51120	69	1
ppeak70	chr1	107886202	107956204	16	10296	51094.5	70	1
ppeak71	chr3	3993214	4000134	7	4176	50954	71	1
ppeak72	chr6	19045953	19096724	11	10459	50765.9	72	1
ppeak73	chr2	65272253	65306090	8	5966	50471.3	73	1
ppeak74	chr15	135002642	135089651	15	12670	50282.5	74	1
ppeak75	chr2	8145815	8216062	11	8405	50135.3	75	1
ppeak76	chr13	34189163	34207942	8	6995	50016	76	1
ppeak77	chr9	55596033	55669137	11	8753	49791.1	77	1
ppeak78	chr7	36887354	36920856	6	5070	49529.4	78	1
ppeak79	chr12	22286364	22328809	8	8551	49499.4	79	1
ppeak80	chr5	6747278	6800308	8	7971	49254.3	80	1
ppeak81	chr2	65868557	65914576	10	8032	49162.1	81	1
ppeak82	chr6	68986618	69040347	9	7286	48963.2	82	1
ppeak83	chr6	63080765	63133565	11	9819	48787.2	83	1
ppeak84	chr14	29988108	30024433	6	4715	48621	84	1
ppeak85	chr2	65950434	65993780	8	4922	48595.2	85	1
ppeak86	chr3	10016368	10043840	5	5104	48567.7	86	1
ppeak87	chr14	112069763	112092915	6	5929	48478	87	1
ppeak88	chr2	66213200	66235018	7	5974	48298.5	88	1
ppeak89	chr14	74666348	74693330	5	3901	48216.8	89	1
ppeak90	chr9	45902164	45948596	7	6699	48215	90	1
ppeak91	chr6	167268964	167287048	5	4486	48047.4	91	1
ppeak92	chr4	95729015	95768048	8	8006	47795.9	92	1
ppeak93	chr1	269626212	269677559	10	8759	47686	93	1
ppeak94	chr14	120617298	120661498	8	6485	47665.3	94	1
ppeak95	chr11	68809681	68841415	8	6820	47661.3	95	1
ppeak96	chr12	945147	1038715	13	15166	47635.5	96	1
ppeak97	chr12	51157729	51197166	8	3923	47604.4	97	1
ppeak98	chr12	11933955	12022350	14	9455	47415.1	98	1
ppeak99	chr7	98321485	98376331	8	7543	47376	99	1
ppeak100	chr12	46709240	46769609	11	9281	47148.2	100	1
ppeak101	chr14	107014612	107082711	9	5643	47036	101	1
ppeak102	chr6	166520633	166554008	5	7694	46888.5	102	1
ppeak103	chr7	100120847	100136510	6	5352	46765	103	1
ppeak104	chr12	52742142	52780842	9	7392	45836.3	104	1
ppeak105	chrUn_NW_018084979v1	2970656	2996577	6	4984	45315.1	105	1
ppeak106	chr14	30878127	30889964	4	2570	45246.9	106	1
ppeak107	chr7	2034570	2090694	13	8686	44949.7	107	1
ppeak108	chr9	3303350	3364903	10	8013	44533.6	108	1
ppeak109	chr2	60484959	60567474	14	7429	44426.1	109	1
ppeak110	chr3	10466528	10526043	11	10329	44326.8	110	1
ppeak111	chr6	166773682	166812670	10	6906	44192.9	111	1
ppeak112	chr2	59249808	59315180	13	9543	43995.4	112	1
ppeak113	chr10	24283583	24324594	6	8578	43922.8	113	1
ppeak114	chr6	19221306	19253133	9	6733	43765.3	114	1
ppeak115	chr9	44436801	44472438	6	3782	43519.9	115	1
ppeak116	chr6	64900405	64954666	13	8477	43414.2	116	1
ppeak117	chr7	116708474	116788206	11	11955	43406.1	117	1
ppeak118	chrUn_NW_018084979v1	2078439	2110566	5	5040	43342.5	118	1
ppeak119	chr12	59520362	59616993	16	13312	43213.4	119	1
ppeak120	chr4	94053580	94064161	3	2556	43125	120	1
ppeak121	chr12	1406102	1422278	6	6168	43054	121	1
ppeak122	chr10	53314011	53353126	5	8624	42979.6	122	1
ppeak123	chr14	28610926	28653008	6	5857	42831.1	123	1
ppeak124	chr12	48141273	48193645	11	7557	42672.7	124	1
ppeak125	chr14	75154476	75189867	8	7106	42359.5	125	1
ppeak126	chr7	52436021	52490447	10	5756	42348.9	126	1
ppeak127	chr1	22239240	22261155	4	5648	42182	127	1
ppeak128	chr2	15833613	15893703	10	8208	42171.2	128	1
ppeak129	chr12	60723065	60760773	8	7203	42168.9	129	1
ppeak130	chr11	66482717	66526191	9	8427	42013.3	130	1
ppeak131	chr7	100164199	100204063	8	5353	41984.8	131	1
ppeak132	chr12	4258941	4320243	9	9548	41899.9	132	1
ppeak133	chr17	40046884	40099638	13	8006	41754.8	133	1
ppeak134	chrUn_NW_018084979v1	3499412	3525111	7	6471	41596.4	134	1
ppeak135	chr2	76495520	76549369	10	8377	41377.6	135	1
ppeak136	chrUn_NW_018084833v1	827166	854823	6	6214	41350	136	1
ppeak137	chr2	16544721	16584752	8	6822	41292	137	1
ppeak138	chr3	68563012	68622854	11	10545	41261.1	138	1
ppeak139	chr4	800709	825945	6	6325	41212.9	139	1
ppeak140	chr5	10244737	10266117	8	6600	41090.2	140	1
ppeak141	chr6	168520024	168546506	7	3657	40901.4	141	1
ppeak142	chr8	108263135	108315959	11	7769	40891.1	142	1
ppeak143	chr5	62998635	63068664	11	10497	40861.9	143	1
ppeak144	chr9	46145599	46198113	10	7025	40845.4	144	1
ppeak145	chr12	34767441	34797640	7	6344	40771.7	145	1
ppeak146	chr1	2602864	2643981	11	5330	40487.9	146	1
ppeak147	chr1	166678346	166701797	6	5657	40373.2	147	1
ppeak148	chr12	4481778	4520560	10	7461	40337.2	148	1
ppeak149	chr13	109784892	109863372	17	8041	40205.3	149	1
ppeak150	chr6	64175547	64215210	11	7098	40186.6	150	1
ppeak151	chr5	21146668	21187204	5	7481	40138.7	151	1
ppeak152	chr18	36932385	36984617	8	5434	39806	152	1
ppeak153	chr5	65467345	65525659	9	8218	39770.1	153	1
ppeak154	chr12	22235905	22264858	5	6232	39769.8	154	1
ppeak155	chr5	663916	702366	9	7099	39695.8	155	1
ppeak156	chr4	93879772	93919775	7	7691	39615	156	1
ppeak157	chr1	9130772	9193545	13	9668	39603.5	157	1
ppeak158	chr12	54833882	54895414	16	10611	39589.7	158	1
ppeak159	chr7	75524868	75595548	11	9293	39524.3	159	1
ppeak160	chr9	17151229	17236853	13	11369	39361.4	160	1
ppeak161	chr2	7277492	7328461	9	7579	39353.2	161	1
ppeak162	chr6	167315478	167348029	7	6642	39269.5	162	1
ppeak163	chr1	9505115	9577140	12	7171	39217.6	163	1
ppeak164	chr1	269710398	269747976	7	7620	39043.5	164	1
ppeak165	chr11	6700649	6772875	10	7650	39038.2	165	1
ppeak166	chr1	4920136	4965958	12	5991	38985.4	166	1
ppeak167	chr9	52594877	52672560	10	7938	38965.8	167	1
ppeak168	chr12	48468205	48525946	13	8002	38813.5	168	1
ppeak169	chr12	60474637	60531233	9	8704	38807.9	169	1
ppeak170	chr12	20715666	20765970	13	8013	38759.2	170	1
ppeak171	chr6	52922178	52938068	3	3739	38598.4	171	1
ppeak172	chr13	82129151	82176838	9	8261	38588.3	172	1
ppeak173	chr15	132317639	132342274	7	5661	38489.7	173	1
ppeak174	chr12	43536562	43592413	12	9145	38442.2	174	1
ppeak175	chrUn_NW_018085252v1	187	17619	6	4430	38407.9	175	1
ppeak176	chr7	53459205	53505311	6	5808	38309.5	176	1
ppeak177	chr18	10008670	10054183	8	4666	38285.5	177	1
ppeak178	chr6	59631347	59685482	9	9189	38181.4	178	1
ppeak179	chr7	59087706	59117342	6	4729	38120.8	179	1
ppeak180	chr13	141164707	141226536	16	7936	38105.2	180	1
ppeak181	chr14	135912432	135954070	10	7584	38061.3	181	1
ppeak182	chr6	108994757	109071884	14	8532	37938.8	182	1
ppeak183	chr6	51807877	51856519	8	10167	37877.5	183	1
ppeak184	chr5	60531588	60624876	17	12717	37548.4	184	1
ppeak185	chr1	130974240	131006602	4	7335	37394.3	185	1
ppeak186	chr6	63528418	63593815	12	8177	37387.5	186	1
ppeak187	chr3	17742055	17778989	6	7201	37159.3	187	1
ppeak188	chr4	108838802	108873146	9	5304	37132.7	188	1
ppeak189	chr12	26297000	26376703	10	9282	37069.9	189	1
ppeak190	chr14	72513942	72555554	9	5928	37059.6	190	1
ppeak191	chr2	135068356	135105141	6	4763	37042.5	191	1
ppeak192	chr12	45388893	45430489	10	8145	37016.3	192	1
ppeak193	chr15	63496054	63506021	2	4147	36903.8	193	1
ppeak194	chrUn_NW_018084979v1	3368972	3414013	12	7158	36843.5	194	1
ppeak195	chr11	20965949	21022903	10	11175	36798	195	1
ppeak196	chr14	47265108	47335858	11	9158	36782.9	196	1
ppeak197	chr7	29044436	29118835	14	9633	36768	197	1
ppeak198	chr1	98515655	98544884	4	3050	36583	198	1
ppeak199	chr14	74124331	74187955	12	5182	36482	199	1
ppeak200	chr6	6822563	6889486	12	6512	36332.5	200	1
ppeak201	chr2	7443437	7490353	11	7887	36327.1	201	1
ppeak202	chr12	7626977	7697385	10	7146	36281.2	202	1
ppeak203	chrUn_NW_018084833v1	1525193	1592010	7	8962	36248.2	203	1
ppeak204	chr7	98574891	98614172	8	5992	36244.6	204	1
ppeak205	chr12	24223639	24279903	10	7874	36132.7	205	1
ppeak206	chrUn_NW_018085205v1	338456	351173	6	2168	36085.8	206	1
ppeak207	chr1	268406692	268447549	9	5639	36084.9	207	1
ppeak208	chr12	45114722	45175461	8	8486	36000	208	1
ppeak209	chr11	67918036	67974799	7	5894	35965	209	1
ppeak210	chr4	275560	335900	11	9750	35854	210	1
ppeak211	chr2	135126663	135165078	10	8876	35810.5	211	1
ppeak212	chr15	45591023	45644338	8	6499	35715.7	212	1
ppeak213	chr12	60842715	60881297	7	7026	35429.9	213	1
ppeak214	chr7	93253723	93295953	6	4094	35308.5	214	1
ppeak215	chr1	239820285	239851164	5	4271	35211.3	215	1
ppeak216	chr6	15932416	15964862	6	4103	35171.5	216	1
ppeak217	chr3	117635566	117696004	11	8188	35108.4	217	1
ppeak218	chr13	70829881	70890989	12	8967	35033.2	218	1
ppeak219	chr1	208173904	208193953	4	3855	34857.2	219	1
ppeak220	chr5	15603653	15646115	8	6506	34823.1	220	1
ppeak221	chr12	24153313	24209822	13	9228	34809.5	221	1
ppeak222	chr10	23851871	23886955	7	5419	34747.2	222	1
ppeak223	chr1	34692893	34743431	11	7034	34724.7	223	1
ppeak224	chr5	78167305	78204765	6	5155	34669.2	224	1
ppeak225	chr3	8695374	8739518	8	9382	34604.5	225	1
ppeak226	chrUn_NW_018085108v1	15021	51879	11	5465	34569.1	226	1
ppeak227	chr12	5614325	5642747	5	5059	34473	227	1
ppeak228	chr3	38006450	38049606	6	8918	34404	228	1
ppeak229	chr6	69357024	69415093	11	8418	34313	229	1
ppeak230	chr12	53087223	53098916	5	5789	34311.9	230	1
ppeak231	chr6	33728916	33750292	5	3725	34205.9	231	1
ppeak232	chr1	225712494	225722658	3	3399	34193.7	232	1
ppeak233	chr4	126777211	126875656	13	10068	34189.9	233	1
ppeak234	chr6	84705304	84738780	8	7854	34189	234	1
ppeak235	chr7	29788119	29862316	10	10703	34160.3	235	1
ppeak236	chr9	53429159	53464999	6	6573	34151.9	236	1
ppeak237	chr6	84035352	84051562	3	4079	33929.2	237	1
ppeak238	chr17	28029623	28059800	6	6042	33801.3	238	1
ppeak239	chr10	19807299	19838386	10	6082	33679.7	239	1
ppeak240	chrUn_NW_018084979v1	1685687	1779387	13	9176	33582.1	240	1
ppeak241	chr2	100427186	100448495	6	4838	33529.7	241	1
ppeak242	chr1	268558390	268600488	9	7492	33451.1	242	1
ppeak243	chr12	22659329	22719500	10	8529	33376.9	243	1
ppeak244	chr7	88737516	88789594	8	7305	33324.7	244	1
ppeak245	chr14	29510813	29544198	9	7373	33231.4	245	1
ppeak246	chr17	30982108	31011381	6	4376	33186.8	246	1
ppeak247	chr9	6064397	6135894	12	11455	33146	247	1
ppeak248	chr4	90258229	90294810	8	6276	33120.4	248	1
ppeak249	chr7	25150566	25153866	1	3301	33074.9	249	1
ppeak250	chr12	22062630	22116783	11	6869	33011.7	250	1
ppeak251	chr7	86079654	86107795	5	4858	32992.5	251	1
ppeak252	chr6	64239677	64273813	6	4028	32910.5	252	1
ppeak253	chr6	92293071	92303376	4	3114	32891.5	253	1
ppeak254	chr4	89277916	89312156	6	6557	32822.5	254	1
ppeak255	chr5	63785732	63830470	5	6920	32770.6	255	1
ppeak256	chr13	32814787	32843279	8	5939	32711.7	256	1
ppeak257	chr7	100040930	100076535	8	5020	32674.7	257	1
ppeak258	chr1	269208986	269242970	8	7213	32672.2	258	1
ppeak259	chr12	40123660	40175038	13	8757	32599.3	259	1
ppeak260	chr6	53977960	53993752	6	3366	32555.2	260	1
ppeak261	chr1	107179236	107218640	5	5249	32492.5	261	1
ppeak262	chr1	4997025	5036374	11	7394	32470.8	262	1
ppeak263	chr6	59705047	59726641	4	5471	32382.4	263	1
ppeak264	chr14	56234380	56263258	6	6458	32291.4	264	1
ppeak265	chr1	10225197	10233496	2	3103	32200.1	265	1
ppeak266	chr7	57978913	58016091	7	5385	32095.8	266	1
ppeak267	chr6	40565182	40666321	17	11449	32091.4	267	1
ppeak268	chr2	8017426	8066604	10	5299	32069	268	1
ppeak269	chr1	267771914	267818811	8	7321	32063.5	269	1
ppeak270	chr6	53040627	53081019	9	6983	32022.8	270	1
ppeak271	chr3	40815846	40842817	9	6041	31984.9	271	1
ppeak272	chr3	68958914	69041053	13	8106	31869.9	272	1
ppeak273	chr3	41032367	41100131	11	9751	31849.1	273	1
ppeak274	chr2	141878206	141922594	6	6246	31830.6	274	1
ppeak275	chr2	1010838	1034138	4	3755	31771.9	275	1
ppeak276	chr5	47686377	47699234	3	4531	31765.8	276	1
ppeak277	chr7	37853197	37855796	1	2600	31727.3	277	1
ppeak278	chr16	51300914	51378647	11	9340	31598.5	278	1
ppeak279	chr2	74677567	74689541	4	5055	31525.1	279	1
ppeak280	chr5	63929096	63952560	5	5182	31512.2	280	1
ppeak281	chr7	97078316	97107221	5	4872	31486.2	281	1
ppeak282	chr6	81418249	81441493	5	3164	31458.4	282	1
ppeak283	chr3	31064313	31154288	14	11511	31455.3	283	1
ppeak284	chr2	61288479	61346271	11	8222	31282.8	284	1
ppeak285	chr7	40980499	41062760	15	7930	31242.7	285	1
ppeak286	chr17	62708131	62734205	6	6806	31241.9	286	1
ppeak287	chr6	69801369	69865373	12	9671	31125.1	287	1
ppeak288	chr16	71347194	71372158	7	5604	30962.8	288	1
ppeak289	chr2	76631107	76672091	8	7085	30873.2	289	1
ppeak290	chr16	38128429	38192855	10	9262	30711.9	290	1
ppeak291	chr4	123514618	123591834	16	10334	30685.6	291	1
ppeak292	chr2	151747283	151768215	6	6142	30636.1	292	1
ppeak293	chr12	1054733	1099990	8	8431	30566.6	293	1
ppeak294	chr15	121319409	121330560	3	3040	30459	294	1
ppeak295	chr13	32722162	32749145	4	3727	30423.3	295	1
ppeak296	chr3	11622865	11685516	12	8689	30423.3	296	1
ppeak297	chr3	9961956	9995890	11	6929	30411.7	297	1
ppeak298	chr14	1011892	1043591	7	4956	30383.5	298	1
ppeak299	chr16	8109	17886	3	2615	30337.1	299	1
ppeak300	chr14	61653770	61668510	2	4406	30315.8	300	1
ppeak301	chr10	24000272	24037274	9	7946	30304.6	301	1
ppeak302	chr6	89574201	89616557	7	7584	30212.5	302	1
ppeak303	chr3	37735831	37765731	7	5564	30193	303	1
ppeak304	chr6	32036376	32095669	8	8514	30144.6	304	1
ppeak305	chr10	27145256	27173108	7	4086	30141.4	305	1
ppeak306	chr1	268010898	268066547	11	8105	30128.4	306	1
ppeak307	chr6	59740580	59768896	6	6892	30116.9	307	1
ppeak308	chr14	76390556	76440030	10	10112	30090.1	308	1
ppeak309	chr12	3269979	3295024	7	5753	30031.5	309	1
ppeak310	chr2	11875273	11931359	12	9173	29944.3	310	1
ppeak311	chr18	46203685	46206664	2	2735	29899.3	311	1
ppeak312	chr3	6049726	6141286	12	8106	29839.4	312	1
ppeak313	chr6	151203947	151230323	5	4774	29744.2	313	1
ppeak314	chr3	41189434	41219517	8	7513	29716	314	1
ppeak315	chr1	143108702	143145420	8	6361	29657.1	315	1
ppeak316	chr7	92491971	92498866	4	2845	29630.6	316	1
ppeak317	chr15	133119913	133150326	6	6493	29579.7	317	1
ppeak318	chr2	151169701	151198388	8	4242	29570.6	318	1
ppeak319	chr12	52658621	52681836	5	5735	29564.3	319	1
ppeak320	chr7	116551833	116585191	7	2800	29548.5	320	1
ppeak321	chr15	120336557	120365040	7	5310	29525.5	321	1
ppeak322	chr1	235877351	235927585	8	8306	29492.4	322	1
ppeak323	chr12	31589461	31616913	5	2846	29480.7	323	1
ppeak324	chr12	43445782	43481911	8	5592	29434.3	324	1
ppeak325	chr6	52598003	52632684	7	6671	29395.6	325	1
ppeak326	chrUn_NW_018085316v1	44487	51064	3	3204	29393.9	326	1
ppeak327	chr9	66150837	66188865	8	5504	29361.4	327	1
ppeak328	chr14	115240754	115278222	6	6822	29322.5	328	1
ppeak329	chr15	25344395	25361271	5	3678	29247.8	329	1
ppeak330	chr2	144183334	144253492	13	11308	29094.5	330	1
ppeak331	chr14	28484004	28558151	9	8040	29050.8	331	1
ppeak332	chr6	166705847	166755644	8	7104	29041.6	332	1
ppeak333	chrUn_NW_018084979v1	3014148	3061587	9	7192	29013.7	333	1
ppeak334	chr5	64027177	64073258	6	8106	28952.7	334	1
ppeak335	chr12	47908832	47940873	7	5967	28939.4	335	1
ppeak336	chr13	72487275	72552060	12	6440	28868.2	336	1
ppeak337	chr13	25812248	25893607	13	7708	28719.7	337	1
ppeak338	chr17	50384808	50456177	13	8826	28704.6	338	1
ppeak339	chr12	19077362	19110944	6	5593	28672.3	339	1
ppeak340	chr6	75000031	75017878	5	5229	28671.2	340	1
ppeak341	chr13	34075726	34100758	4	4639	28619.1	341	1
ppeak342	chr12	1313447	1320965	4	3363	28615	342	1
ppeak343	chr3	44405487	44484110	16	8692	28610.9	343	1
ppeak344	chr7	694925	720521	6	3387	28606.1	344	1
ppeak345	chr7	86145609	86175785	7	7004	28594.8	345	1
ppeak346	chr2	75163931	75215322	10	7578	28573.4	346	1
ppeak347	chr13	75493250	75508136	4	2995	28517.1	347	1
ppeak348	chr8	20062161	20097470	6	5394	28497.9	348	1
ppeak349	chr8	45754576	45809458	11	6152	28478.3	349	1
ppeak350	chr9	46284699	46337025	7	9379	28454.9	350	1
ppeak351	chr6	40401611	40449006	11	5809	28389.6	351	1
ppeak352	chr14	47977200	48031801	8	5813	28370.7	352	1
ppeak353	chr7	54942122	54987849	7	5659	28364.5	353	1
ppeak354	chr1	271336391	271358933	4	3668	28342.1	354	1
ppeak355	chr4	65122529	65209402	13	11601	28320.6	355	1
ppeak356	chr13	32312225	32342048	7	6195	28296.1	356	1
ppeak357	chr2	64718821	64752793	6	6418	28234.1	357	1
ppeak358	chr2	89016340	89058107	8	4555	28155.1	358	1
ppeak359	chr3	71086080	71153761	12	7813	28121.5	359	1
ppeak360	chr1	162464205	162521891	9	8237	28035.4	360	1
ppeak361	chr18	38222036	38259288	9	6406	27905.5	361	1
ppeak362	chr8	4206899	4239134	9	5653	27889.7	362	1
ppeak363	chr4	98250563	98260034	3	3026	27888.3	363	1
ppeak364	chr6	48546896	48606845	10	8399	27834.3	364	1
ppeak365	chr9	41638792	41678657	7	5060	27829.8	365	1
ppeak366	chr18	50449293	50511062	9	8876	27826.9	366	1
ppeak367	chr6	52519639	52562877	8	6061	27806.4	367	1
ppeak368	chr16	51209219	51248849	7	6153	27792.5	368	1
ppeak369	chr10	53602090	53650627	8	6178	27743.7	369	1
ppeak370	chr3	112021845	112081035	9	7587	27635.8	370	1
ppeak371	chr13	125393803	125402395	2	3876	27628.4	371	1
ppeak372	chr3	39934772	39948006	4	4149	27587.6	372	1
ppeak373	chr9	39629202	39668218	6	4067	27557	373	1
ppeak374	chr1	262180335	262212545	8	3934	27468.7	374	1
ppeak375	chr9	65737689	65757323	6	4366	27432.6	375	1
ppeak376	chr2	69474039	69517539	7	5880	27431.1	376	1
ppeak377	chr2	72582134	72611153	8	5707	27417.2	377	1
ppeak378	chr2	60396378	60471544	10	9138	27360.4	378	1
ppeak379	chr4	94780684	94796589	4	4099	27300.9	379	1
ppeak380	chr2	140494054	140532875	7	6463	27267.9	380	1
ppeak381	chr7	2104866	2167940	8	9103	27191.2	381	1
ppeak382	chr14	51403167	51445817	12	5914	27185.1	382	1
ppeak383	chr12	5176654	5226935	8	6149	27136.7	383	1
ppeak384	chr5	3190941	3209398	5	3074	27107.8	384	1
ppeak385	chr6	13623853	13663557	7	5863	27034.5	385	1
ppeak386	chr6	147051997	147098553	6	5142	26937.3	386	1
ppeak387	chr5	64295593	64336975	6	6415	26910.7	387	1
ppeak388	chr2	16149629	16176353	7	4525	26865.6	388	1
ppeak389	chr3	39962899	40005652	8	6673	26844.6	389	1
ppeak390	chr4	127051719	127075512	6	3763	26838.5	390	1
ppeak391	chr1	168529156	168554073	6	5597	26830.6	391	1
ppeak392	chr9	52130370	52175344	7	7143	26813.5	392	1
ppeak393	chr2	7813281	7844005	6	6972	26714.5	393	1
ppeak394	chr7	28995853	29027588	9	4839	26686	394	1
ppeak395	chr15	120051201	120086864	7	7468	26683.1	395	1
ppeak396	chr1	236809614	236854769	7	7021	26641.5	396	1
ppeak397	chr6	29538758	29573379	7	5297	26616.6	397	1
ppeak398	chr4	98571167	98596401	4	3816	26548.7	398	1
ppeak399	chr3	124175371	124196875	6	3402	26542.4	399	1
ppeak400	chr6	84773848	84802476	3	5282	26506.7	400	1
ppeak401	chr1	12324237	12376413	11	7146	26411.5	401	1
ppeak402	chr11	17687783	17691921	3	1832	26401.3	402	1
ppeak403	chr2	77263567	77301125	4	4641	26395.8	403	1
ppeak404	chr14	50739961	50759666	6	5707	26353.5	404	1
ppeak405	chr2	1194544	1213167	7	5025	26299.4	405	1
ppeak406	chr6	55315714	55332720	6	5294	26260.7	406	1
ppeak407	chr11	76996620	77029726	6	4020	26259.7	407	1
ppeak408	chr3	127033922	127106082	10	9550	26158	408	1
ppeak409	chr2	151584152	151632528	9	6001	26123	409	1
ppeak410	chr2	77766985	77813165	7	6459	26054.8	410	1
ppeak411	chr10	39875132	39879251	2	1434	25947.6	411	1
ppeak412	chr14	140888968	140901796	7	3472	25938.2	412	1
ppeak413	chr7	23920833	23934038	2	3612	25934.6	413	1
ppeak414	chr13	119641904	119660335	4	3092	25934.3	414	1
ppeak415	chr2	60340291	60381338	12	6561	25921.2	415	1
ppeak416	chr13	34411189	34434550	4	5167	25919	416	1
ppeak417	chr18	553510	586926	5	6301	25897.4	417	1
ppeak418	chr10	24154594	24201058	8	6456	25801.5	418	1
ppeak419	chr6	93820708	93878613	9	7220	25750.4	419	1
ppeak420	chr2	59764854	59778397	6	4013	25695.1	420	1
ppeak421	chr12	40075281	40105707	5	3752	25655.2	421	1
ppeak422	chr1	270839756	270885916	9	6319	25641.9	422	1
ppeak423	chr11	9668940	9691140	5	4348	25614.4	423	1
ppeak424	chr13	201008475	201011207	2	2368	25597.7	424	1
ppeak425	chr12	6281820	6299937	4	7066	25575.8	425	1
ppeak426	chr6	92473408	92506244	6	6169	25569.4	426	1
ppeak427	chr2	71307370	71348284	8	6409	25534.4	427	1
ppeak428	chr5	9955877	9967822	4	3852	25528.9	428	1
ppeak429	chr2	282130	304200	4	6314	25488.6	429	1
ppeak430	chr13	196066316	196092506	7	5147	25456.7	430	1
ppeak431	chr13	67713444	67744240	5	7069	25446.7	431	1
ppeak432	chr6	54879930	54891624	5	4774	25440.3	432	1
ppeak433	chr11	16374357	16377179	2	2448	25420.9	433	1
ppeak434	chr3	97199056	97202816	2	3397	25396.9	434	1
ppeak435	chr6	13714800	13745083	6	5534	25331.7	435	1
ppeak436	chr14	134368437	134423597	12	8505	25318.4	436	1
ppeak437	chrUn_NW_018084979v1	807683	829414	6	5178	25275.3	437	1
ppeak438	chr13	47881742	47934385	6	5122	25184.4	438	1
ppeak439	chr17	10623726	10657348	8	4242	25156	439	1
ppeak440	chr3	11383971	11420360	7	6607	25123	440	1
ppeak441	chr14	56424769	56454137	5	6134	25103.8	441	1
ppeak442	chr18	17998946	18028646	7	5081	25099.5	442	1
ppeak443	chr5	9470449	9486569	2	3853	25098.8	443	1
ppeak444	chr12	718150	780865	12	7576	25098.5	444	1
ppeak445	chr6	63951294	63974323	4	4714	25085.5	445	1
ppeak446	chr2	9119160	9139081	4	4837	25064.6	446	1
ppeak447	chr2	128145137	128164649	5	3019	25049.5	447	1
ppeak448	chr12	3211575	3249141	7	6396	25037.7	448	1
ppeak449	chr14	60519092	60558493	7	6387	25035.4	449	1
ppeak450	chr14	49165526	49188801	4	5364	25029.9	450	1
ppeak451	chr15	17712397	17765330	9	6613	25016.1	451	1
ppeak452	chr13	20934033	20976865	6	5298	24996.8	452	1
ppeak453	chr2	87755386	87779086	6	4610	24996.4	453	1
ppeak454	chr14	81750665	81783866	6	3898	24987.1	454	1
ppeak455	chr6	18871255	18914009	6	5193	24964.1	455	1
ppeak456	chr2	8897783	8928982	6	6352	24931.1	456	1
ppeak457	chrUn_NW_018084833v1	1112695	1151494	11	6004	24916.7	457	1
ppeak458	chr2	150290458	150319888	7	4223	24903.7	458	1
ppeak459	chr14	7344220	7371746	5	4269	24900	459	1
ppeak460	chr8	38563281	38610960	10	5634	24821.7	460	1
ppeak461	chr13	117996116	118068265	13	8925	24812	461	1
ppeak462	chr14	81577921	81591922	3	3215	24756.6	462	1
ppeak463	chr8	1576444	1602100	5	4805	24745.2	463	1
ppeak464	chr17	62626126	62691224	9	4657	24711.2	464	1
ppeak465	chr13	134076910	134115040	7	4721	24693	465	1
ppeak466	chr15	109353857	109376905	4	3375	24691.3	466	1
ppeak467	chr12	1189800	1233633	8	6567	24682.4	467	1
ppeak468	chr4	1638030	1665378	6	6389	24667.9	468	1
ppeak469	chr17	47713095	47739632	5	4932	24658.2	469	1
ppeak470	chr3	40886053	40911454	6	5139	24656.8	470	1
ppeak471	chr18	17832227	17848115	3	4096	24645.5	471	1
ppeak472	chr15	138519187	138575423	8	6785	24637	472	1
ppeak473	chr14	49332960	49387863	8	4397	24629.5	473	1
ppeak474	chr2	24811292	24860172	12	6911	24625.7	474	1
ppeak475	chr15	132091313	132136690	8	5669	24607.9	475	1
ppeak476	chr9	9553837	9572217	6	3469	24590.6	476	1
ppeak477	chr12	18003495	18038253	5	6202	24573.9	477	1
ppeak478	chr4	3060704	3122461	12	8161	24554.6	478	1
ppeak479	chr17	61737660	61759658	4	4531	24525.6	479	1
ppeak480	chr9	47334658	47363600	7	4654	24484.9	480	1
ppeak481	chr6	78034690	78084912	7	5218	24483.2	481	1
ppeak482	chr2	98441081	98445245	3	2258	24462.7	482	1
ppeak483	chr3	3570536	3608824	6	6619	24462.2	483	1
ppeak484	chr5	7134044	7161671	5	6329	24416.7	484	1
ppeak485	chr2	51661897	51703132	7	7718	24407	485	1
ppeak486	chr12	50454082	50487719	7	6043	24346.5	486	1
ppeak487	chr1	223752415	223765022	3	2590	24342.9	487	1
ppeak488	chr6	83644987	83695865	10	7221	24309.5	488	1
ppeak489	chr1	166110	209024	11	6513	24190.6	489	1
ppeak490	chr2	151421629	151464841	5	6344	24190.1	490	1
ppeak491	chr9	131486530	131519758	8	4451	24150.1	491	1
ppeak492	chr5	65650737	65689263	10	6016	24090.3	492	1
ppeak493	chr9	248254	288629	6	5705	24087.7	493	1
ppeak494	chr2	4681496	4695468	4	4508	24075.2	494	1
ppeak495	chr6	47644234	47663900	5	4023	24031.9	495	1
ppeak496	chr1	147760088	147782802	4	3959	24029.1	496	1
ppeak497	chr14	134480889	134489534	4	3001	23989	497	1
ppeak498	chr2	59675775	59706282	6	4758	23944.9	498	1
ppeak499	chr13	2514707	2560988	10	7430	23927.3	499	1
ppeak500	chr6	58852373	58876114	6	5070	23911.9	500	1
ppeak501	chr3	71361722	71424738	7	4974	23902	501	1
ppeak502	chr13	31136342	31160382	5	5536	23898.2	502	1
ppeak503	chr1	261797431	261837701	7	5711	23851.9	503	1
ppeak504	chr10	57928620	57966821	8	4335	23848.9	504	1
ppeak505	chr6	49542692	49580013	7	6798	23810.8	505	1
ppeak506	chr17	35370289	35385718	5	4388	23803.9	506	1
ppeak507	chr13	97001395	97021142	5	3742	23779.3	507	1
ppeak508	chr6	53215617	53272042	9	6877	23771.9	508	1
ppeak509	chr14	6410638	6444552	10	6667	23770.3	509	1
ppeak510	chr12	35560906	35585872	4	2538	23757.6	510	1
ppeak511	chr5	14146088	14172495	7	5123	23726.7	511	1
ppeak512	chr2	78754591	78770438	3	2773	23723	512	1
ppeak513	chr6	59544317	59579074	6	4373	23721.7	513	1
ppeak514	chr4	2802497	2858149	9	6200	23713.3	514	1
ppeak515	chr6	71961622	71989111	4	5832	23695.5	515	1
ppeak516	chr9	64910	105993	7	4195	23680.2	516	1
ppeak517	chr11	16180501	16292199	18	11422	23635.3	517	1
ppeak518	chr5	18580595	18603126	5	5108	23630.5	518	1
ppeak519	chr1	158805687	158838106	8	3123	23620.5	519	1
ppeak520	chr11	19374148	19416844	7	5320	23589.5	520	1
ppeak521	chr6	52098710	52124435	5	5136	23564.1	521	1
ppeak522	chr2	16331757	16365791	5	5540	23544.7	522	1
ppeak523	chr1	147624431	147645589	8	3217	23491.7	523	1
ppeak524	chr1	267688291	267746060	10	8042	23477.3	524	1
ppeak525	chr12	59121754	59165425	9	7180	23473.2	525	1
ppeak526	chr2	5480229	5538353	12	7267	23458.8	526	1
ppeak527	chr6	44746542	44775384	4	3936	23439.9	527	1
ppeak528	chr6	51510532	51538805	6	4727	23432.7	528	1
ppeak529	chr16	33776989	33798904	5	3376	23429.3	529	1
ppeak530	chr5	76634626	76638284	3	2345	23407.9	530	1
ppeak531	chr2	6908727	6928592	3	5649	23403	531	1
ppeak532	chr13	185244555	185311762	12	8993	23401.5	532	1
ppeak533	chr1	6951297	7004900	8	4300	23397.7	533	1
ppeak534	chr12	5854458	5869794	5	5544	23385.9	534	1
ppeak535	chr3	31331661	31355660	5	5421	23367.8	535	1
ppeak536	chr3	56750887	56762896	3	3642	23295.1	536	1
ppeak537	chr16	40397871	40423817	6	5363	23263.2	537	1
ppeak538	chr4	110801930	110845753	5	5775	23256.9	538	1
ppeak539	chr6	75717485	75755919	11	6322	23233.4	539	1
ppeak540	chr6	166891262	166910598	3	4722	23170.3	540	1
ppeak541	chr12	4971415	5024988	11	7813	23165	541	1
ppeak542	chr9	102650191	102695707	9	6466	23126.7	542	1
ppeak543	chr7	38190303	38224863	7	5184	23106.8	543	1
ppeak544	chr11	52156720	52174774	3	4268	23045.9	544	1
ppeak545	chr7	20988667	21025172	6	4765	23023.7	545	1
ppeak546	chr1	57127838	57130255	3	2024	23016.8	546	1
ppeak547	chr2	73574842	73619115	8	7219	23008.7	547	1
ppeak548	chr2	135282397	135306757	4	3918	23008	548	1
ppeak549	chrX	5995064	6032556	9	6861	23001.3	549	1
ppeak550	chr14	41306385	41328177	7	3852	22994.9	550	1
ppeak551	chrUn_NW_018084833v1	1343327	1383903	9	5944	22990.4	551	1
ppeak552	chr2	1260859	1280432	6	5739	22988.5	552	1
ppeak553	chr12	1442937	1456263	5	2790	22983.4	553	1
ppeak554	chr1	112742760	112777657	5	2614	22976.2	554	1
ppeak555	chr5	21976120	21992860	4	4226	22948.9	555	1
ppeak556	chr10	50469673	50504521	8	5626	22919.5	556	1
ppeak557	chr5	7393040	7433025	6	5004	22903.4	557	1
ppeak558	chr6	50459296	50478338	3	4297	22880.9	558	1
ppeak559	chr14	113410640	113464704	7	6883	22879.9	559	1
ppeak560	chr3	128836274	128873871	8	5024	22870.3	560	1
ppeak561	chr6	1080785	1130591	9	8733	22861	561	1
ppeak562	chr2	7119485	7198150	10	7318	22860	562	1
ppeak563	chr1	261307434	261345410	9	5490	22857.8	563	1
ppeak564	chr3	25870474	25885330	2	3087	22850	564	1
ppeak565	chr6	84129350	84155000	4	5391	22849	565	1
ppeak566	chr13	202463763	202483028	5	2853	22842.5	566	1
ppeak567	chr12	59418003	59468123	10	6826	22829.7	567	1
ppeak568	chr6	79451210	79469501	8	4627	22801.6	568	1
ppeak569	chr13	71299411	71339070	5	5916	22800	569	1
ppeak570	chr12	34875867	34933820	9	5805	22769.7	570	1
ppeak571	chr14	133534275	133561416	7	4659	22736	571	1
ppeak572	chr12	51923468	51943698	3	4591	22734.5	572	1
ppeak573	chr3	18042769	18061683	5	4151	22715.7	573	1
ppeak574	chr14	120694345	120718163	5	2692	22693.8	574	1
ppeak575	chr4	108650756	108674610	5	4464	22685.2	575	1
ppeak576	chr9	133179294	133227508	10	7482	22684.7	576	1
ppeak577	chr4	35767134	35800554	5	3217	22668.8	577	1
ppeak578	chrX	88173599	88196688	5	4145	22659.5	578	1
ppeak579	chr14	81463852	81486281	5	3099	22655.5	579	1
ppeak580	chr6	1179860	1218412	7	7547	22653.2	580	1
ppeak581	chr2	69716279	69741417	6	4801	22646.8	581	1
ppeak582	chr1	129793681	129844573	9	7374	22636.8	582	1
ppeak583	chr17	31558874	31600255	5	4343	22631.3	583	1
ppeak584	chr2	148986456	149045924	9	5609	22627.6	584	1
ppeak585	chr1	269574581	269605536	7	4255	22575.5	585	1
ppeak586	chr14	131946675	131967116	4	3927	22566.9	586	1
ppeak587	chr1	260953676	260994718	7	5581	22564.9	587	1
ppeak588	chr12	4346292	4380740	7	6273	22549.7	588	1
ppeak589	chr14	19824637	19852422	8	4864	22517	589	1
ppeak590	chr12	45754633	45784283	6	4332	22465.8	590	1
ppeak591	chr18	14128361	14148916	4	2822	22454.3	591	1
ppeak592	chr5	6688422	6721239	7	4988	22437	592	1
ppeak593	chr1	161983090	161999490	3	1910	22397.5	593	1
ppeak594	chr6	78728523	78743778	4	4930	22385.2	594	1
ppeak595	chr12	47784355	47806220	5	5847	22376.6	595	1
ppeak596	chr13	160181963	160224905	10	6082	22325.5	596	1
ppeak597	chr6	28155663	28182084	5	5720	22286.1	597	1
ppeak598	chr4	14295875	14310699	2	3209	22279	598	1
ppeak599	chr3	17093180	17113911	6	5649	22277.5	599	1
ppeak600	chr6	165995963	166042285	10	6757	22276.2	600	1
ppeak601	chr6	67426492	67456175	6	6733	22256.3	601	1
ppeak602	chr6	70158344	70196172	8	6589	22235.3	602	1
ppeak603	chr16	44402818	44438910	7	4046	22203.8	603	1
ppeak604	chr4	93340848	93346565	3	2677	22196.3	604	1
ppeak605	chr2	9478092	9529943	8	6837	22166.3	605	1
ppeak606	chr1	143510161	143529785	4	2791	22128	606	1
ppeak607	chr13	79138617	79176521	8	4534	22124.6	607	1
ppeak608	chr7	111252574	111291325	5	4161	22111.3	608	1
ppeak609	chr1	76322954	76376721	7	4101	22087.5	609	1
ppeak610	chr2	150660279	150662957	2	2461	22071.5	610	1
ppeak611	chr3	111481552	111500555	6	5659	22056.8	611	1
ppeak612	chr2	15184894	15215958	6	5990	22018.2	612	1
ppeak613	chr4	35975718	35978265	2	2440	22005.3	613	1
ppeak614	chr9	47444702	47476872	5	6545	21988.2	614	1
ppeak615	chr5	60739164	60778032	5	3564	21968.2	615	1
ppeak616	chr6	92398694	92451120	8	6535	21961.3	616	1
ppeak617	chr14	81505747	81540850	6	3576	21949.9	617	1
ppeak618	chr6	53334779	53358507	5	3597	21943.7	618	1
ppeak619	chr12	52562563	52590272	6	3961	21920.6	619	1
ppeak620	chr5	6071510	6128553	9	6213	21887.4	620	1
ppeak621	chr6	438746	466200	5	4691	21869.9	621	1
ppeak622	chr13	68981667	68997239	4	4046	21836.6	622	1
ppeak623	chr13	31177926	31184452	3	3439	21813.8	623	1
ppeak624	chr6	27366147	27407126	9	6231	21813.1	624	1
ppeak625	chr3	52527296	52573503	8	4269	21800.5	625	1
ppeak626	chr4	98897040	98934845	5	4832	21771.9	626	1
ppeak627	chr6	49598217	49636639	9	7809	21769.9	627	1
ppeak628	chr6	69246968	69309040	11	7979	21737.6	628	1
ppeak629	chr6	27794511	27835483	6	6008	21735.6	629	1
ppeak630	chr2	74412103	74436253	6	4790	21732.6	630	1
ppeak631	chr11	20881781	20907628	5	5741	21729.6	631	1
ppeak632	chr13	145549157	145581700	6	4189	21709.4	632	1
ppeak633	chr2	151287576	151331903	9	3763	21706.9	633	1
ppeak634	chr2	130226254	130260850	8	6557	21681.3	634	1
ppeak635	chr3	59318381	59350365	4	4100	21675.6	635	1
ppeak636	chr13	109928977	109981366	9	4446	21662.9	636	1
ppeak637	chr16	21680171	21745554	11	7532	21648.3	637	1
ppeak638	chr9	488603	537729	6	3995	21644.9	638	1
ppeak639	chr2	143490635	143506427	5	2678	21617.7	639	1
ppeak640	chr6	36359904	36413972	10	6978	21605.6	640	1
ppeak641	chr5	7186214	7211797	5	4842	21592.1	641	1
ppeak642	chr7	116504655	116538044	4	3437	21539.2	642	1
ppeak643	chr14	60065340	60108204	7	5812	21500.6	643	1
ppeak644	chr15	67007922	67021684	3	2913	21488	644	1
ppeak645	chr6	129743478	129783982	6	2936	21459	645	1
ppeak646	chr12	44948526	44977512	6	6706	21455.4	646	1
ppeak647	chr10	23805368	23833445	7	5102	21445.2	647	1
ppeak648	chr8	87457493	87480310	3	4681	21422.9	648	1
ppeak649	chr15	79983907	79986620	2	2591	21414	649	1
ppeak650	chr15	48121248	48137969	5	3903	21391.2	650	1
ppeak651	chr7	28912306	28931417	4	5203	21385.2	651	1
ppeak652	chr4	34265181	34283072	3	3853	21378	652	1
ppeak653	chr7	9807625	9860471	10	5805	21344.5	653	1
ppeak654	chr6	3343312	3366785	6	3861	21325.2	654	1
ppeak655	chr1	137525040	137593500	12	8536	21311.6	655	1
ppeak656	chr12	3814850	3829200	3	4649	21309.8	656	1
ppeak657	chr17	12935545	12967808	6	5786	21287.1	657	1
ppeak658	chr18	6859720	6878265	3	3015	21282.2	658	1
ppeak659	chr17	29264063	29287602	4	4032	21281.6	659	1
ppeak660	chr6	68455558	68488163	6	5674	21271.5	660	1
ppeak661	chr12	52033611	52067190	4	4571	21258.9	661	1
ppeak662	chr17	49305611	49342133	8	4151	21237.5	662	1
ppeak663	chr7	16884075	16894992	4	4419	21234.7	663	1
ppeak664	chr7	120754219	120782312	7	5896	21221.5	664	1
ppeak665	chr6	167936600	167960658	5	4570	21084.4	665	1
ppeak666	chr1	126541329	126571965	5	5934	21080.6	666	1
ppeak667	chr5	101489433	101501872	3	3249	21080.4	667	1
ppeak668	chrUn_NW_018084804v1	107599	140496	8	6789	21060.7	668	1
ppeak669	chr18	38181977	38194208	3	4137	21054.4	669	1
ppeak670	chr9	46570335	46585785	5	4627	21032.1	670	1
ppeak671	chr2	88919733	88961639	8	6215	21028.4	671	1
ppeak672	chr3	111770922	111794877	4	4867	21018.1	672	1
ppeak673	chr10	47999273	48026199	7	3243	21015.7	673	1
ppeak674	chr6	146346320	146383861	7	3953	20996.7	674	1
ppeak675	chr3	1996057	2027921	6	6807	20992	675	1
ppeak676	chr9	52423229	52470044	6	6017	20987.2	676	1
ppeak677	chr3	39771390	39794999	5	5343	20986	677	1
ppeak678	chr14	73400417	73434985	6	5092	20982.8	678	1
ppeak679	chr9	6148542	6193198	7	4456	20979.4	679	1
ppeak680	chr1	268356181	268391539	10	6401	20953.2	680	1
ppeak681	chr14	29423449	29477581	6	6019	20949.1	681	1
ppeak682	chr2	7514445	7527154	5	3424	20945.7	682	1
ppeak683	chr3	47634512	47668545	7	4707	20903.1	683	1
ppeak684	chr2	81371562	81380599	3	3689	20855.6	684	1
ppeak685	chr18	37692037	37725230	9	5985	20805.4	685	1
ppeak686	chr15	120438386	120458501	4	2876	20792.9	686	1
ppeak687	chr14	28585252	28597495	3	3141	20778.8	687	1
ppeak688	chr6	13677001	13688593	5	2976	20776.3	688	1
ppeak689	chr5	389989	403356	3	4577	20726.9	689	1
ppeak690	chrUn_NW_018084833v1	598642	620186	5	4119	20721	690	1
ppeak691	chr3	77607334	77666362	9	5873	20712.9	691	1
ppeak692	chr5	6982718	7014199	6	4716	20705.1	692	1
ppeak693	chr7	32275823	32290995	4	2301	20697.6	693	1
ppeak694	chr9	60599626	60630393	8	6091	20693.9	694	1
ppeak695	chr15	139663376	139705171	7	4605	20684.3	695	1
ppeak696	chr9	45200920	45235699	6	6252	20665.7	696	1
ppeak697	chr6	54053236	54076454	8	4137	20645.4	697	1
ppeak698	chr18	43878372	43912149	7	4682	20644.5	698	1
ppeak699	chr12	18142093	18170006	5	4049	20636.1	699	1
ppeak700	chr1	269413549	269425830	3	3345	20629.6	700	1
ppeak701	chr6	19676455	19698051	6	3733	20624.2	701	1
ppeak702	chr3	17791976	17812220	3	3786	20592.2	702	1
ppeak703	chr6	2542591	2561877	4	3309	20589.7	703	1
ppeak704	chr14	73154100	73201600	6	5196	20581.8	704	1
ppeak705	chr6	40291754	40329562	11	6019	20575.1	705	1
ppeak706	chr14	49905282	49931712	4	4960	20552	706	1
ppeak707	chr14	77921970	77934199	5	2888	20541.1	707	1
ppeak708	chr1	5058516	5090092	8	3983	20540.2	708	1
ppeak709	chrUn_NW_018084833v1	1203865	1216502	7	3499	20535.1	709	1
ppeak710	chr1	148968765	148992468	6	3769	20510.2	710	1
ppeak711	chr17	48107940	48134235	5	3215	20489.1	711	1
ppeak712	chr13	136961994	136981246	6	3478	20480.3	712	1
ppeak713	chr1	22300362	22342052	7	5809	20469.8	713	1
ppeak714	chr5	18435724	18460785	6	4047	20459.8	714	1
ppeak715	chr6	55354078	55389136	5	5800	20456.3	715	1
ppeak716	chr13	96642883	96659798	3	4099	20448.5	716	1
ppeak717	chr2	77657797	77694887	7	5361	20440.3	717	1
ppeak718	chr6	36329646	36344336	3	3390	20430.9	718	1
ppeak719	chr14	41442039	41456487	4	3834	20365.9	719	1
ppeak720	chr14	99444571	99456740	3	3071	20336.8	720	1
ppeak721	chr6	88786756	88800913	5	4696	20299.7	721	1
ppeak722	chr7	59441769	59481381	7	5541	20289.3	722	1
ppeak723	chr8	131391397	131413504	4	2750	20285.4	723	1
ppeak724	chr8	31941989	31976406	6	7267	20247.5	724	1
ppeak725	chr14	48543389	48552423	4	3814	20243.4	725	1
ppeak726	chr5	9671421	9696017	6	4384	20237.6	726	1
ppeak727	chr6	60436803	60468469	6	4145	20234.6	727	1
ppeak728	chr15	133520553	133550198	7	5794	20232.7	728	1
ppeak729	chr10	33304094	33346093	8	6761	20193.1	729	1
ppeak730	chr15	45542123	45568825	7	4379	20192.1	730	1
ppeak731	chr6	47290105	47333632	6	7445	20183.5	731	1
ppeak732	chr3	527514	576822	10	7073	20181.8	732	1
ppeak733	chr12	23239071	23268505	8	5282	20180	733	1
ppeak734	chr11	76634796	76656241	5	3792	20162.6	734	1
ppeak735	chr11	7142662	7169013	4	6091	20140.1	735	1
ppeak736	chr18	50779850	50806041	7	4676	20119.9	736	1
ppeak737	chr8	29511215	29552790	9	5939	20114	737	1
ppeak738	chr4	117026905	117069657	8	5187	20102	738	1
ppeak739	chr9	41736653	41746326	4	1890	20084	739	1
ppeak740	chr2	62329957	62369265	9	5757	20070.7	740	1
ppeak741	chr6	69081218	69118023	7	5199	20062.4	741	1
ppeak742	chr6	28272813	28312254	7	7638	20059.7	742	1
ppeak743	chr5	65595314	65636865	8	5361	20006.8	743	1
ppeak744	chr5	9569668	9604304	7	5531	19978	744	1
ppeak745	chr6	47169444	47187127	4	4408	19965.9	745	1
ppeak746	chr6	167855223	167882021	7	5036	19927	746	1
ppeak747	chr7	29714259	29736500	7	4871	19879	747	1
ppeak748	chr10	23274428	23315915	8	6033	19872.3	748	1
ppeak749	chr2	9055512	9096145	6	7096	19869.5	749	1
ppeak750	chr6	45171789	45200168	6	5670	19851.1	750	1
ppeak751	chr6	109089214	109120575	5	5014	19842.1	751	1
ppeak752	chr9	46511173	46526577	5	4720	19831.1	752	1
ppeak753	chr7	66786606	66802686	7	4160	19815.4	753	1
ppeak754	chr17	5347290	5386955	7	5099	19812.7	754	1
ppeak755	chr1	158700015	158726402	5	2944	19811.4	755	1
ppeak756	chr2	76687369	76722702	6	5490	19800.6	756	1
ppeak757	chr18	6164054	6210384	5	6075	19759.7	757	1
ppeak758	chr11	67864759	67902819	8	3379	19741.7	758	1
ppeak759	chr18	51332783	51384598	7	4269	19741.5	759	1
ppeak760	chr9	6678906	6704337	7	6078	19719.2	760	1
ppeak761	chr11	77046373	77086153	6	4307	19679.2	761	1
ppeak762	chr8	138768387	138791272	3	3423	19674.2	762	1
ppeak763	chrUn_NW_018084979v1	1263373	1310062	6	7172	19656.1	763	1
ppeak764	chr14	60309215	60353984	6	5978	19631.2	764	1
ppeak765	chr18	12224748	12253201	5	3939	19564.3	765	1
ppeak766	chr7	7328174	7360675	7	4740	19559.1	766	1
ppeak767	chr6	63344862	63378902	5	5974	19556	767	1
ppeak768	chr6	147142732	147161533	4	5847	19553	768	1
ppeak769	chr4	13422036	13447938	5	5830	19545.6	769	1
ppeak770	chr10	13704512	13753785	6	5768	19536.7	770	1
ppeak771	chr13	65599386	65639439	6	6181	19529.8	771	1
ppeak772	chr3	109061392	109118629	7	6369	19512.1	772	1
ppeak773	chr9	73067253	73090950	5	4187	19509.7	773	1
ppeak774	chr13	66350615	66377527	6	5255	19503.1	774	1
ppeak775	chr14	82344091	82364430	7	3659	19497	775	1
ppeak776	chr1	253427825	253460560	6	5758	19487.1	776	1
ppeak777	chr6	70597491	70634119	6	4950	19486.1	777	1
ppeak778	chr7	55723645	55767472	7	6713	19481.1	778	1
ppeak779	chr1	269451456	269476465	7	5883	19474.5	779	1
ppeak780	chr8	118202191	118204849	2	2310	19470.1	780	1
ppeak781	chr8	10400464	10402727	2	2007	19463.6	781	1
ppeak782	chr2	7977480	8001754	5	3653	19455.6	782	1
ppeak783	chr14	107114433	107137268	4	3245	19432.6	783	1
ppeak784	chr14	28777224	28787243	4	3251	19426.8	784	1
ppeak785	chr3	52591991	52606412	5	2479	19422.2	785	1
ppeak786	chr13	92613171	92675677	9	4475	19414.4	786	1
ppeak787	chr1	271251404	271270309	5	5021	19404.1	787	1
ppeak788	chr2	4207574	4237859	7	5435	19403.6	788	1
ppeak789	chr3	18245690	18263515	5	4186	19395.4	789	1
ppeak790	chr2	6639627	6644815	4	2563	19389.6	790	1
ppeak791	chr11	22608530	22633484	5	4320	19386.8	791	1
ppeak792	chr12	20278852	20292105	3	4139	19377.2	792	1
ppeak793	chr6	53423476	53467226	7	7066	19368.1	793	1
ppeak794	chr14	74850296	74880456	5	6494	19365.7	794	1
ppeak795	chr14	105810753	105841749	6	5431	19363.2	795	1
ppeak796	chr13	196598951	196646142	7	7571	19353	796	1
ppeak797	chr15	87371349	87391891	5	2753	19325.9	797	1
ppeak798	chr6	98805459	98815575	2	2418	19324.6	798	1
ppeak799	chr6	85642162	85658707	3	5344	19324.6	799	1
ppeak800	chr17	31928925	31954863	6	4376	19323.8	800	1
ppeak801	chrUn_NW_018084833v1	697448	713075	4	4651	19322.8	801	1
ppeak802	chr15	95603125	95649633	10	4789	19314.8	802	1
ppeak803	chr15	132269584	132283016	5	4379	19299.1	803	1
ppeak804	chr1	162335708	162386264	7	3708	19297.2	804	1
ppeak805	chr2	75908461	75950333	6	6163	19265.3	805	1
ppeak806	chr9	9585894	9597686	3	4316	19264.6	806	1
ppeak807	chr12	3976903	4009153	5	4211	19253.2	807	1
ppeak808	chr5	18302921	18307868	4	2815	19251.3	808	1
ppeak809	chr6	75445263	75460472	3	3633	19231.8	809	1
ppeak810	chr10	64789315	64819631	4	3726	19226.4	810	1
ppeak811	chr10	69293626	69305527	2	3261	19222.5	811	1
ppeak812	chr7	120467143	120487701	5	3710	19217.6	812	1
ppeak813	chr9	134968826	134980981	4	2855	19217.1	813	1
ppeak814	chr14	109049275	109075249	7	4581	19176.6	814	1
ppeak815	chr17	33398842	33418293	3	3014	19153.4	815	1
ppeak816	chr6	94960228	94980452	3	3693	19150.1	816	1
ppeak817	chr15	47683997	47697669	3	3042	19075.2	817	1
ppeak818	chr12	13056414	13080327	7	4558	19049.1	818	1
ppeak819	chr2	96187166	96231189	7	5044	19031.1	819	1
ppeak820	chr15	120386772	120411377	5	6134	19027	820	1
ppeak821	chr17	43887288	43909727	5	4087	19005.8	821	1
ppeak822	chr14	132042387	132059751	5	3925	18991	822	1
ppeak823	chr1	241555212	241577304	6	4550	18968.2	823	1
ppeak824	chr8	824162	839763	4	4594	18967.7	824	1
ppeak825	chrUn_NW_018084833v1	935735	962360	6	4797	18957	825	1
ppeak826	chr6	161156171	161174668	3	4853	18940.9	826	1
ppeak827	chr7	340531	363474	3	3549	18921.1	827	1
ppeak828	chr2	7075333	7103877	5	5579	18916.1	828	1
ppeak829	chr14	41219341	41240332	4	2707	18908.7	829	1
ppeak830	chr2	66260535	66272939	4	3288	18907.4	830	1
ppeak831	chr12	45574001	45607476	5	4647	18889.9	831	1
ppeak832	chr6	48304311	48327096	4	4064	18888.8	832	1
ppeak833	chr5	9318555	9323041	3	2456	18871.7	833	1
ppeak834	chr7	93515842	93558350	7	4538	18839.5	834	1
ppeak835	chr3	86088578	86129918	9	5878	18834.5	835	1
ppeak836	chr5	59869200	59871445	1	2246	18816.7	836	1
ppeak837	chr17	44038005	44071239	7	5410	18783.9	837	1
ppeak838	chr12	4403457	4465387	10	5637	18746.2	838	1
ppeak839	chr6	82354510	82383655	6	5193	18708.2	839	1
ppeak840	chr6	51479617	51487073	5	2954	18689.2	840	1
ppeak841	chr11	22798577	22838400	8	6236	18681	841	1
ppeak842	chr18	5567318	5607108	7	4778	18665.5	842	1
ppeak843	chr7	2368946	2383283	5	3645	18661	843	1
ppeak844	chr6	59464303	59480185	3	1838	18645.5	844	1
ppeak845	chr2	135339449	135346731	3	2678	18638.3	845	1
ppeak846	chr7	2237876	2272968	5	6538	18619.8	846	1
ppeak847	chr7	75769937	75789977	4	5185	18611.1	847	1
ppeak848	chr9	7596446	7614513	3	4463	18605.4	848	1
ppeak849	chr14	41963889	41979249	5	4956	18588.7	849	1
ppeak850	chr4	19119313	19146651	5	5244	18584.4	850	1
ppeak851	chr8	75917819	75962575	8	5624	18582.7	851	1
ppeak852	chr13	39789718	39826799	7	5416	18581.3	852	1
ppeak853	chr2	25074172	25095338	4	4284	18573.2	853	1
ppeak854	chr3	41317671	41357295	7	5947	18571.8	854	1
ppeak855	chr3	1004897	1030129	7	6167	18525.3	855	1
ppeak856	chr6	77865224	77892351	4	3001	18519.6	856	1
ppeak857	chr12	20507842	20540295	5	5442	18507.9	857	1
ppeak858	chr5	21317547	21337321	3	4782	18496.6	858	1
ppeak859	chr14	81720528	81734743	5	2988	18424.1	859	1
ppeak860	chr2	5048006	5061718	4	3488	18419.3	860	1
ppeak861	chr7	74929914	74969578	9	6404	18416	861	1
ppeak862	chr7	20905920	20923255	5	4083	18394.2	862	1
ppeak863	chr2	140410996	140442185	4	5270	18364.1	863	1
ppeak864	chr10	57860952	57897680	6	4841	18342	864	1
ppeak865	chr14	125068767	125109170	9	5589	18338.9	865	1
ppeak866	chr9	46062078	46064232	1	2155	18332	866	1
ppeak867	chr6	95059231	95081475	4	4829	18326.8	867	1
ppeak868	chr6	70378296	70425958	8	6185	18326	868	1
ppeak869	chr6	151244158	151257527	3	3897	18323.6	869	1
ppeak870	chr12	6878528	6889911	8	4923	18323.2	870	1
ppeak871	chr10	10857188	10888526	6	4772	18320.2	871	1
ppeak872	chr2	143207494	143220246	7	3521	18304.2	872	1
ppeak873	chr13	90640508	90643024	2	2256	18281.8	873	1
ppeak874	chr7	46193895	46226300	5	2932	18276.4	874	1
ppeak875	chr14	47519364	47525795	3	2802	18261.5	875	1
ppeak876	chr14	42207532	42224529	6	3838	18246.3	876	1
ppeak877	chr9	65930170	65954856	5	2442	18245.4	877	1
ppeak878	chr10	23477306	23492211	5	2910	18231.8	878	1
ppeak879	chr13	207059440	207076165	4	2850	18226.9	879	1
ppeak880	chr10	66490945	66520350	6	3877	18216.4	880	1
ppeak881	chr10	27216570	27253363	7	5773	18216.2	881	1
ppeak882	chr8	29448175	29464331	6	3815	18215.9	882	1
ppeak883	chr6	56233005	56261516	8	6120	18210	883	1
ppeak884	chr12	44012449	44060961	7	5621	18196.9	884	1
ppeak885	chr14	82306279	82317854	4	3190	18192.4	885	1
ppeak886	chr7	12720190	12730681	2	3483	18148.4	886	1
ppeak887	chr6	118930050	118977504	7	6427	18136.9	887	1
ppeak888	chr18	36873633	36911306	6	4879	18128.2	888	1
ppeak889	chr3	469691	510266	11	6220	18120.8	889	1
ppeak890	chr2	120649172	120668372	4	2370	18088.3	890	1
ppeak891	chr2	9176816	9194270	5	4354	18075.4	891	1
ppeak892	chr6	54711076	54734112	6	4972	18062.5	892	1
ppeak893	chr3	31539180	31549393	3	3703	18059.6	893	1
ppeak894	chr5	4142015	4181881	8	4243	18055.3	894	1
ppeak895	chr1	108468207	108530186	9	6362	18054.5	895	1
ppeak896	chr8	104550734	104575476	5	4685	18049.3	896	1
ppeak897	chr10	17558449	17560598	1	2150	18040.4	897	1
ppeak898	chr7	88574850	88577165	1	2316	18024.4	898	1
ppeak899	chr1	43334197	43393724	9	5851	18006.9	899	1
ppeak900	chr14	6359765	6382591	3	3583	18000.6	900	1
ppeak901	chr15	83001499	83009871	2	2035	17993.1	901	1
ppeak902	chr3	39056463	39100267	7	7094	17985.9	902	1
ppeak903	chr14	51602089	51642761	7	5822	17968.9	903	1
ppeak904	chr7	1950493	1981179	4	4445	17960.5	904	1
ppeak905	chr1	104832348	104847148	4	3206	17942	905	1
ppeak906	chr10	17495242	17497532	2	2070	17918.8	906	1
ppeak907	chr2	7924022	7926038	2	1663	17905.1	907	1
ppeak908	chr4	76827943	76860846	8	4917	17899.2	908	1
ppeak909	chr7	93308509	93341690	8	4580	17897.8	909	1
ppeak910	chr4	93666723	93694189	9	4879	17880.4	910	1
ppeak911	chr16	79541449	79551331	6	3068	17879.5	911	1
ppeak912	chr1	37193183	37203653	2	2999	17855.5	912	1
ppeak913	chr10	42914768	42915969	2	1100	17844.7	913	1
ppeak914	chr2	6089374	6108404	4	2068	17795	914	1
ppeak915	chr15	139527864	139543264	3	3521	17787	915	1
ppeak916	chr12	3778114	3800148	5	3974	17785.8	916	1
ppeak917	chr4	122503938	122517847	3	2276	17778.5	917	1
ppeak918	chr8	112039184	112052537	3	3855	17772.8	918	1
ppeak919	chr6	63862544	63899065	7	5301	17763.8	919	1
ppeak920	chr7	112336568	112390387	8	4949	17728	920	1
ppeak921	chr3	8012010	8032778	4	4917	17704.7	921	1
ppeak922	chr2	16607225	16620333	7	3482	17677.4	922	1
ppeak923	chr4	1299448	1345599	9	7391	17662	923	1
ppeak924	chr10	52094192	52123113	11	6785	17659.2	924	1
ppeak925	chr2	81442375	81466061	4	4348	17646.1	925	1
ppeak926	chr2	7869862	7884706	6	4107	17630.2	926	1
ppeak927	chr5	64419195	64447775	8	3424	17616.7	927	1
ppeak928	chr7	114407930	114453146	5	5173	17607.1	928	1
ppeak929	chr17	40367431	40389739	4	3275	17605.5	929	1
ppeak930	chr15	80533962	80572911	5	6058	17597.2	930	1
ppeak931	chr14	81605101	81624884	7	4801	17591	931	1
ppeak932	chr12	33812329	33872076	13	7012	17589.5	932	1
ppeak933	chr8	47155109	47198814	9	5419	17582.5	933	1
ppeak934	chr6	44792896	44815974	4	2531	17541.6	934	1
ppeak935	chr2	65095564	65109279	3	4487	17540.1	935	1
ppeak936	chr17	51492628	51501051	3	3027	17530.8	936	1
ppeak937	chr8	93023552	93049556	6	3473	17526.7	937	1
ppeak938	chr1	12297638	12309074	3	3018	17514.2	938	1
ppeak939	chr6	52056012	52069715	4	2750	17504.2	939	1
ppeak940	chr2	88869416	88903643	6	4883	17503.7	940	1
ppeak941	chr13	135541635	135583468	6	5613	17498.7	941	1
ppeak942	chr2	25115809	25139218	5	3772	17486.5	942	1
ppeak943	chr15	95247750	95281682	4	4235	17481.8	943	1
ppeak944	chr2	129575046	129609062	9	5369	17436.6	944	1
ppeak945	chr13	31552735	31582133	4	4922	17430.1	945	1
ppeak946	chr17	5297888	5328856	6	4379	17419.5	946	1
ppeak947	chr1	271074948	271088727	4	3400	17415.3	947	1
ppeak948	chr14	76498635	76511990	2	3778	17412.2	948	1
ppeak949	chr4	939972	970198	6	5554	17410.2	949	1
ppeak950	chr15	63592497	63615383	3	3726	17395.6	950	1
ppeak951	chr2	895873	913014	5	3850	17393	951	1
ppeak952	chr3	46966025	46993778	6	5093	17381.7	952	1
ppeak953	chr5	87179671	87192901	2	2113	17381.6	953	1
ppeak954	chr5	27352511	27396435	10	6657	17380.7	954	1
ppeak955	chr14	127136562	127175393	4	3983	17373	955	1
ppeak956	chrUn_NW_018084979v1	2135946	2164762	4	4055	17350.1	956	1
ppeak957	chr5	3382918	3405340	5	3607	17332.2	957	1
ppeak958	chr12	34616873	34651391	7	6246	17331.5	958	1
ppeak959	chr1	144071475	144119753	6	5833	17322.1	959	1
ppeak960	chr14	50346956	50382812	9	5331	17307.7	960	1
ppeak961	chr3	17487309	17503830	3	3785	17290.9	961	1
ppeak962	chr2	13192463	13218371	4	5325	17267.7	962	1
ppeak963	chr7	92325747	92336578	4	3314	17258.1	963	1
ppeak964	chr4	89234442	89258259	5	5409	17241.1	964	1
ppeak965	chrUn_NW_018084979v1	1098338	1119316	6	4120	17233.4	965	1
ppeak966	chr2	105201496	105214329	3	2856	17218	966	1
ppeak967	chr18	54428480	54431420	2	2633	17214.9	967	1
ppeak968	chr3	75596051	75634180	5	6462	17200	968	1
ppeak969	chr8	3907693	3940598	7	4188	17199.4	969	1
ppeak970	chr7	1177182	1183454	2	2054	17173.4	970	1
ppeak971	chr6	75270069	75304162	7	5216	17172.6	971	1
ppeak972	chr9	17001407	17041914	7	5825	17162.8	972	1
ppeak973	chr5	21495036	21519381	4	4630	17160.8	973	1
ppeak974	chr1	163090931	163120023	8	4865	17126.5	974	1
ppeak975	chr8	86689684	86738216	8	6459	17122.1	975	1
ppeak976	chr1	65825318	65846939	6	4222	17113	976	1
ppeak977	chr12	4048090	4102121	8	6376	17111.6	977	1
ppeak978	chr16	46457408	46495431	7	2330	17110.3	978	1
ppeak979	chr12	5935395	5964857	5	4983	17096.8	979	1
ppeak980	chr2	71871267	71905534	7	3493	17095.8	980	1
ppeak981	chr5	3492841	3505395	3	3371	17078.5	981	1
ppeak982	chr2	65172478	65193362	6	4763	17076.8	982	1
ppeak983	chr9	102753772	102782981	4	4631	17063.9	983	1
ppeak984	chr7	29953909	29997721	9	5600	17042.9	984	1
ppeak985	chr16	40103846	40107331	2	2584	17038.2	985	1
ppeak986	chr13	115481510	115488952	2	2648	17037	986	1
ppeak987	chr6	79585499	79622896	5	3288	17034.3	987	1
ppeak988	chr4	99189957	99226117	6	5022	17031.4	988	1
ppeak989	chr17	62512784	62549567	6	4528	17019.5	989	1
ppeak990	chr9	65891017	65912841	4	3774	17018.4	990	1
ppeak991	chr15	113282248	113342936	12	7627	17016.9	991	1
ppeak992	chr10	19869158	19889979	4	3582	17010.8	992	1
ppeak993	chr17	14474753	14513986	7	4812	16995.7	993	1
ppeak994	chr15	101031969	101076726	7	5720	16994.2	994	1
ppeak995	chr17	14590718	14637095	7	5287	16992.5	995	1
ppeak996	chr13	32077876	32128695	10	4817	16983.7	996	1
ppeak997	chr15	139257831	139284769	5	6203	16976.3	997	1
ppeak998	chr4	19319499	19335536	4	4102	16975.2	998	1
ppeak999	chr17	41252800	41285850	6	6088	16971.2	999	1
ppeak1000	chr9	65152579	65176389	3	5596	16936.1	1000	1
ppeak1001	chr11	39426995	39463509	7	3511	16927.9	1001	1
ppeak1002	chr7	29671814	29695210	6	5046	16917.6	1002	1
ppeak1003	chr1	167854772	167870399	3	3074	16916.2	1003	1
ppeak1004	chr5	67940091	67965539	6	4937	16889.8	1004	1
ppeak1005	chr4	27878161	27900121	5	3714	16880.7	1005	1
ppeak1006	chr15	108974788	108999707	6	4247	16880.1	1006	1
ppeak1007	chr15	101491139	101511799	3	5031	16873	1007	1
ppeak1008	chr12	61297216	61321177	5	5919	16866.1	1008	1
ppeak1009	chr1	77780000	77810572	6	3866	16863.5	1009	1
ppeak1010	chr6	52179395	52212894	6	4247	16860	1010	1
ppeak1011	chr6	48987788	49020649	6	4254	16854.4	1011	1
ppeak1012	chr2	4709825	4711282	1	1458	16851.4	1012	1
ppeak1013	chr12	20622930	20639079	4	3700	16849.9	1013	1
ppeak1014	chr18	49149936	49202896	10	6855	16793.6	1014	1
ppeak1015	chr13	82069080	82111182	8	6988	16790.3	1015	1
ppeak1016	chr3	9666423	9693584	6	3804	16788.2	1016	1
ppeak1017	chr7	83063832	83075464	3	1485	16769.9	1017	1
ppeak1018	chr6	25853953	25889593	5	3290	16768.6	1018	1
ppeak1019	chr13	53105494	53123625	4	4233	16760.3	1019	1
ppeak1020	chr6	28475541	28509556	6	6200	16742.2	1020	1
ppeak1021	chr14	140857528	140870594	4	4003	16716.6	1021	1
ppeak1022	chr3	8568427	8581686	2	3884	16687.8	1022	1
ppeak1023	chr14	10995003	11007496	5	3426	16680.7	1023	1
ppeak1024	chr4	8014505	8026439	2	2425	16662.3	1024	1
ppeak1025	chr13	121946134	121958399	4	2802	16649.7	1025	1
ppeak1026	chr13	157490400	157522807	4	5305	16637.8	1026	1
ppeak1027	chr6	47869177	47887439	5	3754	16636.7	1027	1
ppeak1028	chr17	1481977	1515926	8	5879	16624.8	1028	1
ppeak1029	chr1	2392577	2436301	9	5030	16623.9	1029	1
ppeak1030	chr11	78424426	78453764	5	2317	16611.2	1030	1
ppeak1031	chr2	51219629	51231410	3	3203	16601.8	1031	1
ppeak1032	chr6	91406945	91423303	3	2309	16595.2	1032	1
ppeak1033	chr3	9784682	9817146	5	6015	16592.4	1033	1
ppeak1034	chr13	144925412	144951005	5	5767	16571.5	1034	1
ppeak1035	chr7	104007461	104016102	3	2754	16562.2	1035	1
ppeak1036	chr14	46184364	46226540	8	5382	16558.3	1036	1
ppeak1037	chr17	62875390	62895134	4	3899	16549.4	1037	1
ppeak1038	chr6	83910870	83939254	6	5751	16539.4	1038	1
ppeak1039	chr6	54622318	54645885	4	5692	16534.6	1039	1
ppeak1040	chr14	40981541	41009309	4	3678	16508.1	1040	1
ppeak1041	chr11	20837317	20868158	6	3227	16493.8	1041	1
ppeak1042	chr12	13775100	13797085	5	2297	16493.1	1042	1
ppeak1043	chr4	83766413	83776381	2	2437	16489.1	1043	1
ppeak1044	chr1	64130196	64169048	8	3962	16477.1	1044	1
ppeak1045	chr9	130827475	130856148	4	4814	16466.9	1045	1
ppeak1046	chr16	46427460	46443225	4	3264	16463.4	1046	1
ppeak1047	chrX	35801906	35826437	5	5867	16445.6	1047	1
ppeak1048	chr2	6677773	6685262	4	2721	16428.6	1048	1
ppeak1049	chr1	265910601	265949064	5	4139	16412.2	1049	1
ppeak1050	chr1	98418663	98462460	9	6056	16397.6	1050	1
ppeak1051	chr8	11783804	11799977	5	4453	16386.5	1051	1
ppeak1052	chr3	113729955	113764560	7	5696	16382	1052	1
ppeak1053	chr3	73605821	73626439	6	3427	16378.9	1053	1
ppeak1054	chr7	824573	837401	3	1672	16377.5	1054	1
ppeak1055	chr5	68676653	68679770	2	1750	16377.3	1055	1
ppeak1056	chr7	76120079	76144953	4	3550	16367.1	1056	1
ppeak1057	chr14	129394809	129424408	8	3798	16365.3	1057	1
ppeak1058	chr9	6625836	6628474	1	2639	16362.7	1058	1
ppeak1059	chr11	9599181	9639479	5	6728	16357	1059	1
ppeak1060	chr4	124229365	124246727	4	4623	16332.4	1060	1
ppeak1061	chr3	92695836	92698392	2	2263	16304.2	1061	1
ppeak1062	chr10	33001913	33015000	3	2471	16280.2	1062	1
ppeak1063	chr7	96142575	96182543	7	4408	16279	1063	1
ppeak1064	chr3	17540726	17561112	4	3446	16278.2	1064	1
ppeak1065	chr3	25141195	25152240	3	2236	16275.9	1065	1
ppeak1066	chr13	2574457	2592175	4	4194	16274	1066	1
ppeak1067	chr9	134953988	134956052	1	2065	16261.4	1067	1
ppeak1068	chr2	108255452	108279673	4	4087	16252.3	1068	1
ppeak1069	chr1	253997769	254036660	7	6231	16248.7	1069	1
ppeak1070	chr5	17239566	17284747	9	6862	16247.1	1070	1
ppeak1071	chr11	16605981	16667956	11	7707	16243.6	1071	1
ppeak1072	chr4	2644182	2665206	5	4117	16217.9	1072	1
ppeak1073	chr17	50469315	50491603	5	3098	16201.1	1073	1
ppeak1074	chr10	32133722	32161757	5	6209	16195.8	1074	1
ppeak1075	chr1	127317110	127332804	6	4600	16186.8	1075	1
ppeak1076	chr5	22020588	22022390	1	1803	16182.1	1076	1
ppeak1077	chr14	29354689	29400918	6	6028	16166.3	1077	1
ppeak1078	chr1	53865582	53876592	3	4890	16151.7	1078	1
ppeak1079	chr8	109827663	109869519	6	5431	16139.7	1079	1
ppeak1080	chr1	158860152	158862326	1	2175	16115.4	1080	1
ppeak1081	chr12	33375221	33419801	7	8701	16106.8	1081	1
ppeak1082	chr11	39238831	39270537	5	3231	16103.5	1082	1
ppeak1083	chr13	109028304	109030883	1	2580	16065.9	1083	1
ppeak1084	chr14	7206775	7235690	6	4917	16062.3	1084	1
ppeak1085	chr1	32507271	32563657	7	5931	16058.7	1085	1
ppeak1086	chr3	42962667	42989591	4	3994	16046.7	1086	1
ppeak1087	chr2	13275189	13300145	6	5554	16044.2	1087	1
ppeak1088	chr3	44147793	44162024	3	2601	16044	1088	1
ppeak1089	chrX	124939832	124968957	5	5521	16039.1	1089	1
ppeak1090	chr2	26873539	26882024	2	2009	16029	1090	1
ppeak1091	chr9	66481841	66499838	5	3620	15993.9	1091	1
ppeak1092	chr1	270178812	270191204	2	3380	15991.9	1092	1
ppeak1093	chr13	52971811	52975441	4	3188	15990.9	1093	1
ppeak1094	chrUn_NW_018084979v1	692298	724405	5	4420	15989.3	1094	1
ppeak1095	chr6	93540895	93563418	4	3764	15986.8	1095	1
ppeak1096	chr7	92349168	92380932	8	5601	15986.8	1096	1
ppeak1097	chr2	77453200	77473253	4	4638	15984.2	1097	1
ppeak1098	chr1	254190519	254236877	6	4034	15984.2	1098	1
ppeak1099	chr2	17762482	17790573	6	2256	15981	1099	1
ppeak1100	chr2	75844228	75868539	8	4127	15972.3	1100	1
ppeak1101	chr18	44755395	44807551	7	4063	15965	1101	1
ppeak1102	chr13	23786472	23797519	4	3593	15954.1	1102	1
ppeak1103	chr6	43925677	43947492	5	4500	15951.1	1103	1
ppeak1104	chr13	50756353	50771408	4	3176	15949.3	1104	1
ppeak1105	chr8	84389586	84392186	2	2378	15942.2	1105	1
ppeak1106	chr5	8761223	8793184	7	4924	15935.8	1106	1
ppeak1107	chr12	5119496	5157581	6	5474	15927.1	1107	1
ppeak1108	chr6	69720267	69749862	7	3078	15925.1	1108	1
ppeak1109	chr4	608102	630435	4	4282	15916.7	1109	1
ppeak1110	chr3	39808854	39837415	5	3061	15911.3	1110	1
ppeak1111	chr18	11532330	11549183	4	4315	15910.9	1111	1
ppeak1112	chr3	53862225	53877745	3	2500	15903.3	1112	1
ppeak1113	chr3	26179252	26201049	5	3012	15903.1	1113	1
ppeak1114	chr12	26994909	27005997	2	3487	15874.7	1114	1
ppeak1115	chr14	103711246	103742787	7	4281	15865.1	1115	1
ppeak1116	chr7	121121262	121133820	4	3402	15859.5	1116	1
ppeak1117	chr7	55563548	55595763	6	4792	15853	1117	1
ppeak1118	chr9	19593763	19609665	3	3574	15825.7	1118	1
ppeak1119	chr1	272169970	272218018	10	5857	15822.2	1119	1
ppeak1120	chr7	1016577	1059725	5	5667	15813.7	1120	1
ppeak1121	chr12	17209262	17236601	6	4619	15801.9	1121	1
ppeak1122	chrUn_NW_018084979v1	3271793	3307225	6	4796	15795.6	1122	1
ppeak1123	chr8	133726601	133768530	6	4267	15777.9	1123	1
ppeak1124	chr9	123564575	123611595	6	5266	15765.8	1124	1
ppeak1125	chr13	77749400	77751760	2	2077	15761.7	1125	1
ppeak1126	chr13	108425777	108436402	3	1951	15747.3	1126	1
ppeak1127	chr5	84976171	85013261	4	4492	15744.7	1127	1
ppeak1128	chr4	72518981	72547759	5	3132	15741.6	1128	1
ppeak1129	chr12	43864713	43885973	3	2538	15740.9	1129	1
ppeak1130	chr6	48688574	48706242	5	3491	15712.2	1130	1
ppeak1131	chr13	185192704	185227449	5	5408	15708.2	1131	1
ppeak1132	chr5	22376881	22400883	7	5025	15702.1	1132	1
ppeak1133	chr17	43809409	43820031	4	2827	15701.4	1133	1
ppeak1134	chrUn_NW_018084979v1	1888871	1901921	4	1940	15699.1	1134	1
ppeak1135	chr5	1421679	1457759	8	4646	15687.6	1135	1
ppeak1136	chr10	16911854	16932153	4	3023	15687.1	1136	1
ppeak1137	chrUn_NW_018084979v1	925010	950973	4	2263	15679.1	1137	1
ppeak1138	chr2	69111040	69145440	7	4869	15676.1	1138	1
ppeak1139	chr12	23308704	23329143	4	4780	15672.6	1139	1
ppeak1140	chr3	1811002	1826110	5	2190	15670	1140	1
ppeak1141	chr1	169914389	169916967	2	2424	15666.8	1141	1
ppeak1142	chr13	77180069	77182507	2	2184	15665.4	1142	1
ppeak1143	chr5	83395643	83411724	3	2643	15650	1143	1
ppeak1144	chr13	23833341	23845574	4	2645	15642.3	1144	1
ppeak1145	chr1	208220602	208257245	8	4671	15624.6	1145	1
ppeak1146	chr13	32674514	32706299	5	3090	15619.1	1146	1
ppeak1147	chr2	76602949	76610913	2	2679	15602.3	1147	1
ppeak1148	chr2	47281292	47311477	7	4351	15590.6	1148	1
ppeak1149	chr6	4074901	4100501	6	4683	15585.3	1149	1
ppeak1150	chr8	73303350	73305841	2	2350	15580.2	1150	1
ppeak1151	chr6	89248262	89275551	5	5208	15573.8	1151	1
ppeak1152	chr4	127016928	127037879	3	4073	15570.8	1152	1
ppeak1153	chr15	47837708	47880829	7	4271	15566.7	1153	1
ppeak1154	chr3	17380116	17407717	7	4713	15553.2	1154	1
ppeak1155	chr15	60188096	60218145	6	5091	15529.3	1155	1
ppeak1156	chr1	213482694	213502461	3	2772	15509.2	1156	1
ppeak1157	chr6	84643512	84661488	6	4643	15486.3	1157	1
ppeak1158	chr9	12849893	12867394	4	3920	15470.9	1158	1
ppeak1159	chr14	31475753	31520914	6	4599	15467.6	1159	1
ppeak1160	chr16	48463145	48479450	3	3039	15462	1160	1
ppeak1161	chr6	119270373	119307252	7	5055	15459.7	1161	1
ppeak1162	chr2	74744434	74761080	5	4183	15444.2	1162	1
ppeak1163	chr8	88608231	88632311	5	2127	15432.9	1163	1
ppeak1164	chr1	77399352	77401721	1	2370	15430.7	1164	1
ppeak1165	chr4	180063	207031	4	4756	15428.4	1165	1
ppeak1166	chr13	51260462	51302856	8	5721	15427.2	1166	1
ppeak1167	chr14	129509969	129526858	4	3401	15424.7	1167	1
ppeak1168	chr1	105075688	105078893	2	2826	15397.1	1168	1
ppeak1169	chr7	98461540	98475660	4	4328	15385.2	1169	1
ppeak1170	chr6	100053257	100094077	6	4731	15372.8	1170	0
ppeak1171	chr5	9251686	9287608	6	5354	15371	1171	0
ppeak1172	chr9	33002591	33016912	2	3003	15369.3	1172	0
ppeak1173	chr2	62184710	62223360	6	4815	15367.2	1173	0
ppeak1174	chr6	74651225	74662315	2	2002	15355.2	1174	0
ppeak1175	chr13	71817903	71852734	6	3166	15353.5	1175	0
ppeak1176	chr8	33582723	33610832	5	3512	15353.1	1176	0
ppeak1177	chr14	48049075	48051360	2	2097	15347.2	1177	0
ppeak1178	chr7	51909690	51954287	8	6771	15345.8	1178	0
ppeak1179	chr9	39685051	39702954	4	3219	15344.7	1179	0
ppeak1180	chr12	46892925	46915166	5	3557	15337.4	1180	0
ppeak1181	chr7	20857237	20873717	4	3932	15331.3	1181	0
ppeak1182	chr4	107718482	107733987	5	4532	15320.5	1182	0
ppeak1183	chr6	76003291	76014132	3	3037	15319.4	1183	0
ppeak1184	chr18	9172111	9199544	4	3907	15307.6	1184	0
ppeak1185	chr13	108312916	108341302	4	3530	15297.2	1185	0
ppeak1186	chr2	59982003	59990468	2	1626	15290.3	1186	0
ppeak1187	chr12	16934384	16936553	2	2084	15277.6	1187	0
ppeak1188	chr4	44599159	44608297	4	3569	15260.5	1188	0
ppeak1189	chr13	66302993	66335387	6	4525	15254.3	1189	0
ppeak1190	chr14	66714736	66729675	4	2336	15249.7	1190	0
ppeak1191	chr14	61628843	61640068	3	2875	15239.1	1191	0
ppeak1192	chr8	82769159	82804548	7	5424	15238.5	1192	0
ppeak1193	chr3	37825190	37847060	5	3711	15236.8	1193	0
ppeak1194	chrUn_NW_018085131v1	5583	7515	1	1933	15228	1194	0
ppeak1195	chr6	166323054	166354692	4	6147	15224.2	1195	0
ppeak1196	chr5	2922449	2947851	6	4403	15205.6	1196	0
ppeak1197	chr14	99320645	99337012	4	4306	15198.4	1197	0
ppeak1198	chr12	5889311	5905892	5	4143	15188.2	1198	0
ppeak1199	chr13	32006439	32049627	6	4912	15176.3	1199	0
ppeak1200	chr1	55614541	55627339	3	3206	15175.9	1200	0
ppeak1201	chr6	170467932	170485863	3	3533	15164.2	1201	0
ppeak1202	chr8	6429535	6453134	5	3430	15141.1	1202	0
ppeak1203	chr6	92320369	92351067	6	5776	15137.2	1203	0
ppeak1204	chr11	77264766	77273502	5	3344	15132.5	1204	0
ppeak1205	chr7	31578338	31585593	5	2420	15121.6	1205	0
ppeak1206	chr13	204288030	204314243	4	3781	15114.4	1206	0
ppeak1207	chr6	976249	1008865	6	4570	15101.2	1207	0
ppeak1208	chr5	18739529	18769985	7	5158	15087.9	1208	0
ppeak1209	chr3	72222439	72248252	4	4644	15087.7	1209	0
ppeak1210	chr7	78066330	78110769	5	6821	15078.2	1210	0
ppeak1211	chr16	45644766	45674193	6	3873	15075.5	1211	0
ppeak1212	chr2	76849507	76860476	2	3230	15073.6	1212	0
ppeak1213	chr1	246629736	246665129	5	2916	15063.3	1213	0
ppeak1214	chr3	76522799	76529356	2	3067	15060.8	1214	0
ppeak1215	chr11	1388192	1413593	6	4473	15052.6	1215	0
ppeak1216	chr13	70803127	70814164	3	2217	15047.8	1216	0
ppeak1217	chr5	4094116	4112293	4	4115	15045.1	1217	0
ppeak1218	chr14	888943	912760	6	4559	15040.4	1218	0
ppeak1219	chr17	62307416	62342262	6	5743	15029.1	1219	0
ppeak1220	chr12	45504869	45507218	2	1919	15028.7	1220	0
ppeak1221	chr10	50538699	50541366	2	2386	15023.7	1221	0
ppeak1222	chr1	259354242	259386859	6	4334	15010.3	1222	0
ppeak1223	chr13	197709025	197745316	5	5290	15010	1223	0
ppeak1224	chr7	112246082	112277334	5	5543	15001	1224	0
ppeak1225	chr6	3962034	4020038	10	7783	14999.8	1225	0
ppeak1226	chr9	22641370	22679823	9	5100	14977.4	1226	0
ppeak1227	chr6	40481116	40521849	9	6458	14965.3	1227	0
ppeak1228	chr16	65994499	66001495	3	2598	14965.1	1228	0
ppeak1229	chr1	45169488	45171414	2	1821	14957.7	1229	0
ppeak1230	chr1	133015364	133017797	2	2000	14954.4	1230	0
ppeak1231	chr6	97964070	97997475	6	3400	14952.1	1231	0
ppeak1232	chr10	39931972	39934055	1	2084	14948.9	1232	0
ppeak1233	chr8	116532673	116546240	2	3042	14922.3	1233	0
ppeak1234	chr14	46092088	46120825	5	5043	14920.3	1234	0
ppeak1235	chr14	48300216	48318261	3	2229	14914.2	1235	0
ppeak1236	chr12	37714757	37750575	5	3503	14911	1236	0
ppeak1237	chr14	129549023	129590532	5	5419	14901.7	1237	0
ppeak1238	chr2	47203455	47234803	8	3462	14899.7	1238	0
ppeak1239	chr15	104780850	104784427	2	3446	14894.3	1239	0
ppeak1240	chr7	115051151	115070953	5	3316	14893.1	1240	0
ppeak1241	chr7	10056451	10078638	3	3900	14885.3	1241	0
ppeak1242	chr9	12775897	12795333	4	3786	14876.3	1242	0
ppeak1243	chr14	42427136	42450398	5	1732	14859.8	1243	0
ppeak1244	chr5	22867823	22875780	2	3513	14858.9	1244	0
ppeak1245	chrX	101477334	101480760	3	2642	14856.2	1245	0
ppeak1246	chr5	14123590	14133200	3	1619	14840.7	1246	0
ppeak1247	chr14	91132898	91153135	6	4336	14827.6	1247	0
ppeak1248	chr3	126730164	126752459	5	4194	14826.2	1248	0
ppeak1249	chr6	75182421	75256285	10	5246	14817.1	1249	0
ppeak1250	chr1	159018733	159023255	3	2916	14814.5	1250	0
ppeak1251	chr1	190665781	190687597	3	3404	14813.1	1251	0
ppeak1252	chr2	8767466	8800743	6	3755	14804.9	1252	0
ppeak1253	chr2	128043225	128089387	8	7079	14776.5	1253	0
ppeak1254	chr2	139781299	139783570	1	2272	14771	1254	0
ppeak1255	chr4	685553	702046	4	3062	14767.8	1255	0
ppeak1256	chr16	46510732	46519688	3	2694	14759.5	1256	0
ppeak1257	chr2	69412654	69451458	5	4630	14753.3	1257	0
ppeak1258	chr3	93461110	93486903	6	2824	14751	1258	0
ppeak1259	chr7	76033387	76048420	4	3585	14724.8	1259	0
ppeak1260	chr7	39253672	39274629	4	5227	14720.2	1260	0
ppeak1261	chr17	43710304	43730132	3	2160	14714.4	1261	0
ppeak1262	chr5	3770607	3815506	7	5594	14708.9	1262	0
ppeak1263	chr6	51365513	51378135	4	2645	14695.8	1263	0
ppeak1264	chr2	69878390	69898317	4	3926	14694.2	1264	0
ppeak1265	chr12	6046929	6056307	2	2972	14691.6	1265	0
ppeak1266	chr6	62955116	62983806	6	4323	14689.3	1266	0
ppeak1267	chr15	135538102	135576495	6	4281	14689.2	1267	0
ppeak1268	chr6	72206261	72230235	5	2343	14688.9	1268	0
ppeak1269	chr13	131641757	131663824	3	3790	14685.6	1269	0
ppeak1270	chr12	2502914	2529212	5	4098	14684.8	1270	0
ppeak1271	chr7	57640930	57656589	4	3372	14669.4	1271	0
ppeak1272	chr7	37137712	37176836	6	4158	14663.7	1272	0
ppeak1273	chr17	31821070	31851907	8	3817	14659.9	1273	0
ppeak1274	chr13	207129833	207190930	9	5829	14651.1	1274	0
ppeak1275	chr16	4099619	4144349	5	4535	14649.1	1275	0
ppeak1276	chr10	21770544	21778072	3	3877	14648.7	1276	0
ppeak1277	chr4	100837343	100863267	4	6414	14639.3	1277	0
ppeak1278	chr3	80330453	80344327	2	2488	14635.7	1278	0
ppeak1279	chr16	5790835	5856725	10	6572	14634.2	1279	0
ppeak1280	chr9	3135051	3152097	4	4288	14634	1280	0
ppeak1281	chr8	38982688	39037516	7	5867	14633.6	1281	0
ppeak1282	chr4	94151329	94165125	4	3775	14632	1282	0
ppeak1283	chr3	3739953	3758331	5	3414	14628.9	1283	0
ppeak1284	chr3	37418243	37456218	6	3870	14628	1284	0
ppeak1285	chr8	75873582	75903332	4	4684	14610.2	1285	0
ppeak1286	chr5	23167134	23185838	3	3670	14609.7	1286	0
ppeak1287	chr13	69549426	69577499	5	3648	14598	1287	0
ppeak1288	chr12	19335813	19338442	2	2410	14583.1	1288	0
ppeak1289	chr10	60853965	60867378	3	3321	14570.5	1289	0
ppeak1290	chr4	68778595	68780818	1	2224	14562.7	1290	0
ppeak1291	chr4	19076440	19105869	5	3801	14555.6	1291	0
ppeak1292	chr6	55212907	55239415	6	4193	14534.3	1292	0
ppeak1293	chr6	49990083	50010544	5	4274	14525.3	1293	0
ppeak1294	chr5	22789152	22792526	2	2934	14518	1294	0
ppeak1295	chr10	57828821	57830940	1	2120	14515.4	1295	0
ppeak1296	chr1	190195536	190213974	4	3128	14514.4	1296	0
ppeak1297	chr4	10497457	10556858	10	6625	14499.8	1297	0
ppeak1298	chr2	48665712	48667786	2	1839	14495.6	1298	0
ppeak1299	chr6	54100422	54144733	6	5519	14494.1	1299	0
ppeak1300	chr1	236550700	236555117	3	2399	14493.9	1300	0
ppeak1301	chr3	114713537	114723336	3	2735	14492.7	1301	0
ppeak1302	chr11	19106054	19119765	2	3603	14469.2	1302	0
ppeak1303	chr7	112145593	112147927	2	2116	14468.5	1303	0
ppeak1304	chr1	181555180	181589186	5	6441	14466.2	1304	0
ppeak1305	chr5	16575041	16594378	4	3809	14466	1305	0
ppeak1306	chr7	91224093	91249245	6	4511	14464.9	1306	0
ppeak1307	chr15	128878236	128909417	5	4157	14464.9	1307	0
ppeak1308	chr7	46931742	46946548	2	2839	14461	1308	0
ppeak1309	chr3	4153779	4183020	5	4927	14459.7	1309	0
ppeak1310	chr13	106885083	106895700	3	2360	14451.9	1310	0
ppeak1311	chr2	114675394	114689521	3	2789	14430.7	1311	0
ppeak1312	chr9	133367219	133386742	5	3753	14427.5	1312	0
ppeak1313	chr1	104982415	105005431	3	2296	14426.4	1313	0
ppeak1314	chr7	78028713	78041539	3	3030	14416.4	1314	0
ppeak1315	chr14	59530254	59551464	5	3271	14403.7	1315	0
ppeak1316	chr3	114357455	114369777	3	2869	14383.5	1316	0
ppeak1317	chr14	75090509	75105109	4	1752	14369.3	1317	0
ppeak1318	chr1	90081182	90118436	8	3872	14368.9	1318	0
ppeak1319	chr15	44916987	44919732	2	2656	14356.4	1319	0
ppeak1320	chr1	248740896	248766637	4	3808	14350.6	1320	0
ppeak1321	chr7	60822925	60824735	1	1811	14348.2	1321	0
ppeak1322	chr13	170729513	170753015	5	4265	14338.6	1322	0
ppeak1323	chr17	37969155	37996622	5	2613	14321.3	1323	0
ppeak1324	chr17	61777717	61791778	4	3592	14319.7	1324	0
ppeak1325	chr2	51256985	51268832	3	3334	14319.5	1325	0
ppeak1326	chr2	5080616	5112949	7	6221	14313.8	1326	0
ppeak1327	chr13	71760178	71770218	3	3314	14302	1327	0
ppeak1328	chr1	39012974	39036801	5	3406	14301	1328	0
ppeak1329	chr5	9069731	9089393	4	3760	14290.3	1329	0
ppeak1330	chr1	189237045	189250002	2	2386	14286.4	1330	0
ppeak1331	chr2	69945251	69977911	7	4484	14285.5	1331	0
ppeak1332	chr12	16254217	16256367	1	2151	14283.5	1332	0
ppeak1333	chr1	182630429	182658659	4	5363	14281.6	1333	0
ppeak1334	chr2	128287744	128321207	6	6440	14278.7	1334	0
ppeak1335	chr6	79917162	79938895	3	3651	14276.4	1335	0
ppeak1336	chr12	23403976	23418987	3	2031	14242.4	1336	0
ppeak1337	chr3	16518071	16575199	8	6117	14236.3	1337	0
ppeak1338	chr4	983226	1011117	5	4229	14227.2	1338	0
ppeak1339	chr3	42860725	42878896	3	3110	14222.4	1339	0
ppeak1340	chr2	150244659	150260832	5	3934	14216.1	1340	0
ppeak1341	chr3	53489752	53507177	3	3437	14201.4	1341	0
ppeak1342	chr13	50785909	50807225	3	5141	14200.7	1342	0
ppeak1343	chr13	81969847	82011527	6	4700	14196.2	1343	0
ppeak1344	chr15	31965206	31996325	6	5403	14190.3	1344	0
ppeak1345	chr12	52427159	52441350	4	3094	14179.6	1345	0
ppeak1346	chr13	157411502	157423522	3	3407	14175.2	1346	0
ppeak1347	chr6	1945288	1967607	6	4061	14163.6	1347	0
ppeak1348	chr3	9316405	9325671	3	1818	14151	1348	0
ppeak1349	chr3	118753601	118777863	4	2491	14147.2	1349	0
ppeak1350	chr4	97885181	97903436	4	3495	14140.3	1350	0
ppeak1351	chr2	7379975	7392278	3	2542	14125.1	1351	0
ppeak1352	chr3	9389241	9437518	7	2953	14116.2	1352	0
ppeak1353	chr18	18819626	18822991	3	3121	14105.4	1353	0
ppeak1354	chr12	20237258	20258245	4	4401	14101.2	1354	0
ppeak1355	chr1	78207770	78224871	3	2770	14099.8	1355	0
ppeak1356	chr3	37871597	37880578	2	2347	14079.5	1356	0
ppeak1357	chr13	153995071	153998073	2	2885	14078.2	1357	0
ppeak1358	chr1	265094795	265121446	5	4442	14077.1	1358	0
ppeak1359	chr14	47475015	47485774	3	4911	14072.8	1359	0
ppeak1360	chr5	67916714	67922637	3	2785	14070.1	1360	0
ppeak1361	chr17	51788573	51822110	7	3754	14068.8	1361	0
ppeak1362	chr3	77842987	77857190	2	2395	14063.8	1362	0
ppeak1363	chr13	26237303	26247893	4	4194	14056.1	1363	0
ppeak1364	chr14	32769756	32778948	2	3009	14051.8	1364	0
ppeak1365	chr17	62051331	62081674	6	4238	14042.7	1365	0
ppeak1366	chr1	268641354	268666096	3	3789	14016.3	1366	0
ppeak1367	chr13	124001415	124015900	4	3996	14015.7	1367	0
ppeak1368	chr3	97415573	97447656	6	3059	14013.9	1368	0
ppeak1369	chr15	17893531	17919296	3	3597	14013.6	1369	0
ppeak1370	chr1	74648210	74674392	4	2705	13999.5	1370	0
ppeak1371	chr1	234368540	234392240	6	5096	13997.2	1371	0
ppeak1372	chr15	66568997	66571546	1	2550	13992.2	1372	0
ppeak1373	chr2	2236614	2262359	6	3745	13989.8	1373	0
ppeak1374	chr1	145495524	145529720	5	5026	13982.7	1374	0
ppeak1375	chr3	125351480	125354224	2	2593	13970.5	1375	0
ppeak1376	chr3	80254222	80256626	2	1949	13962.4	1376	0
ppeak1377	chr14	108703121	108740113	5	4940	13960.8	1377	0
ppeak1378	chr8	1197981	1217752	4	4541	13954.4	1378	0
ppeak1379	chr3	8154470	8176384	6	4164	13950.5	1379	0
ppeak1380	chr14	65404516	65418791	3	1218	13945.2	1380	0
ppeak1381	chr6	88085428	88108324	4	2093	13939.1	1381	0
ppeak1382	chr10	27105733	27128936	5	2526	13938	1382	0
ppeak1383	chr3	40238938	40254276	6	3523	13925.4	1383	0
ppeak1384	chr3	33654068	33656521	2	2120	13919.1	1384	0
ppeak1385	chrUn_NW_018084833v1	1308164	1322357	4	2971	13916.2	1385	0
ppeak1386	chr7	7764710	7805470	6	5182	13907.3	1386	0
ppeak1387	chr15	8244658	8286353	7	6276	13905.3	1387	0
ppeak1388	chr6	47966737	48003370	8	5180	13898.6	1388	0
ppeak1389	chr7	8515638	8520252	3	2943	13894.6	1389	0
ppeak1390	chr13	96486379	96507208	3	2625	13890.9	1390	0
ppeak1391	chr4	124286	145797	5	4171	13887.5	1391	0
ppeak1392	chr2	24706104	24731188	6	4413	13871.5	1392	0
ppeak1393	chr18	50652607	50685599	5	4807	13869.8	1393	0
ppeak1394	chr17	26274805	26321439	8	6402	13864.3	1394	0
ppeak1395	chr3	71500943	71541050	5	4378	13857	1395	0
ppeak1396	chr8	135843675	135845954	2	2081	13846.7	1396	0
ppeak1397	chrX	6314902	6357558	6	5350	13837.6	1397	0
ppeak1398	chr10	13955153	13972750	3	4278	13834.8	1398	0
ppeak1399	chr14	140719110	140737845	5	4308	13820.8	1399	0
ppeak1400	chr15	121443568	121494821	9	5588	13817.8	1400	0
ppeak1401	chr4	34220928	34223134	1	2207	13807.4	1401	0
ppeak1402	chr3	4808919	4858490	9	4331	13800.6	1402	0
ppeak1403	chr11	57775509	57799820	4	4097	13791.6	1403	0
ppeak1404	chr7	36969002	36988840	4	4364	13781.5	1404	0
ppeak1405	chr18	9580770	9583117	2	2093	13777.8	1405	0
ppeak1406	chr7	58883559	58910435	4	4112	13776.6	1406	0
ppeak1407	chr17	33668865	33685892	7	2905	13774.8	1407	0
ppeak1408	chr6	14869006	14883377	2	3004	13773.2	1408	0
ppeak1409	chr1	134003386	134016364	3	2575	13772.3	1409	0
ppeak1410	chr1	268098493	268125298	7	4042	13764.4	1410	0
ppeak1411	chr4	19405293	19437034	5	3680	13759.7	1411	0
ppeak1412	chr13	33100134	33126520	6	3808	13757.7	1412	0
ppeak1413	chr5	67985881	68001756	4	2561	13754.1	1413	0
ppeak1414	chr18	38274492	38285739	3	3081	13743.8	1414	0
ppeak1415	chr17	61530211	61532110	1	1900	13742.7	1415	0
ppeak1416	chr13	35937318	35948235	4	2799	13736.9	1416	0
ppeak1417	chr6	43998700	44033353	8	4074	13733	1417	0
ppeak1418	chr13	202704712	202719559	5	3656	13732	1418	0
ppeak1419	chr6	3773948	3802107	4	4126	13730.3	1419	0
ppeak1420	chr6	84844989	84858011	6	3890	13720	1420	0
ppeak1421	chr4	46761717	46788813	6	5319	13716	1421	0
ppeak1422	chr13	12335802	12361204	4	3295	13712	1422	0
ppeak1423	chr7	11358420	11363106	3	2535	13711.2	1423	0
ppeak1424	chr1	96362765	96376803	2	3545	13701.1	1424	0
ppeak1425	chr9	87066511	87093997	5	3494	13696.3	1425	0
ppeak1426	chr4	77747494	77778775	4	3791	13688.6	1426	0
ppeak1427	chr4	86141851	86170179	3	3824	13679.6	1427	0
ppeak1428	chr6	79500088	79530922	4	3687	13678	1428	0
ppeak1429	chr1	267618943	267656226	7	4976	13671.7	1429	0
ppeak1430	chr4	22910498	22932387	4	4104	13665.3	1430	0
ppeak1431	chr3	18499369	18508062	2	2442	13663.7	1431	0
ppeak1432	chr13	29107515	29146789	7	3819	13651.6	1432	0
ppeak1433	chr10	47966393	47981368	4	4401	13640.7	1433	0
ppeak1434	chr7	54655179	54685685	6	3564	13636.2	1434	0
ppeak1435	chr12	43985433	43996755	2	2256	13634	1435	0
ppeak1436	chr2	13618883	13633187	3	3632	13633.1	1436	0
ppeak1437	chr3	46207940	46242344	6	3944	13630.9	1437	0
ppeak1438	chr17	62594710	62612714	3	2950	13630.8	1438	0
ppeak1439	chr1	254148283	254159898	2	1521	13618.6	1439	0
ppeak1440	chr7	58065412	58079613	3	2710	13610.2	1440	0
ppeak1441	chr16	52211634	52221196	2	2458	13609.6	1441	0
ppeak1442	chr6	12388128	12396071	4	3123	13607.2	1442	0
ppeak1443	chr8	135419773	135440635	5	4334	13602	1443	0
ppeak1444	chr3	2058931	2105976	8	7462	13600.7	1444	0
ppeak1445	chr4	6997312	7017722	3	3368	13589	1445	0
ppeak1446	chr13	51366609	51395967	7	5107	13586.9	1446	0
ppeak1447	chr8	72711589	72729234	3	2429	13586.6	1447	0
ppeak1448	chr12	23021908	23038938	3	3993	13586.5	1448	0
ppeak1449	chr14	65538975	65560354	6	4439	13586.4	1449	0
ppeak1450	chr5	16513704	16528380	5	2811	13585.6	1450	0
ppeak1451	chr6	52003507	52014714	3	2472	13579.5	1451	0
ppeak1452	chr3	18277752	18281959	2	2246	13569.3	1452	0
ppeak1453	chr1	18503980	18523927	3	2775	13567.9	1453	0
ppeak1454	chr9	134584249	134609820	3	3416	13555.2	1454	0
ppeak1455	chr10	40929519	40959521	5	2279	13551.9	1455	0
ppeak1456	chr15	65431263	65440974	3	2678	13550.7	1456	0
ppeak1457	chr14	28373875	28418269	7	3962	13544.6	1457	0
ppeak1458	chr6	58333246	58335230	1	1985	13540	1458	0
ppeak1459	chr14	113782306	113809755	5	2209	13532.4	1459	0
ppeak1460	chr2	8353670	8363045	3	3883	13529.1	1460	0
ppeak1461	chr18	43215362	43247263	5	5770	13516.5	1461	0
ppeak1462	chr5	8985758	8996591	2	3264	13514.2	1462	0
ppeak1463	chr6	48501276	48527616	4	3697	13504.5	1463	0
ppeak1464	chr1	260599240	260651400	11	5919	13499	1464	0
ppeak1465	chr11	11868023	11914491	9	4393	13499	1465	0
ppeak1466	chr8	84223273	84225421	2	1934	13497	1466	0
ppeak1467	chr6	146547584	146582892	6	4711	13484.1	1467	0
ppeak1468	chr2	476367	480672	3	2734	13484.1	1468	0
ppeak1469	chr4	717133	730478	5	2332	13475.8	1469	0
ppeak1470	chr3	49132569	49170892	8	4388	13474.4	1470	0
ppeak1471	chr7	23163596	23165693	1	2098	13471.5	1471	0
ppeak1472	chr1	236891723	236925892	8	6098	13459.2	1472	0
ppeak1473	chr11	23237769	23278251	6	4615	13452.2	1473	0
ppeak1474	chr7	111099378	111134561	7	4943	13443.4	1474	0
ppeak1475	chr13	71645838	71656010	2	3165	13412.8	1475	0
ppeak1476	chr17	27798394	27808309	3	2384	13401.1	1476	0
ppeak1477	chr14	42094603	42108318	3	3707	13399.6	1477	0
ppeak1478	chr3	39380615	39399897	3	3182	13383.6	1478	0
ppeak1479	chr5	5912454	5934604	6	3117	13380.8	1479	0
ppeak1480	chr13	202895548	202897472	1	1925	13374.3	1480	0
ppeak1481	chr9	17297044	17299366	2	2063	13373.1	1481	0
ppeak1482	chr5	6392403	6438264	6	4888	13368.5	1482	0
ppeak1483	chr10	57468929	57500375	6	3730	13361.4	1483	0
ppeak1484	chr17	33959139	33986413	6	4356	13358.8	1484	0
ppeak1485	chr5	76875525	76896503	5	2743	13337.8	1485	0
ppeak1486	chr9	117063084	117065019	2	1723	13336.2	1486	0
ppeak1487	chr8	2883199	2917504	6	4219	13334.4	1487	0
ppeak1488	chr4	110203931	110232058	6	4876	13332.2	1488	0
ppeak1489	chr1	17510767	17526167	3	4243	13330.2	1489	0
ppeak1490	chr2	150525242	150552127	5	2422	13329.6	1490	0
ppeak1491	chr13	179913175	179915158	1	1984	13321	1491	0
ppeak1492	chr2	90333089	90352429	5	3785	13315.6	1492	0
ppeak1493	chr1	138340573	138342633	1	2061	13308	1493	0
ppeak1494	chr13	25750474	25788094	4	5581	13298.7	1494	0
ppeak1495	chr13	144893726	144912892	3	4735	13297.4	1495	0
ppeak1496	chr10	57561385	57601495	5	4338	13292.5	1496	0
ppeak1497	chr1	218339076	218341281	2	2108	13289.3	1497	0
ppeak1498	chr1	271814487	271857425	9	5285	13289.3	1498	0
ppeak1499	chr6	51872798	51875977	2	2924	13286	1499	0
ppeak1500	chrUn_NW_018085356v1	161188	209693	9	6613	13285.5	1500	0
ppeak1501	chr14	28745352	28760827	4	2675	13283.7	1501	0
ppeak1502	chr7	58172111	58176580	3	2009	13283.2	1502	0
ppeak1503	chr12	12341231	12343255	1	2025	13282.9	1503	0
ppeak1504	chr14	55923014	55925866	3	2320	13277.8	1504	0
ppeak1505	chr2	150822872	150832092	2	2393	13256.5	1505	0
ppeak1506	chr3	59184150	59203185	3	4362	13248.4	1506	0
ppeak1507	chr6	28813852	28844191	8	4661	13243	1507	0
ppeak1508	chr13	12676812	12686709	2	3066	13239.2	1508	0
ppeak1509	chr11	25771416	25773649	1	2234	13237.9	1509	0
ppeak1510	chr4	36653582	36655558	2	1842	13231.7	1510	0
ppeak1511	chr11	8532398	8572711	7	4463	13230.7	1511	0
ppeak1512	chr15	115085734	115110916	3	3383	13225.6	1512	0
ppeak1513	chr12	38061232	38075436	2	3749	13225.3	1513	0
ppeak1514	chr13	197408469	197451972	10	3794	13220.6	1514	0
ppeak1515	chr3	8940396	8947686	3	2971	13219.7	1515	0
ppeak1516	chr6	67061366	67086798	5	3612	13219.6	1516	0
ppeak1517	chr7	48049423	48051259	1	1837	13216.6	1517	0
ppeak1518	chrX	124692936	124695039	1	2104	13215.9	1518	0
ppeak1519	chr3	31939733	31976734	7	4192	13183.5	1519	0
ppeak1520	chr6	111228076	111237681	2	3115	13178.1	1520	0
ppeak1521	chr5	13556194	13589431	5	3812	13171.8	1521	0
ppeak1522	chr2	3631014	3645090	4	2827	13168.1	1522	0
ppeak1523	chr6	99230265	99245433	3	3369	13161.3	1523	0
ppeak1524	chr1	145998827	146021415	4	4214	13155.3	1524	0
ppeak1525	chr4	127121985	127137368	4	3667	13150.9	1525	0
ppeak1526	chrUn_NW_018084979v1	1504977	1533823	4	3355	13148	1526	0
ppeak1527	chr7	78404473	78448057	8	5665	13140.6	1527	0
ppeak1528	chr6	36110145	36123034	3	3298	13135.2	1528	0
ppeak1529	chr12	53135750	53139597	3	2697	13133.7	1529	0
ppeak1530	chr11	3143587	3166790	6	4647	13128.3	1530	0
ppeak1531	chr2	531471	544176	4	2346	13116.6	1531	0
ppeak1532	chr2	4809902	4829449	5	2260	13114.1	1532	0
ppeak1533	chr14	123343276	123346331	2	1349	13113	1533	0
ppeak1534	chr4	15181283	15209171	5	3826	13112.9	1534	0
ppeak1535	chr2	72415565	72428478	5	2483	13096.4	1535	0
ppeak1536	chr1	100692519	100700540	3	2385	13095.9	1536	0
ppeak1537	chr13	67771720	67778884	2	2594	13070.7	1537	0
ppeak1538	chr1	137471173	137504696	5	3943	13063.9	1538	0
ppeak1539	chr15	81974722	81992121	4	3786	13063.2	1539	0
ppeak1540	chr1	115054814	115056933	1	2120	13057.3	1540	0
ppeak1541	chr9	56736899	56750360	2	3140	13050.4	1541	0
ppeak1542	chr7	23031764	23048083	3	3291	13050.3	1542	0
ppeak1543	chr3	31564341	31578295	3	3013	13044.2	1543	0
ppeak1544	chr8	76128033	76180722	7	6315	13030	1544	0
ppeak1545	chr15	100417814	100448546	5	4242	13027.3	1545	0
ppeak1546	chr6	89513043	89527729	3	2606	13022.1	1546	0
ppeak1547	chr1	104894336	104900653	3	3367	13011.1	1547	0
ppeak1548	chr4	118079198	118090957	3	2233	13007.8	1548	0
ppeak1549	chr3	41121841	41134702	4	4144	13003.8	1549	0
ppeak1550	chr13	89968947	90025639	9	6066	12988.1	1550	0
ppeak1551	chr13	70116564	70144518	5	4425	12987.4	1551	0
ppeak1552	chr17	41746607	41755585	3	3156	12953.5	1552	0
ppeak1553	chr8	99300430	99311978	2	3679	12953.4	1553	0
ppeak1554	chr9	121512327	121516731	2	2347	12939.8	1554	0
ppeak1555	chr12	185185	218136	7	4573	12936.6	1555	0
ppeak1556	chr10	51619849	51634886	3	2391	12934.8	1556	0
ppeak1557	chr5	18709707	18719536	3	4476	12932	1557	0
ppeak1558	chr14	50696690	50725291	4	3738	12927.7	1558	0
ppeak1559	chr1	27625175	27645458	3	3574	12924.3	1559	0
ppeak1560	chr13	72157730	72180957	7	4143	12914.2	1560	0
ppeak1561	chrUn_NW_018084979v1	966796	984340	3	2125	12901.9	1561	0
ppeak1562	chr7	33377748	33391778	2	2971	12899.2	1562	0
ppeak1563	chr13	84633405	84636266	1	2862	12898	1563	0
ppeak1564	chr2	141391770	141407609	3	3070	12894.5	1564	0
ppeak1565	chr11	49127616	49151475	4	3359	12888.6	1565	0
ppeak1566	chr12	39723730	39742963	4	3930	12886.1	1566	0
ppeak1567	chr1	208148138	208154459	2	3038	12874	1567	0
ppeak1568	chr1	232345631	232357767	3	3264	12861.7	1568	0
ppeak1569	chr6	17433562	17435483	1	1922	12844.2	1569	0
ppeak1570	chr7	117675671	117677480	1	1810	12841.9	1570	0
ppeak1571	chr7	99900049	99922028	3	2984	12837.9	1571	0
ppeak1572	chr3	49187956	49199229	3	3073	12837.7	1572	0
ppeak1573	chr7	98854217	98876539	4	4848	12835.1	1573	0
ppeak1574	chr4	896312	926156	5	5164	12827	1574	0
ppeak1575	chr6	17146714	17193640	8	6131	12824.9	1575	0
ppeak1576	chr1	6786984	6819028	6	3778	12817.6	1576	0
ppeak1577	chr16	75241402	75261841	4	4005	12809.1	1577	0
ppeak1578	chr6	152313586	152352141	8	6173	12800.3	1578	0
ppeak1579	chr7	1682666	1715437	6	3979	12797.1	1579	0
ppeak1580	chr3	3499075	3532380	6	3011	12785.8	1580	0
ppeak1581	chrX	10538197	10555450	5	3150	12784.5	1581	0
ppeak1582	chr11	12344858	12365903	3	3513	12780.6	1582	0
ppeak1583	chr14	42126470	42151841	8	2756	12779.4	1583	0
ppeak1584	chr13	30592413	30613278	5	4411	12771.5	1584	0
ppeak1585	chr8	11414974	11416818	1	1845	12769.9	1585	0
ppeak1586	chr4	56494884	56518043	3	4072	12769.9	1586	0
ppeak1587	chr3	1842395	1854077	4	2571	12767.3	1587	0
ppeak1588	chr15	135441349	135463501	5	4487	12757.3	1588	0
ppeak1589	chr14	131188767	131208323	4	2780	12756.4	1589	0
ppeak1590	chr1	27664333	27686106	6	3604	12754.6	1590	0
ppeak1591	chr2	6046094	6075090	5	3033	12749.5	1591	0
ppeak1592	chr18	36786401	36794485	3	2754	12742	1592	0
ppeak1593	chr14	39252424	39292428	6	6367	12737.3	1593	0
ppeak1594	chr2	62250521	62252299	2	1684	12727.6	1594	0
ppeak1595	chr6	165192331	165207886	3	2995	12727.1	1595	0
ppeak1596	chr1	9237949	9239864	1	1916	12723.3	1596	0
ppeak1597	chr4	98205188	98220071	3	3024	12714.5	1597	0
ppeak1598	chr14	12196652	12205826	2	3071	12714.2	1598	0
ppeak1599	chr6	53740914	53765291	5	3874	12712.6	1599	0
ppeak1600	chr14	132074162	132107016	9	5092	12694.8	1600	0
ppeak1601	chr12	20375787	20386093	4	3369	12685.7	1601	0
ppeak1602	chr16	46981037	47007984	5	2464	12678.6	1602	0
ppeak1603	chr7	75103434	75117305	3	3944	12672.5	1603	0
ppeak1604	chr12	18757128	18778150	6	4136	12672.1	1604	0
ppeak1605	chr1	1394416	1426183	5	5294	12665.5	1605	0
ppeak1606	chr7	100381468	100389292	3	1760	12661.6	1606	0
ppeak1607	chr4	6913482	6922113	3	2163	12642.7	1607	0
ppeak1608	chr1	163777871	163803394	5	3492	12626.2	1608	0
ppeak1609	chr2	1989308	2027720	7	5806	12626	1609	0
ppeak1610	chr1	4246263	4265765	5	3225	12615.8	1610	0
ppeak1611	chr18	33403920	33425071	4	3324	12608.1	1611	0
ppeak1612	chr9	9687562	9718879	5	3550	12605.1	1612	0
ppeak1613	chr8	33623973	33637901	2	2449	12603.4	1613	0
ppeak1614	chr6	146249898	146279628	6	3029	12599.6	1614	0
ppeak1615	chr3	101206622	101210276	2	2114	12599.4	1615	0
ppeak1616	chr11	25835171	25855341	6	3867	12594.1	1616	0
ppeak1617	chr2	27684269	27686253	1	1985	12592.6	1617	0
ppeak1618	chr13	100132475	100141765	4	2866	12590.7	1618	0
ppeak1619	chr2	74356209	74374737	6	4641	12589.8	1619	0
ppeak1620	chr1	87115966	87118112	1	2147	12568.3	1620	0
ppeak1621	chr12	47836670	47839682	1	3013	12564.9	1621	0
ppeak1622	chr11	3124901	3128103	1	3203	12556	1622	0
ppeak1623	chr1	268935196	268942674	3	2581	12553.3	1623	0
ppeak1624	chr15	119979298	120000988	5	3820	12528.1	1624	0
ppeak1625	chr13	122225346	122234344	2	2290	12516.2	1625	0
ppeak1626	chr15	118241230	118273820	6	5154	12514.6	1626	0
ppeak1627	chr6	88223703	88243749	5	4567	12508.7	1627	0
ppeak1628	chr1	261543603	261576408	6	3381	12505.3	1628	0
ppeak1629	chr6	34254857	34291340	9	5939	12502.7	1629	0
ppeak1630	chr9	64723631	64744464	4	4721	12497.7	1630	0
ppeak1631	chr10	60686374	60713149	5	3161	12487.9	1631	0
ppeak1632	chr11	2217026	2271968	11	5511	12477.3	1632	0
ppeak1633	chr2	4847039	4867865	4	4268	12476.9	1633	0
ppeak1634	chr9	45054919	45087147	7	4498	12475.5	1634	0
ppeak1635	chr4	99042170	99055934	3	2623	12471.6	1635	0
ppeak1636	chr13	206403074	206408972	4	2350	12461.9	1636	0
ppeak1637	chr1	268463666	268466741	2	2454	12449.4	1637	0
ppeak1638	chr9	135093696	135105262	4	3633	12436.9	1638	0
ppeak1639	chr1	163318897	163345404	4	4720	12431.8	1639	0
ppeak1640	chr12	61361947	61377590	2	3195	12423.7	1640	0
ppeak1641	chr13	181297604	181320251	4	5150	12415.1	1641	0
ppeak1642	chr14	59142145	59179202	7	4017	12414.1	1642	0
ppeak1643	chr13	197161188	197174386	3	1943	12412.7	1643	0
ppeak1644	chr5	9026081	9054827	7	5665	12412.5	1644	0
ppeak1645	chr1	261635854	261696390	8	5738	12409.9	1645	0
ppeak1646	chr6	157219261	157221440	1	2180	12409.2	1646	0
ppeak1647	chr9	66303078	66327727	5	3472	12396	1647	0
ppeak1648	chr12	6691624	6734900	7	5104	12394.2	1648	0
ppeak1649	chr6	1545330	1556972	2	688	12390.6	1649	0
ppeak1650	chr3	11704976	11707234	2	2076	12388.1	1650	0
ppeak1651	chr7	8092865	8116025	4	2688	12374.4	1651	0
ppeak1652	chr1	160021875	160025225	2	2078	12369.2	1652	0
ppeak1653	chr16	18415345	18416904	1	1560	12368.5	1653	0
ppeak1654	chr13	110038694	110053327	3	3231	12362	1654	0
ppeak1655	chr9	7781020	7800877	3	2240	12361	1655	0
ppeak1656	chr7	89148303	89168725	4	2152	12359.4	1656	0
ppeak1657	chr1	4358959	4394722	9	3631	12356.1	1657	0
ppeak1658	chr14	40217627	40241607	4	4756	12354.5	1658	0
ppeak1659	chr6	71865889	71882559	3	3546	12350.8	1659	0
ppeak1660	chr11	15324273	15354682	5	4016	12343	1660	0
ppeak1661	chr4	128903994	128911504	3	2146	12336.7	1661	0
ppeak1662	chr1	183914722	183917807	1	3086	12336.6	1662	0
ppeak1663	chr12	35932406	35949640	5	3978	12325.8	1663	0
ppeak1664	chr7	110450486	110464156	3	3470	12323.5	1664	0
ppeak1665	chr13	17533131	17535416	2	2162	12316.1	1665	0
ppeak1666	chr2	52271139	52289761	3	3935	12314.7	1666	0
ppeak1667	chr8	48147060	48166028	6	3905	12312.1	1667	0
ppeak1668	chr14	36062988	36072808	3	2073	12309.4	1668	0
ppeak1669	chr9	66933619	66963029	6	4149	12308.1	1669	0
ppeak1670	chrX	125002050	125037875	7	6135	12305.9	1670	0
ppeak1671	chr3	77740474	77752347	2	1928	12302.8	1671	0
ppeak1672	chr9	3238429	3262470	5	5281	12301.8	1672	0
ppeak1673	chr17	51839651	51881393	6	4489	12280.5	1673	0
ppeak1674	chr10	65371711	65386050	4	2700	12269.9	1674	0
ppeak1675	chr4	130385799	130398552	4	3222	12263.3	1675	0
ppeak1676	chr6	94998696	95026111	4	3453	12257.2	1676	0
ppeak1677	chr17	43398691	43412627	4	4381	12251.1	1677	0
ppeak1678	chr1	268824956	268838401	5	3320	12247.1	1678	0
ppeak1679	chr14	28311386	28347899	7	3982	12242.8	1679	0
ppeak1680	chr11	6012740	6045385	6	4603	12238.6	1680	0
ppeak1681	chr6	67341200	67360295	6	4071	12236.1	1681	0
ppeak1682	chr13	200606704	200627803	4	4302	12233.2	1682	0
ppeak1683	chr18	42650932	42663386	3	2963	12229.8	1683	0
ppeak1684	chr1	26488532	26510366	4	4183	12229.2	1684	0
ppeak1685	chr2	89528671	89571235	5	3201	12228.6	1685	0
ppeak1686	chr5	73394816	73422569	5	4952	12219.6	1686	0
ppeak1687	chr2	76125803	76171771	7	4739	12213.7	1687	0
ppeak1688	chr2	4510052	4540412	4	3051	12204.7	1688	0
ppeak1689	chr1	143866953	143875568	3	2592	12198.8	1689	0
ppeak1690	chr7	20718851	20737014	5	3658	12198.3	1690	0
ppeak1691	chr1	145170166	145196219	4	3409	12198	1691	0
ppeak1692	chr16	22151362	22153605	1	2244	12197.9	1692	0
ppeak1693	chr5	7582516	7584390	1	1875	12197.9	1693	0
ppeak1694	chr17	35670483	35719499	11	6798	12195.2	1694	0
ppeak1695	chr3	96384041	96410051	4	4269	12193.5	1695	0
ppeak1696	chrUn_NW_018084833v1	392644	421192	6	4483	12190	1696	0
ppeak1697	chr2	120603971	120635242	5	4248	12189.4	1697	0
ppeak1698	chr12	20975811	20988164	4	2539	12188.7	1698	0
ppeak1699	chr9	55537990	55556624	8	4274	12173.6	1699	0
ppeak1700	chr1	161897396	161932062	9	4453	12164.3	1700	0
ppeak1701	chr4	3017134	3028855	3	2100	12159.4	1701	0
ppeak1702	chr15	103577780	103608839	5	4117	12156.5	1702	0
ppeak1703	chr12	33692844	33710211	6	4484	12148.2	1703	0
ppeak1704	chr6	55926256	55947853	4	4435	12135.4	1704	0
ppeak1705	chr10	16739741	16741736	1	1996	12128.4	1705	0
ppeak1706	chr6	28194908	28197060	1	2153	12127.6	1706	0
ppeak1707	chr3	16390287	16407252	6	3530	12114.7	1707	0
ppeak1708	chr7	100620875	100653385	5	3888	12113.2	1708	0
ppeak1709	chr1	51420780	51429184	3	2675	12111	1709	0
ppeak1710	chr1	98367231	98394927	5	3532	12103.2	1710	0
ppeak1711	chr15	126698573	126712219	3	3558	12099.9	1711	0
ppeak1712	chr3	58740687	58774108	6	5177	12095.1	1712	0
ppeak1713	chr15	140153208	140182287	5	5501	12088.1	1713	0
ppeak1714	chr3	19558901	19576942	3	3106	12087.5	1714	0
ppeak1715	chr17	47680986	47700165	3	2588	12086.6	1715	0
ppeak1716	chr1	252323241	252325129	1	1889	12077.7	1716	0
ppeak1717	chr14	74960356	74968187	3	1978	12077	1717	0
ppeak1718	chr8	32412829	32436622	4	3367	12072.6	1718	0
ppeak1719	chr13	65758458	65760991	1	2534	12069.2	1719	0
ppeak1720	chr18	43955744	43976640	3	3863	12067.4	1720	0
ppeak1721	chr12	8243890	8259603	3	2656	12061.3	1721	0
ppeak1722	chr8	72779381	72791549	3	3247	12058.5	1722	0
ppeak1723	chr9	11827265	11852168	8	4031	12058	1723	0
ppeak1724	chr6	75116239	75126028	2	3071	12051.2	1724	0
ppeak1725	chr3	59707401	59709500	1	2100	12043.2	1725	0
ppeak1726	chr13	136699533	136726155	5	3655	12038.5	1726	0
ppeak1727	chr8	84348792	84364181	3	2754	12037.3	1727	0
ppeak1728	chr6	69769254	69781422	4	2283	12035.4	1728	0
ppeak1729	chr9	65124245	65135984	4	3068	12030.1	1729	0
ppeak1730	chr15	66648708	66662751	2	2277	12026.4	1730	0
ppeak1731	chr1	28100975	28115815	2	2709	12023.4	1731	0
ppeak1732	chr1	90299207	90300878	1	1672	12022	1732	0
ppeak1733	chr4	2577370	2588249	5	4096	12021.3	1733	0
ppeak1734	chr6	91726933	91748781	4	3330	12009.8	1734	0
ppeak1735	chr18	55474951	55496255	4	3885	12004.8	1735	0
ppeak1736	chr5	64115656	64126432	4	2675	12001.2	1736	0
ppeak1737	chr15	101337304	101339099	2	1668	11999	1737	0
ppeak1738	chr3	93514959	93543015	4	2695	11996.7	1738	0
ppeak1739	chr3	40774480	40792429	4	4498	11988.1	1739	0
ppeak1740	chr4	34645726	34657164	3	2408	11976.7	1740	0
ppeak1741	chr2	60161618	60198121	5	4622	11976.6	1741	0
ppeak1742	chr11	651438	662834	3	2977	11974.9	1742	0
ppeak1743	chr8	118506100	118507628	1	1529	11971.7	1743	0
ppeak1744	chr6	140758718	140781386	5	4324	11968.7	1744	0
ppeak1745	chr6	80027987	80042275	3	2413	11963.3	1745	0
ppeak1746	chr12	6240493	6258211	4	3938	11957.9	1746	0
ppeak1747	chr1	20981927	20996040	4	2515	11952.3	1747	0
ppeak1748	chr9	72750009	72765896	3	3645	11935.9	1748	0
ppeak1749	chr7	23840474	23849782	3	4356	11935.6	1749	0
ppeak1750	chr5	14100799	14103280	2	2344	11934.4	1750	0
ppeak1751	chr6	157890749	157921729	5	2202	11924.2	1751	0
ppeak1752	chr6	12656659	12682978	3	4160	11912	1752	0
ppeak1753	chr6	47756227	47773986	5	2816	11905.6	1753	0
ppeak1754	chrUn_NW_018085140v1	3024	8675	4	1859	11903.8	1754	0
ppeak1755	chr3	72793040	72805097	2	2883	11902.7	1755	0
ppeak1756	chr14	63281122	63300160	3	3547	11900.7	1756	0
ppeak1757	chr1	75070347	75099154	5	3872	11900.2	1757	0
ppeak1758	chr5	103342579	103368051	6	4059	11895.4	1758	0
ppeak1759	chr3	111260787	111297498	9	5090	11894.4	1759	0
ppeak1760	chr12	34338197	34350463	4	3221	11888.2	1760	0
ppeak1761	chr6	54336124	54343211	2	2456	11877.8	1761	0
ppeak1762	chr3	7158854	7174667	3	2522	11877.1	1762	0
ppeak1763	chr6	103629374	103650450	4	4624	11874.2	1763	0
ppeak1764	chr7	13934347	13947323	2	2237	11870.4	1764	0
ppeak1765	chr1	3119576	3138103	4	4631	11870.2	1765	0
ppeak1766	chrX	124884131	124894822	4	3118	11870.2	1766	0
ppeak1767	chr14	90756907	90799341	8	5417	11864.5	1767	0
ppeak1768	chr14	103834333	103836826	1	2494	11862.4	1768	0
ppeak1769	chr14	42062282	42072570	3	2270	11859	1769	0
ppeak1770	chr14	62323799	62351262	5	5144	11855.8	1770	0
ppeak1771	chr7	38474802	38489175	4	4055	11854.9	1771	0
ppeak1772	chr3	18297996	18311713	4	2350	11852.9	1772	0
ppeak1773	chr14	28667553	28677007	3	2034	11852.5	1773	0
ppeak1774	chrUn_NW_018085018v1	92939	139788	6	4038	11838.7	1774	0
ppeak1775	chr7	92811255	92813722	1	2468	11830.5	1775	0
ppeak1776	chr8	1024855	1039795	4	3139	11828	1776	0
ppeak1777	chrUn_NW_018085072v1	169469	203761	8	5576	11827.3	1777	0
ppeak1778	chr15	130937724	130952858	3	2930	11822.7	1778	0
ppeak1779	chr14	114764033	114777724	3	2273	11812.6	1779	0
ppeak1780	chr10	38659474	38674601	5	3163	11811.2	1780	0
ppeak1781	chr6	106787924	106809687	3	3067	11810.8	1781	0
ppeak1782	chr2	77076268	77095126	3	2818	11810.8	1782	0
ppeak1783	chr14	81407197	81409200	1	2004	11809.9	1783	0
ppeak1784	chr14	73561787	73583224	6	3797	11801.1	1784	0
ppeak1785	chr12	35609754	35616904	3	3220	11796.1	1785	0
ppeak1786	chr1	219812340	219815841	2	3159	11792.1	1786	0
ppeak1787	chr18	9970817	9992865	4	3133	11791.3	1787	0
ppeak1788	chr6	44572941	44576593	2	1985	11781.4	1788	0
ppeak1789	chr2	12530625	12532303	2	1541	11776.5	1789	0
ppeak1790	chr8	124148742	124151527	2	2623	11776.1	1790	0
ppeak1791	chr13	180857836	180870339	2	3753	11775.3	1791	0
ppeak1792	chr1	149510287	149517829	2	2476	11766.3	1792	0
ppeak1793	chr8	39581129	39603900	4	3630	11765.8	1793	0
ppeak1794	chr18	9939655	9950620	2	2921	11753.4	1794	0
ppeak1795	chr3	86782483	86784985	2	2353	11751.9	1795	0
ppeak1796	chr15	99654059	99655945	2	1562	11750	1796	0
ppeak1797	chr12	25049787	25059238	3	2547	11748.5	1797	0
ppeak1798	chr7	96332272	96380733	8	5127	11742.1	1798	0
ppeak1799	chr4	73989887	74030587	8	3846	11737.9	1799	0
ppeak1800	chr2	141592339	141615890	4	3744	11737.8	1800	0
ppeak1801	chr6	3603113	3631998	6	6383	11715.8	1801	0
ppeak1802	chr4	72752545	72755280	2	2557	11715.6	1802	0
ppeak1803	chr4	27940283	27970389	5	3934	11714.2	1803	0
ppeak1804	chr8	137606298	137624801	6	3886	11701.3	1804	0
ppeak1805	chr5	73715959	73731325	5	3616	11699.7	1805	0
ppeak1806	chr4	98732435	98734709	2	2102	11699.3	1806	0
ppeak1807	chr3	85799573	85815621	5	2102	11699	1807	0
ppeak1808	chr8	83239837	83241715	1	1879	11689.6	1808	0
ppeak1809	chr9	90974546	91008875	6	2685	11685.6	1809	0
ppeak1810	chr18	19141583	19143256	1	1674	11682.2	1810	0
ppeak1811	chr14	131982321	131990508	5	2506	11673	1811	0
ppeak1812	chr6	159972	180523	4	3284	11668.9	1812	0
ppeak1813	chr3	72533690	72546414	3	1991	11656.5	1813	0
ppeak1814	chr17	35403438	35407105	3	2164	11651.2	1814	0
ppeak1815	chr17	915507	917195	1	1689	11647.9	1815	0
ppeak1816	chr6	165133943	165136247	1	2305	11647.9	1816	0
ppeak1817	chr6	101756586	101769149	3	2354	11643.4	1817	0
ppeak1818	chr13	34139055	34153443	3	3371	11642.8	1818	0
ppeak1819	chr14	22733292	22753819	3	2855	11632.7	1819	0
ppeak1820	chr10	12755303	12757482	1	2180	11632.2	1820	0
ppeak1821	chr1	14866075	14868042	2	1745	11632.1	1821	0
ppeak1822	chr18	55877163	55900989	4	3612	11631.9	1822	0
ppeak1823	chr16	50487079	50500067	4	2581	11623	1823	0
ppeak1824	chr11	5478288	5488432	2	2514	11621	1824	0
ppeak1825	chr4	99492824	99513601	5	4793	11618.5	1825	0
ppeak1826	chr4	94296885	94298713	1	1829	11617.1	1826	0
ppeak1827	chr17	38103530	38112926	2	1891	11612.5	1827	0
ppeak1828	chr11	7465437	7501577	7	4761	11597.3	1828	0
ppeak1829	chr7	20150221	20190612	7	4522	11596.3	1829	0
ppeak1830	chr18	635505	653812	5	2396	11593.8	1830	0
ppeak1831	chr2	18392035	18408484	3	4141	11585	1831	0
ppeak1832	chr1	269797521	269825955	4	4204	11584	1832	0
ppeak1833	chr1	16610086	16612262	1	2177	11574.6	1833	0
ppeak1834	chr15	128922607	128945427	5	1905	11574.3	1834	0
ppeak1835	chr7	39217745	39237603	5	3539	11573.2	1835	0
ppeak1836	chr13	147484179	147509873	3	3576	11567.4	1836	0
ppeak1837	chr14	51210964	51236654	7	4325	11563.1	1837	0
ppeak1838	chr3	69083891	69091968	6	2511	11559.8	1838	0
ppeak1839	chr3	28611322	28617907	2	2241	11556	1839	0
ppeak1840	chr4	68163808	68199329	7	3808	11555	1840	0
ppeak1841	chr6	54684017	54686794	3	1997	11553.4	1841	0
ppeak1842	chr13	66178401	66211549	6	4145	11548.8	1842	0
ppeak1843	chr6	92233481	92271891	6	4894	11546	1843	0
ppeak1844	chr5	69771070	69780252	2	3144	11543.6	1844	0
ppeak1845	chr5	15727725	15743015	3	4476	11533.2	1845	0
ppeak1846	chr12	14104754	14113705	2	2596	11530.7	1846	0
ppeak1847	chr3	8962435	8982006	4	3087	11529.3	1847	0
ppeak1848	chr6	62280181	62300852	6	4008	11526.1	1848	0
ppeak1849	chr4	8100562	8164220	10	6210	11522.1	1849	0
ppeak1850	chr9	131889231	131892036	2	2502	11521	1850	0
ppeak1851	chr2	134520776	134547195	4	3376	11518.7	1851	0
ppeak1852	chr7	115347977	115370999	3	2825	11517.9	1852	0
ppeak1853	chr4	6818811	6878620	9	6173	11513.2	1853	0
ppeak1854	chr7	23738932	23759306	4	3298	11511.3	1854	0
ppeak1855	chr7	89395172	89397613	1	2442	11507.1	1855	0
ppeak1856	chr3	59153885	59168234	3	3355	11505	1856	0
ppeak1857	chr6	83437759	83463222	6	3705	11501.6	1857	0
ppeak1858	chr2	5008247	5029307	6	4963	11496.7	1858	0
ppeak1859	chr15	33494677	33508173	4	2847	11493.2	1859	0
ppeak1860	chr6	29589676	29593341	3	3221	11490.5	1860	0
ppeak1861	chr14	40462970	40482056	4	3784	11487.9	1861	0
ppeak1862	chr11	66565725	66607579	7	4135	11472.2	1862	0
ppeak1863	chr2	79016761	79027893	3	2187	11471.5	1863	0
ppeak1864	chr12	42511919	42538535	6	4282	11468.8	1864	0
ppeak1865	chr3	58147394	58161928	3	3138	11468.8	1865	0
ppeak1866	chr5	22713196	22739438	6	4401	11452	1866	0
ppeak1867	chr13	200911817	200927647	4	2499	11445.1	1867	0
ppeak1868	chr4	106540426	106565984	5	3227	11439.8	1868	0
ppeak1869	chr3	49083626	49106960	4	3566	11438.3	1869	0
ppeak1870	chr11	33257118	33259498	2	2204	11438.3	1870	0
ppeak1871	chr14	108809779	108836375	5	3204	11433.6	1871	0
ppeak1872	chr4	31247602	31255796	2	4242	11431.4	1872	0
ppeak1873	chr10	23960035	23983269	4	3615	11419.5	1873	0
ppeak1874	chr17	9441782	9467097	5	3023	11414.5	1874	0
ppeak1875	chr15	121211101	121213666	1	2566	11407.6	1875	0
ppeak1876	chr4	80490388	80503392	3	2246	11401.9	1876	0
ppeak1877	chr7	113147620	113149555	1	1936	11397.5	1877	0
ppeak1878	chr9	33040755	33042734	1	1980	11395.9	1878	0
ppeak1879	chr10	29103679	29137676	5	4261	11395.8	1879	0
ppeak1880	chr8	121656571	121669113	3	2392	11393.2	1880	0
ppeak1881	chr9	130434687	130454767	3	3371	11389.4	1881	0
ppeak1882	chr3	79437064	79467654	5	3691	11388.7	1882	0
ppeak1883	chr5	10212016	10226878	2	2460	11385.8	1883	0
ppeak1884	chr8	86879306	86882833	2	3431	11378.5	1884	0
ppeak1885	chr6	72596691	72610665	3	2548	11374.8	1885	0
ppeak1886	chr5	8928617	8966287	8	4164	11372.6	1886	0
ppeak1887	chr14	66980290	67006645	3	3717	11372.2	1887	0
ppeak1888	chr7	25333834	25351325	3	1695	11370.9	1888	0
ppeak1889	chr12	42091707	42102510	3	3327	11369.1	1889	0
ppeak1890	chr8	84298692	84311170	3	2680	11361.2	1890	0
ppeak1891	chr16	36217361	36238031	3	1664	11352	1891	0
ppeak1892	chr12	39757302	39795796	7	4725	11351.9	1892	0
ppeak1893	chr13	145526704	145529896	2	2882	11346.9	1893	0
ppeak1894	chr2	80807877	80810368	1	2492	11346	1894	0
ppeak1895	chr2	64823995	64836899	3	3041	11345.2	1895	0
ppeak1896	chr13	38431045	38483172	6	5424	11342.8	1896	0
ppeak1897	chr3	93371318	93372998	1	1681	11341.5	1897	0
ppeak1898	chr6	145673749	145680833	2	3053	11340.1	1898	0
ppeak1899	chr6	71281603	71302147	4	3346	11334.1	1899	0
ppeak1900	chr1	269324754	269341965	5	3093	11333.4	1900	0
ppeak1901	chr9	64042168	64055053	4	2056	11332.4	1901	0
ppeak1902	chr11	17730816	17749082	4	2937	11328.6	1902	0
ppeak1903	chr6	79380376	79392248	2	3170	11327.1	1903	0
ppeak1904	chr15	139560462	139582379	3	2529	11324.5	1904	0
ppeak1905	chr13	45400555	45415208	2	2557	11319.4	1905	0
ppeak1906	chr11	24963357	24971711	2	3310	11318.8	1906	0
ppeak1907	chr14	55336354	55371913	6	4340	11318.4	1907	0
ppeak1908	chr4	56173281	56175386	1	2106	11314	1908	0
ppeak1909	chr16	35871371	35873880	2	2338	11312.3	1909	0
ppeak1910	chr1	130200971	130202597	1	1627	11305.3	1910	0
ppeak1911	chr4	99306441	99319324	5	4320	11304.8	1911	0
ppeak1912	chr9	49205471	49217415	2	3111	11296.6	1912	0
ppeak1913	chr14	127482886	127503068	4	3969	11285.8	1913	0
ppeak1914	chr8	87773893	87775834	1	1942	11281.1	1914	0
ppeak1915	chr9	109556456	109558475	1	2020	11278.3	1915	0
ppeak1916	chr2	15381581	15384266	2	2530	11277.3	1916	0
ppeak1917	chr13	10605522	10620250	3	3010	11275.8	1917	0
ppeak1918	chr7	1913806	1935751	4	3444	11275.3	1918	0
ppeak1919	chr10	33865748	33868258	1	2511	11275.2	1919	0
ppeak1920	chr1	272954337	272971230	4	4299	11274.4	1920	0
ppeak1921	chr3	101752568	101754815	2	2091	11269.6	1921	0
ppeak1922	chr14	140798677	140829479	6	4204	11267.4	1922	0
ppeak1923	chr17	19627429	19630731	2	3114	11263.5	1923	0
ppeak1924	chr4	108010685	108016205	3	2017	11249.8	1924	0
ppeak1925	chr11	7319757	7321673	1	1917	11243.3	1925	0
ppeak1926	chr14	112991569	113029093	5	4825	11242.2	1926	0
ppeak1927	chr2	92539394	92554308	3	3037	11237.7	1927	0
ppeak1928	chr1	184119683	184165876	7	3829	11229.5	1928	0
ppeak1929	chr14	81308073	81326455	4	4425	11224	1929	0
ppeak1930	chr9	134848593	134864774	4	3636	11221.5	1930	0
ppeak1931	chr2	45594451	45605947	3	3097	11221.2	1931	0
ppeak1932	chr1	854974	866122	3	3659	11220.5	1932	0
ppeak1933	chr5	47225024	47268678	10	5992	11219.1	1933	0
ppeak1934	chr7	60298771	60300970	2	1976	11217.8	1934	0
ppeak1935	chr18	23525041	23532518	3	2875	11215.5	1935	0
ppeak1936	chr2	7644857	7674054	5	4437	11214.6	1936	0
ppeak1937	chr12	3180265	3198253	3	2820	11213.7	1937	0
ppeak1938	chr15	46256758	46268094	2	2849	11213.6	1938	0
ppeak1939	chr16	51463820	51482699	3	2894	11208.5	1939	0
ppeak1940	chr9	126346467	126348441	2	1875	11204.8	1940	0
ppeak1941	chr2	62434967	62454525	3	3938	11197	1941	0
ppeak1942	chr13	68644123	68657881	2	1469	11196.3	1942	0
ppeak1943	chr14	60123288	60141921	3	2629	11189.1	1943	0
ppeak1944	chr9	123653888	123677842	6	4950	11184.1	1944	0
ppeak1945	chr3	29120945	29139495	6	3077	11183.8	1945	0
ppeak1946	chr9	65065242	65067211	2	1763	11179.4	1946	0
ppeak1947	chr7	75949940	75961327	3	2260	11178.6	1947	0
ppeak1948	chr18	48531306	48575266	6	3609	11152.7	1948	0
ppeak1949	chr2	92457635	92473542	4	3232	11150.8	1949	0
ppeak1950	chr12	5513847	5524163	2	2916	11144.4	1950	0
ppeak1951	chr11	77108416	77148609	8	6013	11133.5	1951	0
ppeak1952	chr13	189457863	189482279	8	4979	11131.3	1952	0
ppeak1953	chr14	32644203	32663652	6	3943	11128.7	1953	0
ppeak1954	chr12	6851864	6859431	2	1899	11128	1954	0
ppeak1955	chr15	60155504	60175261	3	3632	11125.2	1955	0
ppeak1956	chr14	64392018	64400696	2	2610	11120	1956	0
ppeak1957	chr1	267570081	267601505	6	4757	11114.7	1957	0
ppeak1958	chr4	96009821	96013056	1	3236	11113.5	1958	0
ppeak1959	chr12	50727946	50738332	2	3418	11112	1959	0
ppeak1960	chr2	90261759	90277544	4	2766	11107.9	1960	0
ppeak1961	chr18	4968207	4970473	2	2084	11104.3	1961	0
ppeak1962	chr1	223879041	223913590	6	3511	11104	1962	0
ppeak1963	chr5	6570300	6576899	2	2667	11098.2	1963	0
ppeak1964	chr7	77638772	77662804	3	4077	11090.8	1964	0
ppeak1965	chr5	69435135	69462446	4	3279	11082.8	1965	0
ppeak1966	chr5	60062270	60082784	4	4725	11081.7	1966	0
ppeak1967	chr3	126386356	126405565	3	2601	11079.8	1967	0
ppeak1968	chr15	95051123	95080929	8	4073	11078.9	1968	0
ppeak1969	chr6	108420735	108448105	6	3699	11076.6	1969	0
ppeak1970	chr2	9579568	9599145	4	2721	11074.7	1970	0
ppeak1971	chr9	3098794	3122432	4	4556	11072	1971	0
ppeak1972	chr1	216107020	216116583	3	2855	11071.1	1972	0
ppeak1973	chr18	3062583	3067518	3	2305	11066.2	1973	0
ppeak1974	chr6	127932008	127952297	4	2739	11063.6	1974	0
ppeak1975	chr1	76839164	76850960	4	2514	11063.5	1975	0
ppeak1976	chr1	121412991	121414837	1	1847	11051.8	1976	0
ppeak1977	chr5	80047072	80068538	5	3941	11048.6	1977	0
ppeak1978	chr18	10069672	10094659	6	2518	11044.3	1978	0
ppeak1979	chr12	17983669	17990812	2	2563	11032.4	1979	0
ppeak1980	chr2	25034121	25058634	6	2223	11030.9	1980	0
ppeak1981	chr2	134700354	134712391	2	2299	11028.3	1981	0
ppeak1982	chr3	79912732	79925401	2	3273	11020.8	1982	0
ppeak1983	chr5	15795242	15813360	3	3659	11019.4	1983	0
ppeak1984	chr6	52293793	52315462	6	4172	11007.9	1984	0
ppeak1985	chr12	53165168	53181688	5	4520	11007.3	1985	0
ppeak1986	chrX	122110786	122133007	5	3396	11006.1	1986	0
ppeak1987	chr12	15280728	15299565	4	2577	11002.7	1987	0
ppeak1988	chr6	34912600	34934410	6	4122	11001	1988	0
ppeak1989	chr12	19860162	19873114	2	1882	10997.5	1989	0
ppeak1990	chr2	495541	505171	4	2649	10995.5	1990	0
ppeak1991	chr17	39063714	39065595	2	1611	10990.9	1991	0
ppeak1992	chrUn_NW_018084833v1	868388	883398	5	2473	10987.3	1992	0
ppeak1993	chr4	94812635	94823545	3	2961	10985.3	1993	0
ppeak1994	chr3	127274588	127294473	4	4539	10974.5	1994	0
ppeak1995	chr13	92515592	92517872	2	2183	10971.6	1995	0
ppeak1996	chr13	84402702	84461814	8	3943	10971.2	1996	0
ppeak1997	chr6	135240507	135255790	2	3273	10965.6	1997	0
ppeak1998	chr10	1131078	1167883	7	5113	10964.2	1998	0
ppeak1999	chr3	46712805	46724776	3	2989	10961.8	1999	0
[truncated: 29,234 more rows]

## Sheet: pig_muscle
Enhancer ID	Chr	Start	Stop	Number of constituents	Constituent size(bp)	Signal of ranking treatment bam(rpm)	Rank of ranking bam	isSuper
ppeak1	chr2	6732666	6817596	26	15261	220173	1	1
ppeak2	chr5	3418149	3478002	17	12740	171790	2	1
ppeak3	chr14	81406267	81489076	15	9626	137215	3	1
ppeak4	chr4	93574489	93625147	16	11382	111392	4	1
ppeak5	chr2	75214081	75279361	15	13074	110708	5	1
ppeak6	chr5	7085797	7155143	22	13641	108228	6	1
ppeak7	chr3	10013681	10081104	12	9361	99583.8	7	1
ppeak8	chr13	25750747	25858736	23	14601	99295.9	8	1
ppeak9	chr2	9119198	9187854	14	13193	88669.2	9	1
ppeak10	chr2	59736888	59778416	16	9174	88043.5	10	1
ppeak11	chr6	48051200	48095631	8	8387	87755.7	11	1
ppeak12	chr12	22235939	22271388	9	7431	84517.5	12	1
ppeak13	chr2	77178578	77221869	10	5277	83724.8	13	1
ppeak14	chr2	141468815	141501540	8	8074	82417.9	14	1
ppeak15	chr5	17376615	17418951	12	9365	81890.5	15	1
ppeak16	chr17	10681582	10774327	17	11177	81819.6	16	1
ppeak17	chr2	66020467	66064744	11	7957	80655	17	1
ppeak18	chr12	18223896	18290028	15	11073	79186.5	18	1
ppeak19	chr6	92293252	92328401	8	6948	78399.8	19	1
ppeak20	chr4	93886094	93950145	15	10759	78251.1	20	1
ppeak21	chr1	271566846	271631451	12	8179	76802.4	21	1
ppeak22	chr15	137259250	137348744	19	12010	76750.1	22	1
ppeak23	chr6	63615877	63706699	20	12237	76208.7	23	1
ppeak24	chr4	2348970	2377531	11	6569	75743.8	24	1
ppeak25	chr3	72324190	72381816	10	9559	74746.7	25	1
ppeak26	chr2	59483767	59532488	12	10138	74664.9	26	1
ppeak27	chr7	29933985	29997607	16	9946	74304.1	27	1
ppeak28	chr18	45406978	45426039	6	2593	74250.2	28	1
ppeak29	chr1	189612946	189639111	6	7248	74031.3	29	1
ppeak30	chr12	53370823	53406826	14	8625	73885.4	30	1
ppeak31	chr1	143491253	143532022	11	6696	73645.1	31	1
ppeak32	chr9	125696565	125764810	15	6794	71718.7	32	1
ppeak33	chr3	111432839	111512444	20	11776	71708.2	33	1
ppeak34	chr2	151584222	151614078	10	6307	70421.3	34	1
ppeak35	chr3	38063447	38099803	13	9084	69490.9	35	1
ppeak36	chr14	81722192	81764992	12	9012	69490.1	36	1
ppeak37	chr6	3602902	3658700	14	11341	69351.3	37	1
ppeak38	chr3	1004989	1055529	11	9114	69169	38	1
ppeak39	chr9	46158828	46179125	8	5323	68743.9	39	1
ppeak40	chrUn_NW_018084833v1	1069883	1129950	16	9148	67154.9	40	1
ppeak41	chr3	4079038	4120195	7	5955	66884.2	41	1
ppeak42	chr14	56600198	56647260	11	8818	66658.6	42	1
ppeak43	chr10	24154294	24219490	18	10396	65489.4	43	1
ppeak44	chr6	68987663	69037151	5	4540	65254.9	44	1
ppeak45	chr6	84761867	84802436	9	6283	65011.8	45	1
ppeak46	chr14	56544605	56555595	4	3703	64342.1	46	1
ppeak47	chr6	74896781	74972477	16	12191	64061.5	47	1
ppeak48	chr15	25331861	25365756	7	3076	63776.8	48	1
ppeak49	chr3	93451895	93513895	14	9504	63426	49	1
ppeak50	chr2	76495604	76524339	6	3888	63254.4	50	1
ppeak51	chr4	98564379	98615337	12	7042	62510.2	51	1
ppeak52	chr18	14128415	14152759	11	5589	61872.7	52	1
ppeak53	chr14	51404018	51455512	12	7001	61648.6	53	1
ppeak54	chr2	1333404	1366987	11	6685	60637.5	54	1
ppeak55	chr5	3330806	3404209	18	13543	60557.5	55	1
ppeak56	chr12	1054608	1099955	14	10134	60511	56	1
ppeak57	chr7	92454717	92507568	12	5795	60118	57	1
ppeak58	chr9	41638843	41660143	7	5092	59637.9	58	1
ppeak59	chr3	39962540	40024803	11	8884	58396.5	59	1
ppeak60	chr5	9657985	9696721	7	5650	58057.5	60	1
ppeak61	chr8	87437028	87489993	11	6329	58039	61	1
ppeak62	chr3	3991539	4000205	7	3684	57809.2	62	1
ppeak63	chr14	30885375	30902274	3	3428	57804.7	63	1
ppeak64	chr17	62514923	62549592	9	6562	57238.5	64	1
ppeak65	chr10	27083283	27135004	16	7013	57110.3	65	1
ppeak66	chr12	718572	800864	17	9160	56501.7	66	1
ppeak67	chr1	273703217	273730381	11	6919	56368	67	1
ppeak68	chr1	22239488	22280645	8	7033	56199.9	68	1
ppeak69	chr6	818968	857830	11	7181	54865.4	69	1
ppeak70	chr12	18977647	19024182	10	7601	54380.8	70	1
ppeak71	chr7	36892094	36920870	7	6299	53880.2	71	1
ppeak72	chr14	30595017	30646238	10	7759	53766.7	72	1
ppeak73	chr3	9805533	9854633	11	6127	53509.2	73	1
ppeak74	chr10	14596342	14631725	15	6822	53403.6	74	1
ppeak75	chr12	1305606	1321093	6	5711	53389.9	75	1
ppeak76	chr17	46644019	46695287	13	7676	52821.4	76	1
ppeak77	chr6	53301759	53352552	12	6621	52570.8	77	1
ppeak78	chr4	100774326	100806646	8	6071	51873.6	78	1
ppeak79	chr14	129509971	129537555	9	5959	51835.9	79	1
ppeak80	chr1	254176041	254236395	12	8192	51675.1	80	1
ppeak81	chr6	67428208	67456373	6	5975	51437.7	81	1
ppeak82	chr2	75976189	76044349	13	8134	51351.7	82	1
ppeak83	chr9	139319696	139406277	16	9200	51143.4	83	1
ppeak84	chr1	161956819	161994759	6	4781	51071	84	1
ppeak85	chr6	49650789	49680776	7	6110	50720	85	1
ppeak86	chr17	51002207	51035731	12	4690	50664.8	86	1
ppeak87	chr15	7494424	7510328	5	3736	50372.7	87	1
ppeak88	chr1	10208800	10233240	4	4617	50339.1	88	1
ppeak89	chr12	3264902	3293024	10	5111	50068.4	89	1
ppeak90	chr6	1945293	1976312	13	7136	49915.8	90	1
ppeak91	chr7	52694782	52719142	9	5988	49835.7	91	1
ppeak92	chr17	57780360	57829907	10	6423	49581.7	92	1
ppeak93	chrUn_NW_018085072v1	137754	179953	10	6809	49457.2	93	1
ppeak94	chr4	89256304	89312161	10	8032	49416.7	94	1
ppeak95	chr15	138550537	138580498	10	7236	49022.2	95	1
ppeak96	chr14	76438713	76473657	7	4707	48802.8	96	1
ppeak97	chr10	39875160	39879280	2	1356	48777.1	97	1
ppeak98	chr12	52741727	52780706	10	5586	48466.5	98	1
ppeak99	chr6	27580975	27613116	13	6556	48410.8	99	1
ppeak100	chr15	81905729	81942022	7	6942	48139	100	1
ppeak101	chr7	98395205	98438785	12	6780	48090.5	101	1
ppeak102	chr3	58979938	59046352	12	9299	48070.5	102	1
ppeak103	chr14	81835230	81877486	8	7261	47863.4	103	1
ppeak104	chr12	35598481	35642681	13	7587	47448.7	104	1
ppeak105	chr14	75147944	75173304	9	5922	47385.2	105	1
ppeak106	chr9	46570860	46588097	5	3628	47263.9	106	1
ppeak107	chr6	72436903	72487375	12	7662	47145.9	107	1
ppeak108	chr1	148969394	148992525	6	3999	47050.8	108	1
ppeak109	chr7	86135604	86191120	9	10280	46966.5	109	1
ppeak110	chr5	59727188	59752983	5	6305	46830.8	110	1
ppeak111	chr2	7289106	7328018	10	5296	46780	111	1
ppeak112	chr14	64349488	64400718	8	6016	46445.1	112	1
ppeak113	chr7	93253110	93303452	10	4883	46390.2	113	1
ppeak114	chr1	208173809	208201557	6	4655	46378	114	1
ppeak115	chr6	146222337	146279175	14	7844	46294.6	115	1
ppeak116	chr6	47514322	47549769	4	2940	46272.5	116	1
ppeak117	chr3	98252314	98269100	5	4108	46210.2	117	1
ppeak118	chr2	66213183	66227955	8	4663	46205.3	118	1
ppeak119	chr7	13126095	13157076	9	6242	46167.9	119	1
ppeak120	chr12	6680980	6756039	15	10188	46131.3	120	1
ppeak121	chr12	22287693	22326895	9	5048	46093.7	121	1
ppeak122	chr16	51463902	51500438	8	5433	45889.2	122	1
ppeak123	chr3	97244473	97288746	11	6701	45871.3	123	1
ppeak124	chr14	89860885	89894647	8	5250	45804.9	124	1
ppeak125	chr12	19077397	19103278	7	6051	45734.3	125	1
ppeak126	chr2	144546875	144620723	13	9068	45593.8	126	1
ppeak127	chr13	47920712	47981826	14	7775	45536	127	1
ppeak128	chr2	1000398	1025580	6	5302	45461.1	128	1
ppeak129	chr7	100092337	100123330	6	5364	45311.8	129	1
ppeak130	chr6	72574340	72599532	8	4806	45270	130	1
ppeak131	chr18	45442698	45485949	9	7143	45175.7	131	1
ppeak132	chr14	134463656	134489541	7	4194	45159	132	1
ppeak133	chr15	120051129	120108859	11	7022	45110.2	133	1
ppeak134	chr6	51817823	51858010	8	5360	44764.3	134	1
ppeak135	chr6	12584602	12644021	12	9891	44748.4	135	1
ppeak136	chr13	2547810	2601723	9	6522	44742.4	136	1
ppeak137	chr11	77331137	77361409	5	2361	44736	137	1
ppeak138	chr14	43433954	43477753	10	8342	44631.2	138	1
ppeak139	chr2	65950221	65999106	12	5283	44412	139	1
ppeak140	chr12	50568455	50610072	9	7187	44388.7	140	1
ppeak141	chr12	22079426	22101192	11	5656	44128.4	141	1
ppeak142	chr12	53077371	53098903	6	5135	44028.6	142	1
ppeak143	chr3	9341725	9399577	13	6064	44013.8	143	1
ppeak144	chr1	137849551	137874515	8	6118	44004	144	1
ppeak145	chr1	268564993	268576041	9	4477	43870.5	145	1
ppeak146	chr3	9968457	9995858	11	5939	43644.3	146	1
ppeak147	chr7	97078425	97107154	6	6755	43590.5	147	1
ppeak148	chr1	239403345	239446842	13	7544	43579.6	148	1
ppeak149	chr2	77765207	77813059	13	9602	43574	149	1
ppeak150	chr12	61297430	61337642	8	6301	43561.7	150	1
ppeak151	chr8	120764109	120801365	8	5028	43470.3	151	1
ppeak152	chr14	31013982	31059161	6	6699	43398.9	152	1
ppeak153	chr2	7858983	7884596	9	7803	43324.4	153	1
ppeak154	chr6	52098504	52124043	5	5238	43224.8	154	1
ppeak155	chr14	108877246	108945356	13	9147	43202.2	155	1
ppeak156	chr7	112240932	112310586	14	8892	43108.9	156	1
ppeak157	chr14	77633288	77680225	10	8423	43083.5	157	1
ppeak158	chr4	2932511	2997254	12	7030	43067	158	1
ppeak159	chr12	34202680	34242256	9	7146	42979.5	159	1
ppeak160	chr4	94780807	94798805	4	4357	42972	160	1
ppeak161	chr5	47687080	47713116	7	4373	42969.8	161	1
ppeak162	chr17	61889410	61899261	5	4104	42947.4	162	1
ppeak163	chr14	87660203	87675527	6	2228	42913.3	163	1
ppeak164	chr13	125392897	125403283	5	3477	42782	164	1
ppeak165	chr2	105042553	105070049	6	3706	42717.8	165	1
ppeak166	chr3	32157919	32196484	8	4361	42637.5	166	1
ppeak167	chr6	48579141	48606205	4	5349	42422.8	167	1
ppeak168	chr14	28247031	28257794	6	2982	42311.5	168	1
ppeak169	chr6	84046186	84069560	4	3597	42299.9	169	1
ppeak170	chr5	78167108	78193785	7	4357	42259	170	1
ppeak171	chr2	16148988	16176272	8	6243	42175.6	171	1
ppeak172	chr5	61337894	61353304	5	4874	42115.5	172	1
ppeak173	chr6	48294981	48326372	10	6090	42045.1	173	1
ppeak174	chrUn_NW_018085205v1	338489	351131	6	2400	41824.8	174	1
ppeak175	chr14	47882318	47920286	7	6117	41335.8	175	1
ppeak176	chr14	138920894	138935876	3	3186	41187	176	1
ppeak177	chr7	92325759	92379934	13	7586	41015.9	177	1
ppeak178	chr2	16600695	16620301	7	3722	40945.2	178	1
ppeak179	chr5	23126670	23158164	5	6158	40690.2	179	1
ppeak180	chr7	12714539	12733887	6	5460	40642.4	180	1
ppeak181	chr3	125055473	125084106	9	7749	40595.9	181	1
ppeak182	chr1	90519460	90554523	6	3655	40578.4	182	1
ppeak183	chrUn_NW_018084979v1	3271326	3306659	9	6517	40286.7	183	1
ppeak184	chr6	15932188	15963823	6	5197	40258.7	184	1
ppeak185	chr17	61529411	61554703	6	5168	40125.8	185	1
ppeak186	chr7	20857111	20923144	11	9950	40062.2	186	1
ppeak187	chr1	223752362	223794280	10	6399	39851.4	187	1
ppeak188	chr12	52416457	52441506	5	5265	39622.5	188	1
ppeak189	chr8	6418986	6453145	10	6430	39610.8	189	1
ppeak190	chr11	17684830	17691796	4	2920	39592.7	190	1
ppeak191	chr6	63941805	63974242	6	5876	39563.4	191	1
ppeak192	chr12	5195627	5226839	5	4401	39464.5	192	1
ppeak193	chr14	103225525	103261960	7	4426	39411.7	193	1
ppeak194	chr7	38982473	39008392	10	4572	39381.3	194	1
ppeak195	chr12	1407439	1420051	6	5140	39360.8	195	1
ppeak196	chr12	18159386	18180378	6	4206	39330.6	196	1
ppeak197	chr9	130912702	130969242	10	5794	39272.7	197	1
ppeak198	chr2	76091694	76111542	6	5768	39239.5	198	1
ppeak199	chr16	51349830	51383733	9	6678	39117.3	199	1
ppeak200	chr14	121088594	121143574	17	7998	39008.3	200	1
ppeak201	chr14	134062144	134103250	10	4925	38956.2	201	1
ppeak202	chr3	46966302	46993712	8	5583	38889.3	202	1
ppeak203	chr3	37736300	37764639	6	3663	38883.9	203	1
ppeak204	chr7	28912965	28945985	7	5089	38841.4	204	1
ppeak205	chr3	51447768	51493358	9	6866	38810.8	205	1
ppeak206	chr17	31928935	31988304	11	7837	38684.8	206	1
ppeak207	chr6	54054054	54076645	8	4881	38619.3	207	1
ppeak208	chr6	69382540	69407951	7	4839	38599.3	208	1
ppeak209	chr12	47776309	47808070	7	7810	38529.3	209	1
ppeak210	chr11	78637042	78686392	10	8018	38423.9	210	1
ppeak211	chr15	59061740	59104045	11	4895	38357.9	211	1
ppeak212	chr14	45130484	45142368	4	2647	38133.4	212	1
ppeak213	chr1	268350694	268391482	11	6492	38104.1	213	1
ppeak214	chr6	88444052	88476985	7	4479	38096.9	214	1
ppeak215	chr6	83509706	83549684	11	7324	38071	215	1
ppeak216	chr5	420957	467509	7	6213	38028.3	216	1
ppeak217	chr11	78988944	79027868	10	7417	38024.9	217	1
ppeak218	chr4	94053379	94081608	4	3348	38021.6	218	1
ppeak219	chr12	4956919	4978295	8	3133	37903.9	219	1
ppeak220	chr11	2331302	2355960	7	4680	37889.5	220	1
ppeak221	chr1	273746588	273794222	7	4647	37835.7	221	1
ppeak222	chr6	12369324	12396136	4	4561	37754	222	1
ppeak223	chr12	1120514	1142769	10	5567	37748.9	223	1
ppeak224	chr6	27794487	27853183	11	7867	37659.4	224	1
ppeak225	chr14	114754897	114777666	6	6065	37573.4	225	1
ppeak226	chr6	53978023	53993660	6	3998	37546	226	1
ppeak227	chr5	9775254	9830857	11	7846	37509.8	227	1
ppeak228	chr3	59153647	59193193	6	7078	37477.7	228	1
ppeak229	chr2	15367964	15385342	7	4000	37402.7	229	1
ppeak230	chr14	140635461	140655928	6	4572	37297	230	1
ppeak231	chr4	101937532	101974913	12	6166	36872.6	231	1
ppeak232	chr7	4177207	4240090	10	9124	36641.9	232	1
ppeak233	chr18	37889477	37913800	7	3198	36445.6	233	1
ppeak234	chr4	599670	630701	6	5625	36300.1	234	1
ppeak235	chr12	10985958	11035851	10	6460	36152.5	235	1
ppeak236	chr6	52588971	52632677	8	7311	36149.2	236	1
ppeak237	chr14	49905381	49931585	6	6304	36080.3	237	1
ppeak238	chr4	110620027	110663145	8	4851	35934.5	238	1
ppeak239	chr7	39217864	39237563	5	4980	35931	239	1
ppeak240	chr2	46590839	46626357	9	4524	35876.7	240	1
ppeak241	chr1	44529678	44564655	8	4497	35875.9	241	1
ppeak242	chr13	135723543	135785273	11	7433	35859	242	1
ppeak243	chr2	150735113	150789309	10	6626	35856.1	243	1
ppeak244	chr6	39785564	39800929	5	3580	35846.5	244	1
ppeak245	chrX	88174073	88234119	12	7832	35817.4	245	1
ppeak246	chr7	111255438	111291669	8	4468	35752.8	246	1
ppeak247	chr12	17184092	17217881	7	5501	35752.1	247	1
ppeak248	chr12	27191830	27207774	8	3899	35647.6	248	1
ppeak249	chr12	50331478	50371856	6	4006	35556.9	249	1
ppeak250	chr6	81398934	81441446	7	5491	35378.5	250	1
ppeak251	chr12	4808081	4838205	9	5888	35371.6	251	1
ppeak252	chr3	18032205	18061702	7	5228	35366.9	252	1
ppeak253	chr2	151169836	151212600	9	4451	35340.2	253	1
ppeak254	chr3	37860003	37880196	5	5049	35309.5	254	1
ppeak255	chr1	165103429	165138065	9	3874	35256	255	1
ppeak256	chr6	75143439	75191951	8	5784	35195.5	256	1
ppeak257	chr2	65868768	65914788	10	6744	35191.5	257	1
ppeak258	chr12	14995539	15016095	8	3429	35189.8	258	1
ppeak259	chr15	137494506	137519607	6	3696	35151.4	259	1
ppeak260	chr1	166697635	166701780	2	3602	35138.8	260	1
ppeak261	chr3	39757976	39786985	7	5345	35071.9	261	1
ppeak262	chr6	157191402	157221492	5	5884	35012.7	262	1
ppeak263	chr6	92469033	92505837	6	4114	34941.7	263	1
ppeak264	chr1	4925414	4953802	10	5956	34911.6	264	1
ppeak265	chr13	89210901	89253261	9	5122	34777.6	265	1
ppeak266	chr14	56234438	56252058	3	3605	34759	266	1
ppeak267	chr9	39629111	39666989	9	7457	34696.2	267	1
ppeak268	chr2	9818051	9863887	13	7620	34629.1	268	1
ppeak269	chr1	271255919	271270939	5	4089	34628.6	269	1
ppeak270	chr7	100042345	100076497	7	5798	34496.9	270	1
ppeak271	chr8	104680026	104715498	9	4027	34496.5	271	1
ppeak272	chr9	41736661	41745480	4	2828	34455.8	272	1
ppeak273	chr15	139531436	139568651	8	6937	34442.5	273	1
ppeak274	chr1	90427019	90448784	4	1962	34390.9	274	1
ppeak275	chr12	24298674	24308605	6	3322	34295.7	275	1
ppeak276	chr12	61393678	61424908	9	5429	34231.2	276	1
ppeak277	chr12	34156184	34185335	7	4868	34080.4	277	1
ppeak278	chr9	67314653	67335163	3	2670	33919.4	278	1
ppeak279	chr3	8356083	8376559	4	3911	33898	279	1
ppeak280	chr16	8130	23705	4	2877	33839.8	280	1
ppeak281	chr4	34265503	34283127	8	5302	33806.4	281	1
ppeak282	chr7	4542591	4594992	9	4844	33756.7	282	1
ppeak283	chr12	33375347	33391711	5	3145	33701.7	283	1
ppeak284	chr15	120344492	120364993	8	4483	33621.6	284	1
ppeak285	chr5	11270065	11313760	9	6182	33597.1	285	1
ppeak286	chr2	64718897	64752851	7	6251	33468.5	286	1
ppeak287	chr12	945228	992105	7	6449	33442.1	287	1
ppeak288	chr11	66482994	66529216	7	5661	33395.4	288	1
ppeak289	chr9	6206948	6256934	10	6779	33370.7	289	1
ppeak290	chr7	39048138	39097341	13	7833	33276	290	1
ppeak291	chr5	63929141	63952704	6	5538	33252.1	291	1
ppeak292	chr1	235877252	235920179	7	7026	33216.9	292	1
ppeak293	chr3	9425072	9475233	9	4802	33201.6	293	1
ppeak294	chr14	45019379	45048092	7	3031	33152	294	1
ppeak295	chr12	61471941	61495981	5	3835	33148.8	295	1
ppeak296	chr2	150863004	150897416	10	4481	33097.5	296	1
ppeak297	chr15	54677968	54733887	12	7202	33031.4	297	1
ppeak298	chrUn_NW_018084833v1	1537928	1558438	5	6548	32881.6	298	1
ppeak299	chr2	72404478	72419072	6	4042	32870.1	299	1
ppeak300	chr12	51912255	51933110	5	4833	32834.1	300	1
ppeak301	chr3	8389716	8406214	5	3293	32760.1	301	1
ppeak302	chr4	90273460	90289802	3	3994	32685.6	302	1
ppeak303	chr6	44596923	44620531	8	6428	32631	303	1
ppeak304	chr18	19784478	19789792	6	3772	32622.6	304	1
ppeak305	chr1	269208852	269243052	7	5848	32582.3	305	1
ppeak306	chr13	120926687	120981055	9	4857	32484.9	306	1
ppeak307	chr8	75610153	75645525	10	6223	32376	307	1
ppeak308	chr2	6662633	6685409	6	3814	32353.3	308	1
ppeak309	chr12	45763308	45793668	6	4856	32318.2	309	1
ppeak310	chr2	78762979	78770424	5	3682	32212.3	310	1
ppeak311	chr5	67865853	67890300	5	4680	32162.5	311	1
ppeak312	chr3	39511689	39544794	6	5902	31996	312	1
ppeak313	chr14	114147454	114194630	11	6413	31994.8	313	1
ppeak314	chr2	151245816	151272323	6	5214	31991.3	314	1
ppeak315	chr14	30674668	30699357	4	4100	31989.5	315	1
ppeak316	chr4	108650721	108690611	7	6455	31987.8	316	1
ppeak317	chr3	113491345	113511888	4	4228	31930	317	1
ppeak318	chr14	50723251	50759285	10	7910	31904.5	318	1
ppeak319	chrUn_NW_018084979v1	3499441	3519422	6	3575	31609.9	319	1
ppeak320	chr1	225712461	225722670	3	2100	31587.7	320	1
ppeak321	chr6	161156173	161174701	4	5321	31436.5	321	1
ppeak322	chr2	134512042	134544164	6	5335	31338.2	322	1
ppeak323	chr6	3334062	3367934	7	4320	31230	323	1
ppeak324	chr16	48515630	48573008	18	7642	31207.9	324	1
ppeak325	chr3	68563035	68604709	9	7036	31151.3	325	1
ppeak326	chr14	71268310	71302630	8	5865	31148.8	326	1
ppeak327	chr10	23826346	23863753	8	5390	31081.5	327	1
ppeak328	chr5	63764883	63818277	7	7929	30963.2	328	1
ppeak329	chr4	130375697	130407402	7	4360	30953.6	329	1
ppeak330	chr17	51801894	51836215	9	5082	30940.4	330	1
ppeak331	chr14	81295746	81326599	7	5340	30911.6	331	1
ppeak332	chr6	118960605	118980343	4	4194	30905.8	332	1
ppeak333	chr4	98107419	98124114	7	4996	30842.3	333	1
ppeak334	chr3	33654090	33683124	7	4299	30834.1	334	1
ppeak335	chr5	21122929	21157268	11	6286	30819.3	335	1
ppeak336	chr12	48477394	48487723	6	3514	30792.8	336	1
ppeak337	chr12	52658274	52680424	4	4389	30790.7	337	1
ppeak338	chr6	52922709	52937471	2	2527	30738.9	338	1
ppeak339	chr12	5514574	5542278	5	5184	30682.2	339	1
ppeak340	chr5	76634642	76638839	3	2777	30677.6	340	1
ppeak341	chr1	262184344	262204118	6	3883	30641.8	341	1
ppeak342	chr2	74779202	74792325	7	4455	30638.3	342	1
ppeak343	chr18	50633459	50684464	9	5053	30613.2	343	1
ppeak344	chr15	25580256	25607144	7	4160	30606.6	344	1
ppeak345	chr5	11364928	11396869	6	4249	30586.7	345	1
ppeak346	chr13	131133420	131142058	3	3566	30525	346	1
ppeak347	chr18	17960346	18000004	11	6086	30465.3	347	1
ppeak348	chrUn_NW_018084979v1	3349142	3397341	10	6251	30461.8	348	1
ppeak349	chr6	53040675	53066789	8	5751	30443.7	349	1
ppeak350	chr5	11733719	11753353	6	4900	30420.9	350	1
ppeak351	chr5	70010502	70059750	9	5088	30415.6	351	1
ppeak352	chr13	71299246	71328353	8	4278	30411	352	1
ppeak353	chrUn_NW_018085131v1	5627	7892	2	2148	30387.5	353	1
ppeak354	chr6	18871624	18915124	10	5947	30371.7	354	1
ppeak355	chr10	23553743	23567912	5	3370	30355.7	355	1
ppeak356	chr2	57294702	57326919	9	5979	30354.9	356	1
ppeak357	chr16	45383198	45414108	6	3527	30313.4	357	1
ppeak358	chr2	151432766	151464444	5	5449	30290.5	358	1
ppeak359	chr1	128996449	129018178	5	3343	30290.2	359	1
ppeak360	chr6	83574108	83616689	8	4353	30245.3	360	1
ppeak361	chr3	39374188	39430003	9	6116	30212.7	361	1
ppeak362	chrUn_NW_018085108v1	15105	51904	9	4936	30171.5	362	1
ppeak363	chr15	132317647	132333855	6	3488	30140.4	363	1
ppeak364	chr4	78068141	78100116	8	5608	30053.3	364	1
ppeak365	chr14	114480006	114504009	6	3887	30049.4	365	1
ppeak366	chr3	18245644	18263432	6	4443	30049.3	366	1
ppeak367	chr1	128925888	128957938	7	3459	29998.8	367	1
ppeak368	chr9	26843674	26865979	3	4834	29937.8	368	1
ppeak369	chr4	61644733	61677263	7	5127	29937.4	369	1
ppeak370	chr12	58699887	58724852	6	4146	29913.1	370	1
ppeak371	chr12	44075191	44095194	6	4765	29872.5	371	1
ppeak372	chr18	1480079	1518827	7	6984	29805	372	1
ppeak373	chr12	1433287	1457031	5	3454	29786.8	373	1
ppeak374	chr11	48028673	48070010	8	4126	29775	374	1
ppeak375	chr9	20707422	20722951	5	3239	29741.1	375	1
ppeak376	chr6	59741094	59768731	6	5591	29635.2	376	1
ppeak377	chr12	10333303	10363214	5	2121	29608.9	377	1
ppeak378	chr8	71967336	71985348	5	4950	29474.8	378	1
ppeak379	chrUn_NW_018084979v1	2078458	2110615	4	4747	29401.1	379	1
ppeak380	chr3	31321230	31344209	5	3501	29387.8	380	1
ppeak381	chr15	105643341	105673617	5	4236	29376.8	381	1
ppeak382	chr18	48692969	48739501	6	6721	29357	382	1
ppeak383	chr7	25150916	25153860	1	2945	29353.4	383	1
ppeak384	chr14	41963918	41992171	3	4104	29304	384	1
ppeak385	chr12	44939962	44992250	8	10171	29260.4	385	1
ppeak386	chr2	7404949	7423390	6	4381	29217.9	386	1
ppeak387	chr17	28029968	28072164	8	6720	29216.5	387	1
ppeak388	chr1	261542779	261576743	9	5399	29212.4	388	1
ppeak389	chr17	36910321	36946225	6	2946	29182.8	389	1
ppeak390	chr3	23965698	23992004	6	4014	29160.2	390	1
ppeak391	chr1	108021916	108045623	8	5018	29133.5	391	1
ppeak392	chr17	39704985	39724726	5	4574	29072.6	392	1
ppeak393	chr13	200998513	201011195	3	2684	29010.1	393	1
ppeak394	chr2	15167353	15217270	9	7407	28946.9	394	1
ppeak395	chr1	107179593	107218478	8	5050	28911	395	1
ppeak396	chr6	72012382	72057419	9	5509	28877.7	396	1
ppeak397	chr12	45884816	45909058	7	4207	28852.8	397	1
ppeak398	chr1	254071873	254119936	8	6871	28809	398	1
ppeak399	chr7	31578374	31585699	6	3021	28789.4	399	1
ppeak400	chr10	33304401	33339169	8	6222	28756.6	400	1
ppeak401	chr2	74677585	74687294	3	3817	28741.6	401	1
ppeak402	chr3	86215941	86251194	7	3533	28703	402	1
ppeak403	chr15	133804430	133836815	5	4010	28693.1	403	1
ppeak404	chr2	59250045	59279062	6	4271	28689.1	404	1
ppeak405	chr15	29822648	29862885	7	3947	28660.8	405	1
ppeak406	chr4	90341821	90360584	6	3350	28617.3	406	1
ppeak407	chr6	48688448	48705889	3	2329	28612	407	1
ppeak408	chr13	68982898	69012855	9	4640	28582	408	1
ppeak409	chr13	125884962	125917696	7	5605	28567	409	1
ppeak410	chr6	36359823	36413962	11	7138	28525.8	410	1
ppeak411	chr3	17487279	17521062	6	5701	28519.6	411	1
ppeak412	chr14	80351500	80388624	7	5711	28500.1	412	1
ppeak413	chr7	36346915	36371654	7	3627	28482	413	1
ppeak414	chr7	37848383	37855748	2	2645	28386.2	414	1
ppeak415	chr9	6603013	6628378	5	5032	28355.5	415	1
ppeak416	chr1	77586902	77615386	11	6659	28290.3	416	1
ppeak417	chr14	140735343	140785833	8	5921	28234	417	1
ppeak418	chr12	60203771	60212007	5	2944	28225.6	418	1
ppeak419	chr14	29451241	29477565	4	4121	28222	419	1
ppeak420	chr13	206494524	206537824	6	5704	28201.3	420	1
ppeak421	chr17	37275514	37320272	7	5328	28170.7	421	1
ppeak422	chr10	53313852	53353145	5	7347	28145.6	422	1
ppeak423	chr11	16374308	16377190	2	2473	28081.3	423	1
ppeak424	chr9	64352249	64379263	6	4581	28024.3	424	1
ppeak425	chr3	56242557	56278643	6	4752	27973.9	425	1
ppeak426	chr4	93340921	93346553	3	2489	27949.9	426	1
ppeak427	chr14	109050453	109089591	7	5475	27948.4	427	1
ppeak428	chr14	28768938	28787359	7	3810	27942.8	428	1
ppeak429	chr14	123344332	123372427	4	4807	27934.9	429	1
ppeak430	chr6	45171835	45199964	6	6084	27889.9	430	1
ppeak431	chr3	101834243	101864034	9	3791	27851.6	431	1
ppeak432	chr1	137920835	137941802	5	3378	27798	432	1
ppeak433	chr5	63018738	63068122	7	5255	27753.8	433	1
ppeak434	chrUn_NW_018084804v1	107649	140174	8	5905	27682	434	1
ppeak435	chr15	63495585	63506024	4	4206	27596.5	435	1
ppeak436	chr9	45902242	45928042	5	4486	27585.4	436	1
ppeak437	chr7	52138543	52153499	5	3561	27451.7	437	1
ppeak438	chr14	40271211	40287304	5	4096	27334	438	1
ppeak439	chr6	59543440	59589663	8	5445	27266.9	439	1
ppeak440	chr14	106972143	106994350	8	4756	27263.5	440	1
ppeak441	chr7	38212590	38224956	4	3855	27263.3	441	1
ppeak442	chr15	45915814	45926656	5	3103	27234	442	1
ppeak443	chr14	112069521	112082241	2	3450	27214.4	443	1
ppeak444	chr5	7027351	7046698	10	4950	27165.1	444	1
ppeak445	chr1	261717161	261739318	7	3982	27164.5	445	1
ppeak446	chr13	3991944	4005424	3	3333	27159.5	446	1
ppeak447	chr6	987541	1008924	7	5253	27100.8	447	1
ppeak448	chr4	14294876	14298926	3	2652	27088.8	448	1
ppeak449	chrUn_NW_018084979v1	3014247	3041480	6	3357	27042.4	449	1
ppeak450	chr1	268440999	268481876	9	4920	27036	450	1
ppeak451	chr2	1262229	1280528	4	3270	27034.9	451	1
ppeak452	chrUn_NW_018084833v1	935953	962230	7	5343	26957.6	452	1
ppeak453	chr4	59572774	59582394	4	3425	26957.2	453	1
ppeak454	chr4	275576	302616	8	5863	26866.9	454	1
ppeak455	chr3	17093930	17113886	7	5726	26802.9	455	1
ppeak456	chr9	104909711	104913267	5	2834	26736.9	456	1
ppeak457	chr9	63997418	64021517	7	4799	26733	457	1
ppeak458	chr6	153562025	153590374	6	3809	26730.3	458	1
ppeak459	chr2	141878174	141886091	2	4089	26687.4	459	1
ppeak460	chr6	69663376	69693956	7	3890	26662.7	460	1
ppeak461	chr6	44051157	44074770	6	4078	26616.6	461	1
ppeak462	chr12	7617230	7682654	11	5624	26614.5	462	1
ppeak463	chr2	141962955	141988880	6	3305	26591.3	463	1
ppeak464	chr5	21976421	21992935	5	4371	26580.9	464	1
ppeak465	chr6	27876329	27884457	6	3510	26549.3	465	1
ppeak466	chr17	61746687	61759760	5	3282	26517.3	466	1
ppeak467	chr1	74725185	74784995	10	6371	26507.8	467	1
ppeak468	chr7	27079533	27102253	7	5829	26459.7	468	1
ppeak469	chr4	6920176	6933342	4	2717	26454.4	469	1
ppeak470	chrX	92596209	92648391	10	5182	26419.7	470	1
ppeak471	chr3	56750885	56762995	2	2867	26376.8	471	1
ppeak472	chr13	134100207	134124723	6	4035	26264	472	1
ppeak473	chr15	31484469	31502922	5	3438	26247.5	473	1
ppeak474	chr15	104765355	104793609	5	4592	26194.3	474	1
ppeak475	chrUn_NW_018085316v1	44852	67789	8	4187	26113.8	475	1
ppeak476	chr1	184002824	184034000	6	2711	26109.9	476	1
ppeak477	chr5	6983084	7012212	7	4839	26107.4	477	1
ppeak478	chr7	112324712	112371710	9	3915	26060.4	478	1
ppeak479	chr7	115255739	115265736	6	3937	26048.2	479	1
ppeak480	chr16	5789954	5824364	8	4020	26007.1	480	1
ppeak481	chr12	5251391	5278366	8	4939	25947.3	481	1
ppeak482	chr6	47475517	47498702	6	4192	25946.3	482	1
ppeak483	chr2	1193565	1209275	3	2720	25923.1	483	1
ppeak484	chr18	37814545	37871099	10	7805	25867.8	484	1
ppeak485	chr15	121437078	121451871	3	2776	25859.6	485	1
ppeak486	chr9	136639250	136664358	7	4240	25853.7	486	1
ppeak487	chr14	131622031	131641324	7	3932	25848.8	487	1
ppeak488	chr6	58852288	58871591	6	4414	25846.7	488	1
ppeak489	chr9	41696202	41723445	10	3184	25812.7	489	1
ppeak490	chr6	3754686	3796646	6	6622	25738.3	490	1
ppeak491	chr15	46164704	46196072	7	4795	25718.6	491	1
ppeak492	chr9	123714799	123750977	7	4731	25661.1	492	1
ppeak493	chr12	60124665	60172870	9	6094	25649.9	493	1
ppeak494	chr17	41746290	41795049	7	5274	25627.7	494	1
ppeak495	chr3	125342092	125354242	3	2456	25570.9	495	1
ppeak496	chr12	20278959	20291281	5	3887	25526.3	496	1
ppeak497	chr4	90552789	90605003	12	7585	25480.4	497	1
ppeak498	chr6	70902602	70925022	6	3715	25406.3	498	1
ppeak499	chr13	34946603	34961408	5	4542	25393.5	499	1
ppeak500	chr6	888306	935513	12	6652	25373.8	500	1
ppeak501	chr6	158002303	158039138	7	4294	25368.3	501	1
ppeak502	chr6	69081254	69105475	7	5440	25286.7	502	1
ppeak503	chr7	76402996	76419599	4	4659	25266.4	503	1
ppeak504	chr15	67128113	67172971	7	4027	25259.5	504	1
ppeak505	chr7	89167209	89212182	6	5753	25243.3	505	1
ppeak506	chr6	93540884	93564298	5	3661	25219.2	506	1
ppeak507	chrX	111309605	111346077	7	3228	25205.8	507	1
ppeak508	chr3	111958911	112002699	6	5240	25195.6	508	1
ppeak509	chr13	115603315	115645777	8	3668	25141.8	509	1
ppeak510	chr6	54336146	54343220	7	3674	25118.4	510	1
ppeak511	chr4	95729545	95748429	3	3285	25094.9	511	1
ppeak512	chr2	77657797	77701333	10	6636	25094.2	512	1
ppeak513	chr18	50455208	50493827	8	5864	25090.8	513	1
ppeak514	chr14	6443095	6495186	8	5407	25087	514	1
ppeak515	chr6	8457720	8470150	3	3242	25082.5	515	1
ppeak516	chr1	9207348	9239689	6	3039	25074	516	1
ppeak517	chr2	74744446	74761263	6	4734	25057.3	517	1
ppeak518	chr7	57989624	58015842	3	2653	25014.6	518	1
ppeak519	chr17	51938340	51974039	7	3580	24992.9	519	1
ppeak520	chr8	80303194	80317978	3	3006	24983.5	520	1
ppeak521	chr12	60519135	60531388	7	3446	24982.6	521	1
ppeak522	chr7	116769499	116788803	4	5194	24944.6	522	1
ppeak523	chr16	46433738	46463638	7	4342	24894.7	523	1
ppeak524	chr14	132030318	132091348	13	5975	24869.7	524	1
ppeak525	chr13	31748658	31777494	6	5671	24868.2	525	1
ppeak526	chr12	24797074	24810270	3	3339	24805.8	526	1
ppeak527	chr5	21655990	21669706	3	2080	24769.7	527	1
ppeak528	chr6	54711043	54729155	5	4669	24762.7	528	1
ppeak529	chr1	190024449	190050171	6	3027	24731.7	529	1
ppeak530	chr3	17540613	17561288	5	4720	24702.5	530	1
ppeak531	chr3	26640568	26667284	7	4232	24658.9	531	1
ppeak532	chr13	89877466	89897031	3	3896	24556	532	1
ppeak533	chr6	157777344	157807140	9	4230	24548.9	533	1
ppeak534	chr4	82362477	82388030	5	3773	24520.7	534	1
ppeak535	chr3	9672765	9693349	6	3857	24451.7	535	1
ppeak536	chr9	8391592	8408349	6	3935	24443.4	536	1
ppeak537	chr10	10896822	10906540	4	3228	24424.2	537	1
ppeak538	chr7	75770123	75790004	5	5086	24423.8	538	1
ppeak539	chr6	59705484	59726614	4	4307	24413.6	539	1
ppeak540	chr12	17974211	18011968	7	5021	24409.9	540	1
ppeak541	chr12	23022349	23043564	5	3660	24407.9	541	1
ppeak542	chr6	85638080	85658701	5	4264	24365.8	542	1
ppeak543	chr1	222677014	222725354	9	4504	24358.5	543	1
ppeak544	chr5	64312216	64336972	3	3442	24357.4	544	1
ppeak545	chr13	28729886	28747787	4	4728	24320.3	545	1
ppeak546	chr7	51864906	51901807	7	5007	24244	546	1
ppeak547	chr1	77392005	77401794	3	2454	24235.6	547	1
ppeak548	chr4	493013	514072	9	4129	24234.7	548	1
ppeak549	chr18	554185	577181	4	4010	24201	549	1
ppeak550	chr4	72752544	72767576	3	2561	24144.4	550	1
ppeak551	chr2	8090525	8132726	7	6126	24143.2	551	1
ppeak552	chr6	74798458	74822401	8	4135	24129.8	552	1
ppeak553	chr1	239842219	239844259	1	2041	24117.9	553	1
ppeak554	chr5	77192751	77210846	9	4879	24097.1	554	1
ppeak555	chr11	22313664	22325248	4	2598	24093.6	555	1
ppeak556	chr3	58075423	58097828	4	2855	24051.8	556	1
ppeak557	chr10	41264934	41298417	8	4340	23997.3	557	1
ppeak558	chr2	51308306	51327193	4	3741	23988.4	558	1
ppeak559	chr18	37937323	37949421	5	2337	23951.6	559	1
ppeak560	chr4	102496271	102510288	6	3042	23942.4	560	1
ppeak561	chrUn_NW_018084979v1	1781538	1815800	8	4691	23921.7	561	1
ppeak562	chr3	112312463	112341581	6	4161	23917.5	562	1
ppeak563	chr6	28158129	28182155	5	4755	23905.9	563	1
ppeak564	chr12	61155668	61167669	7	3338	23894	564	1
ppeak565	chr2	80452359	80467204	5	2854	23864.8	565	1
ppeak566	chr13	32722152	32741405	4	3599	23860.2	566	1
ppeak567	chr6	63092215	63109789	6	4490	23853.2	567	1
ppeak568	chr13	179913146	179924189	3	3062	23850.7	568	1
ppeak569	chr9	7606834	7647903	8	6670	23840.6	569	1
ppeak570	chr9	52349862	52357799	2	2671	23833.2	570	1
ppeak571	chr16	50733912	50757615	7	4660	23807.3	571	1
ppeak572	chr5	66941477	66975058	7	3284	23758.6	572	1
ppeak573	chr4	56173210	56175439	1	2230	23737.5	573	1
ppeak574	chr2	144870218	144890739	4	1928	23724.3	574	1
ppeak575	chr13	121551904	121566472	5	3496	23724	575	1
ppeak576	chr6	164860906	164911412	9	6623	23697.4	576	1
ppeak577	chr1	252317786	252325162	2	2893	23685.1	577	1
ppeak578	chr11	7141409	7168945	5	4516	23683.7	578	1
ppeak579	chr16	23748437	23768605	5	2942	23681.3	579	1
ppeak580	chr12	51838532	51895963	9	6063	23667.3	580	1
ppeak581	chr8	77541055	77574017	9	4738	23666.7	581	1
ppeak582	chr14	140366162	140381766	7	2758	23666.6	582	1
ppeak583	chr6	75269254	75303847	10	5130	23647.8	583	1
ppeak584	chrUn_NW_018084979v1	807724	830017	6	4521	23635	584	1
ppeak585	chr1	28046654	28083143	6	3225	23633.9	585	1
ppeak586	chr10	69293757	69305594	2	3225	23501.2	586	1
ppeak587	chr4	98825497	98850820	7	4896	23499.7	587	1
ppeak588	chr6	28468744	28490169	4	4421	23486.1	588	1
ppeak589	chr6	63336922	63342342	4	2310	23483.8	589	1
ppeak590	chr6	51872832	51893113	6	4870	23452.9	590	1
ppeak591	chr13	12335875	12361136	5	5167	23449.8	591	1
ppeak592	chr2	136313646	136334873	5	3375	23398.5	592	1
ppeak593	chr1	43578831	43609403	7	5018	23378.4	593	1
ppeak594	chr17	61852863	61876473	8	4174	23376.3	594	1
ppeak595	chr12	23404272	23408308	5	3263	23333.7	595	1
ppeak596	chr6	69906985	69935569	7	3012	23313.1	596	1
ppeak597	chr3	8688024	8718454	9	5925	23306.3	597	1
ppeak598	chr6	3283095	3299733	6	4172	23256.6	598	1
ppeak599	chr6	55278583	55284284	7	3917	23250.4	599	1
ppeak600	chr6	12548171	12559413	6	3570	23240.6	600	1
ppeak601	chr5	23028612	23047126	3	4430	23224	601	1
ppeak602	chr6	77415020	77457042	8	6423	23221.4	602	1
ppeak603	chr1	58178416	58216809	9	4728	23204.7	603	1
ppeak604	chr6	53423585	53443327	6	3666	23183	604	1
ppeak605	chr2	9055649	9084153	6	6024	23165.2	605	1
ppeak606	chrX	125001723	125037909	9	6357	23126.5	606	1
ppeak607	chr13	97001387	97021025	5	2997	23100.2	607	1
ppeak608	chrUn_NW_018084979v1	3060533	3077828	4	4343	23078.4	608	1
ppeak609	chr12	47708670	47734787	5	4381	23058.7	609	1
ppeak610	chr7	20988862	21025220	9	5997	23025.5	610	1
ppeak611	chr5	18580714	18595798	4	3785	23015.2	611	1
ppeak612	chr2	90339513	90357462	6	4231	22990.9	612	1
ppeak613	chrX	124460959	124487228	7	4957	22982.7	613	1
ppeak614	chr5	21173964	21187191	2	3321	22972.7	614	1
ppeak615	chr2	103300196	103331551	8	4856	22939.3	615	1
ppeak616	chr17	11410036	11435092	7	4450	22916.2	616	1
ppeak617	chr6	54880105	54891662	4	4076	22886.3	617	1
ppeak618	chr1	261682535	261704504	5	4341	22885.1	618	1
ppeak619	chr18	9580743	9583085	2	1911	22865.4	619	1
ppeak620	chr10	42327039	42374370	10	5053	22841.9	620	1
ppeak621	chr3	28392867	28421082	8	3925	22837.2	621	1
ppeak622	chr14	120643793	120647068	2	3106	22817.3	622	1
ppeak623	chr5	22548183	22578861	7	6403	22806	623	1
ppeak624	chr5	100758186	100768931	2	2583	22799.8	624	1
ppeak625	chr16	71347162	71364892	7	4004	22783	625	1
ppeak626	chr6	71020775	71029191	3	3818	22764.4	626	1
ppeak627	chr6	64176351	64193138	4	2486	22759.8	627	1
ppeak628	chr4	724368	727682	3	2572	22751.9	628	1
ppeak629	chr3	112934385	112976479	7	5949	22747.6	629	1
ppeak630	chr1	130929131	130976469	6	5226	22722.2	630	1
ppeak631	chr13	32814763	32825291	6	3501	22701.5	631	1
ppeak632	chr15	59665313	59689977	5	3161	22678.5	632	1
ppeak633	chr4	107415936	107457285	8	5525	22655.1	633	1
ppeak634	chr12	60842644	60855001	3	2861	22650.4	634	1
ppeak635	chr12	3650066	3679828	8	4814	22589.4	635	1
ppeak636	chr13	92515634	92524789	3	1390	22581.7	636	1
ppeak637	chr2	41388395	41409078	6	3509	22565.2	637	1
ppeak638	chr14	46824165	46858185	6	3649	22548.5	638	1
ppeak639	chr14	7358002	7371636	3	3408	22524.7	639	1
ppeak640	chr14	77393166	77422852	5	3555	22507.9	640	1
ppeak641	chr18	23809701	23824140	5	3554	22496	641	1
ppeak642	chr2	274162	303461	7	4062	22475.3	642	1
ppeak643	chr10	56416193	56431075	3	3229	22424.2	643	1
ppeak644	chr4	101914758	101923513	4	3047	22388.3	644	1
ppeak645	chr4	61696665	61714544	7	3178	22377.4	645	1
ppeak646	chr2	81371937	81380885	3	3562	22347.6	646	1
ppeak647	chr12	5626900	5642616	4	3389	22294.7	647	1
ppeak648	chr17	35488592	35501311	5	2548	22285	648	1
ppeak649	chr18	46203626	46206676	2	1993	22276.6	649	1
ppeak650	chr13	29135637	29146729	3	2057	22262.8	650	1
ppeak651	chrX	35810301	35826538	7	5919	22246.3	651	1
ppeak652	chr2	4709906	4712042	2	1966	22236.2	652	1
ppeak653	chr3	59318477	59352858	7	4902	22234.2	653	1
ppeak654	chr2	135338904	135346659	4	3537	22232	654	1
ppeak655	chr11	77426833	77436344	4	3718	22215.8	655	1
ppeak656	chr8	2074066	2094363	7	4141	22215.1	656	1
ppeak657	chr14	65540922	65567471	6	3732	22200.3	657	1
ppeak658	chr9	136984537	137015024	6	6101	22197.6	658	1
ppeak659	chr2	74035604	74045668	4	1510	22197.2	659	1
ppeak660	chr14	61628981	61655307	5	4269	22184.9	660	1
ppeak661	chr8	3922491	3955566	8	4575	22180.1	661	1
ppeak662	chr16	71920487	71953006	6	4013	22161.7	662	1
ppeak663	chr1	145922345	145934500	5	3238	22129.4	663	1
ppeak664	chr3	111771364	111794923	4	4178	22100.7	664	1
ppeak665	chr13	31101673	31154343	8	5178	22100.3	665	1
ppeak666	chr12	20507793	20533393	4	4098	22097.9	666	1
ppeak667	chr14	6398182	6428428	6	2632	22091.7	667	1
ppeak668	chr9	125468124	125487214	5	4869	22069.9	668	1
ppeak669	chr15	75839540	75878014	7	5118	21999.4	669	1
ppeak670	chrX	5995030	6009514	2	4557	21982.4	670	1
ppeak671	chr6	80419094	80448274	6	3860	21928.8	671	1
ppeak672	chr2	2237531	2262334	9	4253	21920.9	672	1
ppeak673	chr1	241556225	241577065	5	3648	21904.9	673	1
ppeak674	chr3	17792182	17812206	4	3983	21896.2	674	1
ppeak675	chr13	32211545	32245522	6	3220	21881.2	675	1
ppeak676	chr6	71970842	71992067	5	5127	21880.9	676	1
ppeak677	chr11	21840523	21880866	9	6239	21869.9	677	1
ppeak678	chr6	84129312	84154583	4	4206	21864.5	678	1
ppeak679	chr2	18391322	18410527	5	4830	21815	679	1
ppeak680	chr17	62709484	62734316	5	4265	21790.1	680	1
ppeak681	chr4	35743543	35769407	7	3420	21787.8	681	1
ppeak682	chr2	62143064	62171277	6	3351	21766.3	682	1
ppeak683	chr2	144766995	144793381	7	4254	21760.5	683	1
ppeak684	chr7	53459241	53474364	2	3180	21713.6	684	1
ppeak685	chr12	204838	241466	7	5597	21709.4	685	1
ppeak686	chr12	24153338	24167020	4	2865	21684.6	686	1
ppeak687	chr3	37426616	37463146	13	6328	21629.4	687	1
ppeak688	chr5	101489513	101511108	4	3331	21584.2	688	1
ppeak689	chr1	236370377	236406237	8	5247	21530.3	689	1
ppeak690	chr15	538077	560413	7	4026	21520.7	690	1
ppeak691	chr18	5975967	5980663	2	2629	21495	691	1
ppeak692	chr6	79950333	79958251	2	1585	21465.7	692	1
ppeak693	chr2	60355564	60381233	6	4366	21423.3	693	1
ppeak694	chr13	61358902	61384406	5	1762	21415.7	694	1
ppeak695	chrUn_NW_018084833v1	389269	421196	6	5220	21403.9	695	1
ppeak696	chr1	75157508	75170531	2	2852	21403.3	696	1
ppeak697	chr8	32432785	32452889	4	3160	21362.5	697	1
ppeak698	chr9	65909572	65942331	10	5171	21362.1	698	1
ppeak699	chr15	120438697	120458683	5	3261	21361	699	1
ppeak700	chr14	76560854	76586343	7	3894	21357.2	700	1
ppeak701	chr13	202463683	202467160	3	1989	21352.3	701	1
ppeak702	chr6	12656882	12694378	6	4495	21339	702	1
ppeak703	chr7	32758063	32789954	6	3721	21331.9	703	1
ppeak704	chr1	4244876	4255398	7	3200	21320.7	704	1
ppeak705	chr13	2514115	2528706	5	2638	21314.5	705	1
ppeak706	chr8	56284200	56311807	8	4265	21304.3	706	1
ppeak707	chr10	33001804	33022792	6	3880	21300.7	707	1
ppeak708	chr12	34886268	34933845	11	6052	21300.2	708	1
ppeak709	chr11	76646750	76656304	3	3493	21296.8	709	1
ppeak710	chr5	67181822	67194924	6	4429	21277.6	710	1
ppeak711	chr3	38026767	38049615	4	3740	21276.1	711	1
ppeak712	chr14	40594134	40636748	9	5480	21272.9	712	1
ppeak713	chr10	10988245	11027198	8	5146	21268.3	713	1
ppeak714	chr2	66260600	66273063	7	4514	21258.1	714	1
ppeak715	chr12	3228668	3248360	4	2985	21251.6	715	1
ppeak716	chr13	52440543	52457837	5	3883	21243.9	716	1
ppeak717	chr5	68740068	68768997	8	4605	21242.6	717	1
ppeak718	chr1	165154522	165209811	9	5899	21236.5	718	1
ppeak719	chr10	56758983	56781874	5	2740	21224.5	719	1
ppeak720	chr9	105983778	106002072	5	4359	21211.9	720	1
ppeak721	chr6	47983152	48024172	8	5222	21182.7	721	1
ppeak722	chr9	39468002	39496965	7	4128	21180.6	722	1
ppeak723	chr14	81779191	81816443	7	3209	21166.6	723	1
ppeak724	chr18	54428330	54431593	2	2872	21149.8	724	1
ppeak725	chr2	7075389	7103587	5	4228	21123.1	725	1
ppeak726	chr12	55331592	55347941	5	2805	21101.7	726	1
ppeak727	chr12	20375842	20384974	2	2444	20988.1	727	1
ppeak728	chr6	28814157	28836817	7	3951	20987.7	728	1
ppeak729	chr10	17544006	17560429	5	3997	20977.1	729	1
ppeak730	chr14	31945137	31976781	4	3879	20973.6	730	1
ppeak731	chr16	68449444	68452274	2	2536	20940.9	731	1
ppeak732	chr12	52562751	52590711	6	3364	20930.9	732	1
ppeak733	chr12	651122	700789	9	5680	20924.7	733	1
ppeak734	chr6	79205374	79246190	8	4781	20910	734	1
ppeak735	chr4	34331045	34368658	6	4216	20905.3	735	1
ppeak736	chr8	1210548	1225554	5	3954	20888.4	736	1
ppeak737	chr3	17742091	17752278	4	3616	20873.2	737	1
ppeak738	chr6	145177780	145194390	4	3012	20819	738	1
ppeak739	chr7	52770542	52794976	4	3325	20793.3	739	1
ppeak740	chr1	273526100	273535303	4	3239	20792.3	740	1
ppeak741	chr13	30783983	30805679	6	2449	20786.9	741	1
ppeak742	chr18	10331903	10351886	7	3494	20770.3	742	1
ppeak743	chr15	81657554	81693679	8	4914	20768.3	743	1
ppeak744	chr11	18068807	18108423	8	4808	20754.8	744	1
ppeak745	chr1	241118181	241130675	7	3715	20750	745	1
ppeak746	chr12	45831033	45840113	6	2642	20747.8	746	1
ppeak747	chr14	104890281	104941245	9	4145	20681.2	747	1
ppeak748	chr3	120967801	120982631	2	4107	20673	748	1
ppeak749	chr5	22041771	22058419	5	2814	20665.2	749	1
ppeak750	chr3	38197295	38245990	8	4677	20651.5	750	1
ppeak751	chr2	70910221	70940492	7	5865	20647.8	751	1
ppeak752	chr8	118202181	118205045	2	2459	20647.1	752	1
ppeak753	chr14	59112676	59124570	3	4126	20627.8	753	1
ppeak754	chr6	28092331	28131962	8	4822	20612.1	754	1
ppeak755	chr12	60472498	60476731	6	2999	20605	755	1
ppeak756	chr12	45389941	45402644	4	2971	20597.9	756	1
ppeak757	chr5	70104889	70134031	4	2556	20597.6	757	1
ppeak758	chr7	4357491	4388617	4	4688	20596.1	758	1
ppeak759	chr5	6077635	6128437	7	4784	20590.1	759	1
ppeak760	chr3	41122361	41134785	4	3170	20574.1	760	1
ppeak761	chr14	72500649	72555580	13	5333	20511.2	761	1
ppeak762	chr3	17380186	17407389	6	4256	20502.9	762	1
ppeak763	chr3	39857950	39865019	4	2576	20481	763	1
ppeak764	chr14	47946078	47987191	8	4923	20474.3	764	1
ppeak765	chr18	5621313	5648502	8	4722	20459.7	765	1
ppeak766	chr10	26626829	26638360	4	4046	20415.6	766	1
ppeak767	chr3	37822680	37844412	8	3709	20393.3	767	1
ppeak768	chr7	83054691	83076034	5	4157	20386.8	768	1
ppeak769	chr18	18883078	18937380	10	4631	20374.1	769	1
ppeak770	chr6	84726760	84745442	5	2124	20350.3	770	1
ppeak771	chr17	51199393	51248274	12	5680	20339.4	771	1
ppeak772	chr6	127932061	127952583	4	3396	20333.2	772	1
ppeak773	chr4	123057545	123087093	6	4261	20332	773	1
ppeak774	chr14	46875033	46896891	6	3825	20295.2	774	1
ppeak775	chr11	51493521	51526989	6	4345	20295	775	1
ppeak776	chr12	1189754	1206039	6	4371	20292.7	776	1
ppeak777	chr6	79918174	79935045	4	2542	20290.8	777	1
ppeak778	chr6	43519801	43530314	3	3514	20270.1	778	1
ppeak779	chr10	42012386	42014785	2	2213	20267	779	1
ppeak780	chr3	97309660	97341232	10	4387	20256.6	780	1
ppeak781	chr15	109374821	109376824	1	2004	20250.9	781	1
ppeak782	chr9	64041905	64055029	5	3247	20230.6	782	1
ppeak783	chr2	3236804	3273031	5	3849	20218.3	783	1
ppeak784	chr5	32047662	32057499	3	2695	20191.4	784	1
ppeak785	chr1	108128766	108157172	6	3278	20154.1	785	1
ppeak786	chr8	19628771	19651147	5	3768	20104.8	786	1
ppeak787	chr9	106283193	106307897	6	3128	20104.1	787	1
ppeak788	chr6	91088593	91121456	6	4278	20089.2	788	1
ppeak789	chr10	23599385	23622084	6	3881	20084.1	789	1
ppeak790	chr2	5094887	5114730	5	3157	20083.1	790	1
ppeak791	chr2	150660276	150663089	2	2524	20082	791	1
ppeak792	chr1	239462010	239493583	5	4144	20064.6	792	1
ppeak793	chr17	43887847	43909945	3	2306	20058.4	793	1
ppeak794	chr3	114713399	114723517	3	2848	20049.8	794	1
ppeak795	chr18	18809213	18822945	3	3009	20048.7	795	1
ppeak796	chr12	47909064	47917580	3	2898	20047.5	796	1
ppeak797	chr2	5848285	5874949	5	2943	20038	797	1
ppeak798	chr9	640316	652300	4	3274	20032.5	798	1
ppeak799	chr6	151222956	151230030	2	2315	20017.3	799	1
ppeak800	chr7	58874929	58910449	8	5731	20004.9	800	1
ppeak801	chr7	23920965	23934147	2	3833	19993.1	801	1
ppeak802	chr10	66491903	66519955	5	3429	19992.7	802	1
ppeak803	chr3	74003609	74016039	3	2115	19978.7	803	1
ppeak804	chr9	97805134	97857424	8	4465	19959.1	804	1
ppeak805	chr7	100179649	100188631	5	2661	19939.1	805	1
ppeak806	chr5	21506733	21519375	5	3374	19933.9	806	1
ppeak807	chr6	63819515	63842122	8	3797	19914.5	807	1
ppeak808	chr5	15089320	15097741	2	3186	19903	808	1
ppeak809	chr5	89939363	89970661	8	4197	19893	809	1
ppeak810	chr7	68470084	68486452	5	2835	19883.8	810	1
ppeak811	chr10	50539296	50546332	2	2042	19868.3	811	1
ppeak812	chr3	3588391	3617217	4	4004	19855.3	812	1
ppeak813	chr7	110450810	110464087	3	2103	19847.8	813	1
ppeak814	chr7	42672	72132	5	3386	19844.3	814	1
ppeak815	chr4	1092272	1113899	6	3467	19827.6	815	1
ppeak816	chr6	89581561	89605614	6	3065	19822.1	816	1
ppeak817	chr6	77161429	77173622	3	2686	19791.7	817	1
ppeak818	chr7	74928728	74963024	8	5881	19733.9	818	1
ppeak819	chr1	267671575	267689896	5	3750	19729.9	819	1
ppeak820	chr14	48543247	48550949	3	2276	19726.4	820	1
ppeak821	chr6	36099922	36123041	6	3557	19720.5	821	1
ppeak822	chr9	136608134	136624049	5	3244	19720.3	822	1
ppeak823	chr5	21585770	21606592	6	4224	19718.4	823	1
ppeak824	chr2	77373480	77394883	5	4613	19712.2	824	1
ppeak825	chr7	31353882	31362461	2	3123	19706	825	1
ppeak826	chr4	945383	970673	5	4678	19683.2	826	1
ppeak827	chr2	69949157	69998036	9	5492	19673.8	827	1
ppeak828	chr8	77291667	77303601	3	2649	19652.9	828	1
ppeak829	chr16	65715280	65733430	5	3142	19614.7	829	1
ppeak830	chr9	66479614	66521195	6	3622	19613.8	830	1
ppeak831	chr1	109579294	109611976	5	3205	19609.2	831	1
ppeak832	chr18	43057920	43071637	4	3022	19600.2	832	1
ppeak833	chr3	39934988	39947313	4	2048	19558.5	833	1
ppeak834	chr1	261295154	261345503	9	4395	19550.5	834	1
ppeak835	chr15	46570332	46585397	6	2525	19549.9	835	1
ppeak836	chr3	77272298	77303016	5	4642	19515.1	836	1
ppeak837	chr3	27372260	27413020	7	3591	19511.8	837	1
ppeak838	chr2	71833654	71872502	8	4899	19497.8	838	1
ppeak839	chr4	15792206	15805946	4	3606	19488.8	839	1
ppeak840	chr6	75445313	75460300	3	2803	19487.6	840	1
ppeak841	chr13	202895530	202897554	1	2025	19478.6	841	1
ppeak842	chr5	67999679	68001978	2	1994	19477.8	842	1
ppeak843	chr8	999779	1039810	6	3687	19471.1	843	1
ppeak844	chr14	36056531	36072283	5	3374	19469.5	844	1
ppeak845	chr9	8774735	8807443	5	6281	19451.4	845	1
ppeak846	chr1	266909635	266942239	7	3441	19445	846	1
ppeak847	chr13	34366409	34390386	6	3717	19431	847	1
ppeak848	chr10	57920660	57940665	5	3441	19420.9	848	1
ppeak849	chr6	54677729	54687006	5	3348	19419.5	849	1
ppeak850	chr3	42976432	42989591	2	2845	19418.7	850	1
ppeak851	chr10	64801652	64859271	9	6456	19411.8	851	1
ppeak852	chr5	22788758	22792707	3	2628	19407.8	852	1
ppeak853	chr14	45060625	45088723	8	4322	19387.6	853	1
ppeak854	chr6	13403344	13428643	8	5263	19348.7	854	1
ppeak855	chr8	2942214	2977255	7	4860	19346.1	855	1
ppeak856	chr6	63553587	63575763	6	3176	19324.2	856	1
ppeak857	chr12	48186442	48210388	7	3548	19310.1	857	1
ppeak858	chr5	46159864	46208431	7	3808	19300.5	858	1
ppeak859	chr2	5464411	5487331	7	4071	19294.1	859	1
ppeak860	chr1	159020449	159023227	2	2533	19293.8	860	1
ppeak861	chr14	51252477	51291987	7	5268	19284.8	861	1
ppeak862	chr1	147781166	147782846	1	1681	19281.4	862	1
ppeak863	chr4	15262694	15275253	4	2629	19273	863	1
ppeak864	chr14	47520190	47528554	3	2027	19267.3	864	1
ppeak865	chr2	6902160	6928397	6	5765	19260.6	865	1
ppeak866	chr4	99306384	99319914	6	4406	19250.5	866	1
ppeak867	chr13	71760225	71786702	6	4917	19240.8	867	1
ppeak868	chr15	81963584	81988605	5	4562	19228.6	868	1
ppeak869	chr2	66087253	66105694	5	4056	19228.4	869	1
ppeak870	chr2	136648373	136673099	7	4432	19224.5	870	1
ppeak871	chr10	57881771	57897227	3	3080	19184	871	1
ppeak872	chr6	131916299	131919418	2	2999	19169.1	872	1
ppeak873	chr7	29671706	29694665	5	3737	19163.9	873	1
ppeak874	chr1	235784834	235794818	5	3095	19156.3	874	1
ppeak875	chr3	469465	500282	7	5292	19140.4	875	1
ppeak876	chr14	115267436	115292584	4	3432	19117.5	876	1
ppeak877	chr3	669746	683764	3	3367	19110.7	877	1
ppeak878	chr2	71601412	71620604	4	4581	19109.5	878	1
ppeak879	chr10	12755278	12757455	1	2178	19105.4	879	1
ppeak880	chr2	69601140	69623613	6	2871	19090.8	880	1
ppeak881	chr8	75540286	75563991	6	3767	19065.9	881	1
ppeak882	chr2	150582037	150607959	6	4486	19065.6	882	1
ppeak883	chr13	158884783	158899980	5	2583	19063.1	883	1
ppeak884	chr7	23152234	23165607	4	3712	19060.5	884	1
ppeak885	chr3	114965929	114990495	8	3277	19028.8	885	1
ppeak886	chr9	7823209	7855547	6	3042	19005	886	1
ppeak887	chr13	202496137	202532440	10	4448	19001	887	1
ppeak888	chr9	46062042	46064372	1	2331	18986.9	888	1
ppeak889	chr17	47658807	47663608	3	1494	18986	889	1
ppeak890	chr14	41442066	41455249	2	2487	18984.8	890	1
ppeak891	chr7	120754267	120792104	9	4160	18979	891	1
ppeak892	chr1	272792149	272800074	2	3476	18977.2	892	1
ppeak893	chr7	89002373	89039568	7	4158	18913.7	893	1
ppeak894	chr7	16884230	16892723	2	3814	18902	894	1
ppeak895	chr9	6678884	6702159	5	3559	18880.7	895	1
ppeak896	chr3	71233828	71247221	4	3602	18872.1	896	1
ppeak897	chr14	134019685	134041711	6	4196	18825.6	897	1
ppeak898	chr9	6432598	6451524	6	3977	18818.1	898	1
ppeak899	chr15	29782001	29809214	6	3484	18790.6	899	1
ppeak900	chr3	92695852	92698400	2	2179	18774.2	900	1
ppeak901	chr4	19074008	19107809	7	4005	18762.9	901	1
ppeak902	chr15	79984779	79994093	3	2899	18761.2	902	1
ppeak903	chr4	2634973	2657472	4	3296	18748.4	903	1
ppeak904	chr3	125248903	125266172	5	2094	18735.1	904	1
ppeak905	chr10	24622872	24632402	6	3396	18730.3	905	1
ppeak906	chr7	2055748	2059716	2	570	18721	906	1
ppeak907	chr13	29592663	29621350	7	4835	18695.3	907	1
ppeak908	chr6	153308835	153344437	6	3381	18680.4	908	1
ppeak909	chr3	8012330	8032986	4	3745	18671	909	1
ppeak910	chr5	80619587	80643844	5	2993	18663.3	910	1
ppeak911	chr3	80099481	80116291	4	2261	18659.1	911	1
ppeak912	chr6	159461255	159495413	6	2931	18657.1	912	1
ppeak913	chr7	29067172	29089727	3	2840	18639.5	913	1
ppeak914	chr9	47454968	47476972	3	4727	18622	914	1
ppeak915	chr7	58065148	58086454	6	3980	18612.9	915	1
ppeak916	chr14	77926022	77935492	5	3035	18597.2	916	1
ppeak917	chr2	69911277	69929606	4	3587	18576.4	917	1
ppeak918	chr6	168728129	168743980	4	3241	18559.9	918	1
ppeak919	chr11	76920503	76939802	5	2205	18557.9	919	1
ppeak920	chr8	67872155	67893375	7	3671	18554.8	920	1
ppeak921	chr6	47289565	47327431	7	5022	18539.2	921	1
ppeak922	chr6	49605792	49636357	6	5293	18537.7	922	1
ppeak923	chr3	39808999	39837422	6	3296	18526.1	923	1
ppeak924	chr9	6310650	6339931	5	4280	18488	924	1
ppeak925	chr13	68644476	68658500	3	1744	18480.8	925	1
ppeak926	chr2	51494326	51527141	5	4131	18451.9	926	1
ppeak927	chr1	138330927	138342690	3	2813	18445.6	927	1
ppeak928	chr7	11358305	11369898	3	2434	18438.7	928	1
ppeak929	chr12	10218044	10249998	7	3435	18421.5	929	1
ppeak930	chr9	129055042	129070029	4	3373	18407	930	1
ppeak931	chr5	35757316	35771088	3	2599	18403.5	931	1
ppeak932	chr1	54596342	54598784	2	1765	18387.8	932	1
ppeak933	chr5	390406	403427	2	3069	18385.7	933	1
ppeak934	chr2	147553299	147579780	7	4072	18383.1	934	1
ppeak935	chr13	90640557	90643074	2	2395	18363.5	935	1
ppeak936	chr1	87115934	87118545	2	2360	18360.6	936	1
ppeak937	chr16	38091738	38113163	7	2852	18341.9	937	1
ppeak938	chr1	43374325	43393761	6	3835	18330.1	938	1
ppeak939	chr7	13225564	13241143	4	2673	18324	939	1
ppeak940	chr11	22517943	22530598	3	2368	18323.2	940	1
ppeak941	chr3	72221836	72241809	3	3471	18321.2	941	1
ppeak942	chr17	31891608	31912541	4	2417	18318.5	942	1
ppeak943	chr4	3045876	3073386	7	3164	18310.7	943	1
ppeak944	chr7	54655849	54678566	6	3679	18305.4	944	1
ppeak945	chr15	55988883	56005196	4	3217	18304.8	945	1
ppeak946	chr14	29528939	29544332	5	3634	18296.1	946	1
ppeak947	chr12	35667895	35686510	5	2860	18279.9	947	1
ppeak948	chr5	70153908	70165194	5	3385	18251.7	948	1
ppeak949	chr13	34327640	34339436	2	2475	18248.4	949	1
ppeak950	chr6	51201507	51240902	9	5384	18243.8	950	1
ppeak951	chr7	8515573	8519762	3	2599	18229.3	951	1
ppeak952	chr8	67486076	67496253	2	2967	18227	952	1
ppeak953	chr1	104817130	104842916	4	2486	18223	953	1
ppeak954	chr4	35975799	35978325	2	2298	18199.8	954	1
ppeak955	chr9	104877049	104892088	2	2690	18189.7	955	1
ppeak956	chr13	26201070	26218541	5	3541	18178.6	956	1
ppeak957	chr4	80489384	80501911	3	2931	18177.9	957	1
ppeak958	chr10	57246575	57292800	5	2383	18166.4	958	1
ppeak959	chr6	69566537	69582086	5	3656	18162.8	959	1
ppeak960	chr6	60436736	60458708	6	3653	18153.3	960	1
ppeak961	chr17	30328373	30363167	7	3930	18148.6	961	1
ppeak962	chr2	74134751	74146674	6	3082	18148	962	1
ppeak963	chr14	113614587	113636760	5	4406	18115.3	963	1
ppeak964	chr7	58172096	58176571	4	2249	18112.6	964	1
ppeak965	chr16	44414713	44423432	3	2375	18092.8	965	1
ppeak966	chr13	145525205	145548179	4	2517	18089.7	966	1
ppeak967	chr1	239366311	239385003	4	2886	18082.6	967	1
ppeak968	chr5	10251649	10265915	3	2162	18079.3	968	1
ppeak969	chr2	4510108	4540234	6	3415	18078.6	969	1
ppeak970	chr3	94006645	94012643	2	1760	18070.8	970	1
ppeak971	chr13	77179833	77182511	2	2448	18047	971	1
ppeak972	chr16	75252067	75273829	3	1921	18042.9	972	1
ppeak973	chr14	76499253	76512030	2	2994	18016.8	973	1
ppeak974	chr2	9254766	9293125	6	2682	18009.6	974	1
ppeak975	chr6	88090062	88110172	5	2898	18002.5	975	1
ppeak976	chr14	107027281	107052617	5	2658	17963.2	976	1
ppeak977	chr13	110587516	110606441	3	2567	17952.3	977	1
ppeak978	chr3	97006736	97047882	7	3126	17952	978	1
ppeak979	chr7	38642926	38648939	6	2128	17932.6	979	1
ppeak980	chr12	26994886	27005955	3	2783	17924	980	1
ppeak981	chr6	160887995	160911710	5	2879	17923.8	981	1
ppeak982	chr18	17832232	17835885	5	2234	17922.7	982	1
ppeak983	chr5	9318488	9322998	3	2505	17919.6	983	1
ppeak984	chr1	232355048	232368618	4	3309	17911	984	1
ppeak985	chr17	59961092	59980126	7	3660	17901.5	985	1
ppeak986	chr6	49519507	49544083	8	3530	17874.1	986	1
ppeak987	chr12	16254451	16256390	1	1940	17865	987	1
ppeak988	chr5	33902026	33924196	7	3825	17855.7	988	1
ppeak989	chr6	56234928	56254206	4	3908	17847.6	989	1
ppeak990	chr2	60426057	60454461	4	4371	17846.2	990	1
ppeak991	chr6	312685	331669	4	3876	17820.3	991	1
ppeak992	chr16	37938568	37952473	2	2191	17816.5	992	1
ppeak993	chr9	46308857	46322938	3	3746	17787.1	993	1
ppeak994	chr12	35572925	35585301	4	2121	17783.1	994	1
ppeak995	chr1	75010957	75030576	4	2835	17759.1	995	1
ppeak996	chr3	4212583	4245047	9	2754	17744.8	996	1
ppeak997	chr12	10949165	10966388	3	1698	17732.8	997	1
ppeak998	chr7	4321511	4333174	3	2710	17710.3	998	1
ppeak999	chr12	3786142	3799600	3	1990	17705.3	999	1
ppeak1000	chr3	59707433	59709480	1	2048	17691.2	1000	1
ppeak1001	chr12	1638648	1666884	5	4093	17687	1001	1
ppeak1002	chr2	69221179	69237642	4	3916	17681.3	1002	1
ppeak1003	chr8	135843681	135845846	2	1901	17679.2	1003	1
ppeak1004	chr6	157909281	157921912	4	4205	17668.2	1004	1
ppeak1005	chr10	13955354	13972667	3	4267	17664.5	1005	1
ppeak1006	chr2	139781256	139783562	2	1809	17650.4	1006	1
ppeak1007	chr3	101935903	101958373	3	3953	17647.9	1007	1
ppeak1008	chr13	134362247	134378292	4	2692	17630.2	1008	1
ppeak1009	chr7	19516333	19538157	4	3799	17627.2	1009	1
ppeak1010	chr12	20620940	20639112	4	2824	17623.2	1010	1
ppeak1011	chr16	34680605	34703527	4	3309	17622.4	1011	1
ppeak1012	chr14	32769676	32772071	1	2396	17620.7	1012	1
ppeak1013	chr8	10400534	10403744	2	2956	17588.2	1013	1
ppeak1014	chr4	16551626	16554453	2	2697	17584.5	1014	1
ppeak1015	chr12	49795275	49820888	4	3898	17583.3	1015	1
ppeak1016	chr3	112030724	112046063	6	4371	17546.3	1016	1
ppeak1017	chr4	98794115	98806867	3	3582	17542.9	1017	1
ppeak1018	chr1	261638908	261661186	5	2689	17506.1	1018	1
ppeak1019	chr9	105892005	105932278	11	4500	17502.6	1019	1
ppeak1020	chr14	102828817	102857617	4	3112	17470.1	1020	1
ppeak1021	chr5	7393112	7395083	2	1616	17454.6	1021	1
ppeak1022	chr10	57460279	57503499	8	4307	17452.2	1022	1
ppeak1023	chr5	9632915	9640033	3	2305	17449.8	1023	1
ppeak1024	chr13	96642977	96659407	3	3366	17448.7	1024	1
ppeak1025	chr12	24180906	24202832	7	3716	17442.1	1025	1
ppeak1026	chr6	70178829	70208655	8	4462	17439.3	1026	1
ppeak1027	chr17	41128145	41166848	6	3595	17428	1027	1
ppeak1028	chr3	4826062	4859929	7	4417	17421.2	1028	1
ppeak1029	chr7	112508918	112528361	4	2890	17415.1	1029	1
ppeak1030	chr4	40361013	40376758	3	2845	17409.2	1030	1
ppeak1031	chr5	87671296	87683406	3	2891	17375.4	1031	1
ppeak1032	chr3	80254053	80257254	3	2449	17370.2	1032	1
ppeak1033	chr1	105075500	105078872	3	2807	17370.2	1033	1
ppeak1034	chr7	116714642	116752194	6	3408	17367.8	1034	1
ppeak1035	chr1	236251412	236268221	3	2957	17362	1035	1
ppeak1036	chr7	61006620	61014989	3	2359	17343.9	1036	1
ppeak1037	chr14	54722190	54739334	3	2349	17329.2	1037	1
ppeak1038	chr10	51619811	51622037	2	1994	17318.7	1038	1
ppeak1039	chr14	131655471	131680670	8	3948	17311.7	1039	1
ppeak1040	chr9	139294280	139307120	2	1618	17301.9	1040	1
ppeak1041	chr6	76142950	76168242	5	2724	17299.7	1041	1
ppeak1042	chr2	27684036	27685855	1	1820	17290.9	1042	1
ppeak1043	chr16	3563398	3565667	2	1940	17272.5	1043	1
ppeak1044	chr16	27180430	27215167	7	2583	17264.3	1044	1
ppeak1045	chr16	22151396	22163765	4	2312	17254.8	1045	0
ppeak1046	chr2	81453495	81466102	3	2358	17248.9	1046	0
ppeak1047	chr6	81845482	81872429	6	4614	17248.8	1047	0
ppeak1048	chr15	137709381	137719175	2	1255	17246.3	1048	0
ppeak1049	chr10	24578888	24603841	8	5129	17245	1049	0
ppeak1050	chr9	125636489	125663106	6	2863	17237.2	1050	0
ppeak1051	chr13	121940911	121958465	5	2760	17224	1051	0
ppeak1052	chr8	73303449	73305896	2	2218	17222.2	1052	0
ppeak1053	chr15	48053370	48070945	3	4149	17221.7	1053	0
ppeak1054	chr12	60232998	60267145	9	4730	17216.9	1054	0
ppeak1055	chr3	113547654	113562890	7	3786	17203	1055	0
ppeak1056	chr10	17495820	17496994	1	1175	17194.6	1056	0
ppeak1057	chr6	14868903	14883480	2	3124	17186.3	1057	0
ppeak1058	chr5	78501953	78512955	2	1814	17181.8	1058	0
ppeak1059	chr8	131853423	131877635	5	2919	17156.6	1059	0
ppeak1060	chr17	60022126	60044957	6	5207	17141.5	1060	0
ppeak1061	chr14	43141010	43161997	6	3776	17125.4	1061	0
ppeak1062	chr3	16359480	16376547	4	2355	17121.6	1062	0
ppeak1063	chr9	125612351	125615257	3	2011	17102.1	1063	0
ppeak1064	chr1	260856085	260888074	5	4054	17101.3	1064	0
ppeak1065	chr14	35128867	35143211	5	3167	17093.7	1065	0
ppeak1066	chr5	10193391	10220405	6	5436	17091.8	1066	0
ppeak1067	chr3	10277869	10309575	8	4333	17086.4	1067	0
ppeak1068	chr12	45854103	45866183	7	3275	17067.8	1068	0
ppeak1069	chr7	30383224	30410153	6	2407	17056.8	1069	0
ppeak1070	chr2	144720226	144746523	6	4294	17040.5	1070	0
ppeak1071	chr1	183914450	183916998	2	1666	17027.8	1071	0
ppeak1072	chr13	132605665	132619913	2	1791	17023.5	1072	0
ppeak1073	chr4	6989546	7017898	5	3349	17011.2	1073	0
ppeak1074	chr5	9484454	9486627	2	1838	17008.9	1074	0
ppeak1075	chr4	110715783	110746634	6	4137	17005.1	1075	0
ppeak1076	chr12	47839233	47860575	4	3682	16994.6	1076	0
ppeak1077	chr5	14100663	14115512	2	2425	16991.7	1077	0
ppeak1078	chr7	98590784	98616077	4	2468	16979.2	1078	0
ppeak1079	chr4	800206	825903	5	3809	16967.7	1079	0
ppeak1080	chr7	121196168	121218292	4	3097	16949.2	1080	0
ppeak1081	chr1	190339260	190371406	6	4684	16947.4	1081	0
ppeak1082	chr5	67152669	67164663	7	2448	16943.9	1082	0
ppeak1083	chr1	165058906	165083397	7	2620	16933.1	1083	0
ppeak1084	chr18	40603613	40614380	3	3481	16931.1	1084	0
ppeak1085	chr7	29713724	29737299	7	4456	16891.5	1085	0
ppeak1086	chr15	66569246	66571653	1	2408	16878.4	1086	0
ppeak1087	chr14	31910504	31926952	3	1657	16872.4	1087	0
ppeak1088	chr13	160206000	160224684	3	1944	16866	1088	0
ppeak1089	chr2	76420545	76429633	2	2911	16865.5	1089	0
ppeak1090	chr12	59256910	59266646	3	2492	16846.2	1090	0
ppeak1091	chr5	69968005	69990065	5	4390	16834	1091	0
ppeak1092	chr14	40241634	40250604	4	2423	16831.3	1092	0
ppeak1093	chr14	1436694	1457682	7	3435	16819.8	1093	0
ppeak1094	chr15	63586619	63605574	4	2558	16815	1094	0
ppeak1095	chr17	35365034	35381713	4	2476	16809.1	1095	0
ppeak1096	chr3	10466495	10497041	6	5265	16800.3	1096	0
ppeak1097	chr10	32134121	32161579	6	5558	16793.3	1097	0
ppeak1098	chr7	86087226	86104431	3	1321	16786.9	1098	0
ppeak1099	chr3	32450219	32470971	5	3534	16784.2	1099	0
ppeak1100	chr12	26273614	26297822	6	4541	16773.7	1100	0
ppeak1101	chr2	77246614	77249912	3	2184	16773	1101	0
ppeak1102	chr1	104969602	105005067	5	2746	16771.4	1102	0
ppeak1103	chr5	53685070	53691357	2	1617	16768.7	1103	0
ppeak1104	chr7	88574947	88577038	1	2092	16765.2	1104	0
ppeak1105	chr5	14847590	14889212	7	6244	16748.7	1105	0
ppeak1106	chr12	6044489	6056216	3	2613	16740.3	1106	0
ppeak1107	chr15	38724618	38733803	5	3382	16730.5	1107	0
ppeak1108	chr15	121210852	121213566	2	2566	16728.3	1108	0
ppeak1109	chr18	50817270	50828183	5	3112	16706.7	1109	0
ppeak1110	chr6	4680198	4699308	5	2976	16690.7	1110	0
ppeak1111	chr9	19593736	19609753	4	3380	16689.7	1111	0
ppeak1112	chr3	125008218	125020976	3	1598	16688.7	1112	0
ppeak1113	chr3	11252669	11273046	3	3778	16674.5	1113	0
ppeak1114	chr15	80010245	80026830	5	2901	16661.3	1114	0
ppeak1115	chr7	31243169	31271571	4	3853	16649.3	1115	0
ppeak1116	chr7	3083545	3093110	4	3394	16635.4	1116	0
ppeak1117	chr6	84620486	84647270	5	3321	16630.2	1117	0
ppeak1118	chr6	150597629	150616366	4	3456	16614.1	1118	0
ppeak1119	chr5	15603518	15620181	3	1587	16613	1119	0
ppeak1120	chr10	41165808	41179952	2	2581	16609.3	1120	0
ppeak1121	chr7	20717277	20737825	5	3874	16606.9	1121	0
ppeak1122	chr9	121512307	121526486	5	3730	16597.9	1122	0
ppeak1123	chr4	107723125	107732827	4	3133	16593.3	1123	0
ppeak1124	chr13	54866162	54881899	6	2935	16575.8	1124	0
ppeak1125	chr2	61021098	61038698	5	3678	16535.2	1125	0
ppeak1126	chr10	39932042	39934148	1	2107	16530.4	1126	0
ppeak1127	chr14	121291291	121306675	6	3331	16522.4	1127	0
ppeak1128	chr4	71918431	71950018	5	3655	16516.8	1128	0
ppeak1129	chr1	190675880	190687628	5	3361	16514.2	1129	0
ppeak1130	chr10	24830296	24834435	3	2585	16504.3	1130	0
ppeak1131	chr7	40759170	40790500	4	2635	16501.5	1131	0
ppeak1132	chr12	4346267	4366534	4	5366	16499.4	1132	0
ppeak1133	chr7	121121390	121133813	4	3697	16497.7	1133	0
ppeak1134	chr1	248741069	248788610	9	4331	16487.2	1134	0
ppeak1135	chr14	111112270	111167698	7	5791	16478.7	1135	0
ppeak1136	chr6	31302604	31332392	9	5034	16475.7	1136	0
ppeak1137	chr7	2247326	2272952	5	4943	16467.3	1137	0
ppeak1138	chrX	124940082	124969066	5	4784	16465.8	1138	0
ppeak1139	chr2	41743005	41760630	5	4253	16456.5	1139	0
ppeak1140	chr13	70004356	70016559	4	2292	16446	1140	0
ppeak1141	chr6	13681306	13688009	3	1993	16437.1	1141	0
ppeak1142	chr4	34645822	34657171	4	2446	16416.3	1142	0
ppeak1143	chr9	17296998	17299335	2	2016	16382.4	1143	0
ppeak1144	chr1	115219725	115230862	2	1732	16378.1	1144	0
ppeak1145	chr9	123594135	123631252	8	6608	16361.2	1145	0
ppeak1146	chr12	20972150	20992947	6	3594	16361	1146	0
ppeak1147	chr4	96001124	96013120	3	3518	16354.1	1147	0
ppeak1148	chr7	13200486	13212921	4	2645	16353.3	1148	0
ppeak1149	chr6	99236682	99246032	4	3140	16346.6	1149	0
ppeak1150	chr4	128903905	128911415	3	2253	16339.5	1150	0
ppeak1151	chr12	26334483	26337119	2	2485	16334	1151	0
ppeak1152	chr2	144659650	144707321	6	4735	16332.1	1152	0
ppeak1153	chr13	121475231	121517983	8	3758	16331.3	1153	0
ppeak1154	chr2	58492852	58528449	6	3607	16328.3	1154	0
ppeak1155	chr13	31713456	31723843	3	3129	16313.8	1155	0
ppeak1156	chr16	32129397	32142860	2	2389	16307.7	1156	0
ppeak1157	chr13	108425854	108436469	3	3134	16296.1	1157	0
ppeak1158	chr9	3148829	3152596	4	3095	16296	1158	0
ppeak1159	chr6	97304673	97325080	7	3571	16295	1159	0
ppeak1160	chr9	134848194	134864713	6	3061	16292.7	1160	0
ppeak1161	chr2	65172438	65193360	3	2867	16273.1	1161	0
ppeak1162	chr8	135419325	135432984	5	3877	16266.5	1162	0
ppeak1163	chr5	33942818	33956421	4	2760	16261	1163	0
ppeak1164	chr13	32086311	32107417	6	4726	16255.8	1164	0
ppeak1165	chr1	129089607	129099013	4	2769	16212.2	1165	0
ppeak1166	chr2	5048425	5061666	4	2840	16209.6	1166	0
ppeak1167	chr5	8075657	8107295	6	3662	16198.7	1167	0
ppeak1168	chr2	150296468	150320702	6	3081	16198	1168	0
ppeak1169	chr10	54647304	54677151	5	4002	16195	1169	0
ppeak1170	chr7	1609634	1641713	8	3329	16190.3	1170	0
ppeak1171	chr2	41281052	41303319	6	5103	16174.7	1171	0
ppeak1172	chr6	118878303	118900260	4	2761	16156	1172	0
ppeak1173	chr15	110348918	110363371	3	1795	16149.8	1173	0
ppeak1174	chr12	61358267	61363744	3	2206	16136.3	1174	0
ppeak1175	chr3	124193549	124197128	3	2918	16132.7	1175	0
ppeak1176	chr13	20956768	20971912	4	1445	16126.8	1176	0
ppeak1177	chr17	62164781	62187045	5	3458	16114.7	1177	0
ppeak1178	chr15	84562915	84592078	7	3755	16095.1	1178	0
ppeak1179	chr2	49228918	49243385	3	4300	16083	1179	0
ppeak1180	chr2	98441220	98445296	4	3460	16067.2	1180	0
ppeak1181	chr12	45504935	45506482	1	1548	16060.8	1181	0
ppeak1182	chr5	77135983	77147271	3	2482	16058.3	1182	0
ppeak1183	chr13	10756985	10762147	3	1463	16046.1	1183	0
ppeak1184	chr8	131390921	131413383	5	2381	16022.1	1184	0
ppeak1185	chr4	44599256	44617231	3	3249	16019.3	1185	0
ppeak1186	chr13	109023250	109030884	3	2367	16013.8	1186	0
ppeak1187	chr13	32319174	32333293	4	2103	16003.9	1187	0
ppeak1188	chr11	70940159	70956050	5	3268	15994.3	1188	0
ppeak1189	chr6	169858028	169884332	7	3621	15992.8	1189	0
ppeak1190	chr1	269413619	269425834	3	3272	15991.9	1190	0
ppeak1191	chr13	68470015	68511669	10	4798	15978.5	1191	0
ppeak1192	chr17	46613659	46626102	5	2017	15975.6	1192	0
ppeak1193	chr13	96486187	96507379	5	2556	15966.1	1193	0
ppeak1194	chr10	19873876	19889642	5	2225	15959.9	1194	0
ppeak1195	chr4	180188	206989	5	4359	15954.6	1195	0
ppeak1196	chr1	162224111	162242930	5	3071	15951	1196	0
ppeak1197	chr2	76902390	76914983	4	3151	15949	1197	0
ppeak1198	chr9	124561562	124597863	6	4865	15947	1198	0
ppeak1199	chr14	33636919	33639473	2	1895	15904.8	1199	0
ppeak1200	chr3	28811616	28835685	6	4215	15902.4	1200	0
ppeak1201	chr3	86764765	86784280	3	3222	15900.8	1201	0
ppeak1202	chr1	269332513	269350830	5	2537	15888.2	1202	0
ppeak1203	chr8	11414931	11416833	1	1903	15887.6	1203	0
ppeak1204	chr9	32811217	32812906	1	1690	15876.9	1204	0
ppeak1205	chr7	4455360	4466391	2	3168	15872.5	1205	0
ppeak1206	chr6	100091582	100093758	2	1942	15868.7	1206	0
ppeak1207	chr6	73172592	73193612	5	2186	15863.8	1207	0
ppeak1208	chr2	64823114	64836956	3	1497	15860.2	1208	0
ppeak1209	chr12	11965338	11972775	3	2384	15860.1	1209	0
ppeak1210	chr6	83030680	83044132	3	2628	15850.5	1210	0
ppeak1211	chr2	48665675	48667814	2	1856	15844.4	1211	0
ppeak1212	chr17	14562455	14591476	8	4059	15831	1212	0
ppeak1213	chr9	109556518	109558477	1	1960	15819.5	1213	0
ppeak1214	chr6	148865046	148884597	3	1360	15818.7	1214	0
ppeak1215	chr6	48619892	48646182	6	4099	15818.7	1215	0
ppeak1216	chr6	75116171	75129268	2	2969	15788.4	1216	0
ppeak1217	chr13	34552841	34585720	7	4404	15778.6	1217	0
ppeak1218	chr12	20160194	20163144	2	2079	15766.9	1218	0
ppeak1219	chr3	101206672	101210248	2	1498	15749.1	1219	0
ppeak1220	chr5	67086714	67134800	9	3853	15748.2	1220	0
ppeak1221	chr3	28912937	28915924	3	2512	15747.2	1221	0
ppeak1222	chr2	6831194	6851945	6	3660	15735.5	1222	0
ppeak1223	chr4	36653431	36655606	2	1923	15728.1	1223	0
ppeak1224	chr2	105201792	105203842	2	1815	15723.3	1224	0
ppeak1225	chr3	8446415	8496316	8	6378	15718.8	1225	0
ppeak1226	chr3	93371318	93373346	2	1884	15715	1226	0
ppeak1227	chrUn_NW_018084901v1	171748	195317	6	4109	15711.1	1227	0
ppeak1228	chrUn_NW_018084874v1	878918	881026	2	1886	15704.8	1228	0
ppeak1229	chr16	18415280	18423214	2	2779	15697.4	1229	0
ppeak1230	chr12	5116885	5130855	2	3166	15689.7	1230	0
ppeak1231	chr2	6046101	6074927	7	3138	15684.2	1231	0
ppeak1232	chr5	679364	681844	2	1862	15684	1232	0
ppeak1233	chr4	983266	1010451	4	3626	15683	1233	0
ppeak1234	chr6	92429174	92447245	5	3815	15682	1234	0
ppeak1235	chr7	45959449	45971517	6	3595	15676.3	1235	0
ppeak1236	chr12	33732691	33741353	4	2547	15673.9	1236	0
ppeak1237	chr15	121410402	121420258	4	4102	15670.1	1237	0
ppeak1238	chr8	87773914	87783857	3	2036	15666.2	1238	0
ppeak1239	chr3	8153372	8171340	5	3990	15662.7	1239	0
ppeak1240	chr2	150140432	150152307	4	2647	15661.9	1240	0
ppeak1241	chr6	135271944	135282799	4	3296	15646.4	1241	0
ppeak1242	chr7	88931350	88955081	4	3063	15645.8	1242	0
ppeak1243	chr15	24395803	24409145	3	2879	15644.8	1243	0
ppeak1244	chr6	135162542	135199046	6	4182	15642	1244	0
ppeak1245	chr7	104007859	104010421	2	1846	15628.5	1245	0
ppeak1246	chr9	113719389	113749248	7	4464	15622.2	1246	0
ppeak1247	chr3	8833859	8861231	5	4270	15621.2	1247	0
ppeak1248	chr5	64116153	64132077	4	2298	15603.9	1248	0
ppeak1249	chrX	90149007	90178072	4	1579	15593.4	1249	0
ppeak1250	chr13	131055745	131100075	7	6223	15590.9	1250	0
ppeak1251	chr8	135330302	135338177	4	1682	15579.9	1251	0
ppeak1252	chr12	47632416	47645759	3	1551	15576.6	1252	0
ppeak1253	chr2	76339402	76342940	2	2177	15572.9	1253	0
ppeak1254	chr7	39111791	39139516	6	5514	15570.4	1254	0
ppeak1255	chrUn_NW_018084979v1	1329967	1352102	5	2466	15569.8	1255	0
ppeak1256	chr7	94217670	94230411	3	2808	15565.7	1256	0
ppeak1257	chr3	71431085	71453707	8	4614	15563.9	1257	0
ppeak1258	chr3	47634360	47643899	4	2420	15563.8	1258	0
ppeak1259	chr14	42062369	42072560	3	2047	15562.7	1259	0
ppeak1260	chr3	35317376	35337210	4	1917	15559.8	1260	0
ppeak1261	chr2	128145079	128159232	3	1286	15548.5	1261	0
ppeak1262	chr3	37554339	37568547	4	2481	15537.9	1262	0
ppeak1263	chr4	61965409	61984288	4	2717	15529.9	1263	0
ppeak1264	chr3	110610881	110636979	6	3922	15520.5	1264	0
ppeak1265	chr5	7199860	7216672	4	3508	15517.5	1265	0
ppeak1266	chr3	29126110	29152916	6	3109	15512.6	1266	0
ppeak1267	chr1	90299239	90300884	1	1646	15499	1267	0
ppeak1268	chr15	79174047	79175931	1	1885	15475.6	1268	0
ppeak1269	chr15	25067100	25087889	5	3532	15469.1	1269	0
ppeak1270	chr5	22376916	22400936	5	3894	15468.9	1270	0
ppeak1271	chr6	53753775	53784192	5	3032	15457.9	1271	0
ppeak1272	chr6	145533270	145548360	2	3037	15443.1	1272	0
ppeak1273	chrUn_NW_018084979v1	1845383	1856712	2	3010	15441.4	1273	0
ppeak1274	chr12	36325868	36334749	2	1919	15435.2	1274	0
ppeak1275	chr7	28674382	28691222	4	2507	15433.9	1275	0
ppeak1276	chr9	122680994	122703668	8	4925	15418.3	1276	0
ppeak1277	chr6	3842892	3883474	7	4041	15409	1277	0
ppeak1278	chr13	71671241	71696781	6	4007	15408.3	1278	0
ppeak1279	chr2	135283793	135315600	4	3646	15400.9	1279	0
ppeak1280	chr2	4949334	4964871	5	3401	15400.3	1280	0
ppeak1281	chr13	65758742	65761079	2	1702	15399	1281	0
ppeak1282	chr14	23438505	23448032	2	2344	15394.7	1282	0
ppeak1283	chr2	89791540	89799852	5	2497	15391.3	1283	0
ppeak1284	chr9	46543325	46556204	4	2421	15384	1284	0
ppeak1285	chr4	98250629	98252466	1	1838	15378.1	1285	0
ppeak1286	chr6	98804242	98814694	2	1662	15377	1286	0
ppeak1287	chr3	38387206	38398324	4	2244	15376.2	1287	0
ppeak1288	chr13	100252085	100264527	3	2747	15372.1	1288	0
ppeak1289	chr13	77749352	77751875	2	2170	15366.8	1289	0
ppeak1290	chr6	165134739	165136208	1	1470	15345.8	1290	0
ppeak1291	chr18	5579841	5594966	5	3675	15339.8	1291	0
ppeak1292	chr1	130746135	130778473	7	4514	15334.7	1292	0
ppeak1293	chr12	52894661	52903475	3	2694	15334.6	1293	0
ppeak1294	chr1	149506309	149517847	3	3257	15329.4	1294	0
ppeak1295	chr3	31236400	31246990	4	2449	15328	1295	0
ppeak1296	chr6	158320413	158339495	4	3594	15322.8	1296	0
ppeak1297	chr10	32436451	32451695	5	3687	15317.2	1297	0
ppeak1298	chr10	65796390	65829892	8	4111	15317.1	1298	0
ppeak1299	chr6	28655403	28674918	6	2832	15297.8	1299	0
ppeak1300	chr4	332575	363521	5	4104	15293.5	1300	0
ppeak1301	chr6	106620552	106628235	4	2499	15290.7	1301	0
ppeak1302	chr17	38345618	38364325	5	3595	15279.9	1302	0
ppeak1303	chr12	34261778	34263714	1	1937	15259.2	1303	0
ppeak1304	chr13	134711641	134729956	4	2309	15250.9	1304	0
ppeak1305	chr2	141936277	141946511	3	2893	15232.3	1305	0
ppeak1306	chr6	75015625	75024747	3	2044	15212.8	1306	0
ppeak1307	chr10	68565556	68577137	4	2502	15202.4	1307	0
ppeak1308	chr7	85941647	85963574	7	3221	15202	1308	0
ppeak1309	chr10	42914782	42916481	2	1527	15201.5	1309	0
ppeak1310	chr1	270839931	270870281	7	4061	15144.6	1310	0
ppeak1311	chr1	115055041	115066931	2	2157	15140.7	1311	0
ppeak1312	chr11	67558873	67566399	3	2195	15137.8	1312	0
ppeak1313	chr13	31569444	31594735	3	2787	15136.7	1313	0
ppeak1314	chr7	15795132	15808506	2	2138	15126	1314	0
ppeak1315	chr6	167290572	167325647	6	4457	15082.2	1315	0
ppeak1316	chr7	89127575	89140914	4	2723	15078.4	1316	0
ppeak1317	chr3	16932940	16941810	2	1960	15077.2	1317	0
ppeak1318	chr17	49388979	49391722	2	2516	15075.5	1318	0
ppeak1319	chr3	39570496	39603770	6	5333	15073.1	1319	0
ppeak1320	chr7	78065900	78079198	2	2933	15026.7	1320	0
ppeak1321	chr2	26873558	26875661	2	2006	14966.4	1321	0
ppeak1322	chr11	651365	662529	3	2732	14930.7	1322	0
ppeak1323	chr13	71645766	71647535	2	1599	14929.8	1323	0
ppeak1324	chr17	47722617	47735933	2	2967	14921.9	1324	0
ppeak1325	chr16	50487469	50500134	3	2203	14918.1	1325	0
ppeak1326	chr14	49861972	49879524	5	2776	14908.7	1326	0
ppeak1327	chrUn_NW_018084979v1	2152319	2165760	2	1896	14903.4	1327	0
ppeak1328	chr4	16518911	16534120	4	3448	14903.3	1328	0
ppeak1329	chr3	31523820	31547294	4	2598	14891.9	1329	0
ppeak1330	chr13	125952618	125970230	4	2504	14887.4	1330	0
ppeak1331	chr8	70647054	70670404	6	2834	14871.6	1331	0
ppeak1332	chrX	124379	126374	2	1769	14866.3	1332	0
ppeak1333	chr8	39581144	39612802	7	3648	14863.4	1333	0
ppeak1334	chr8	56230560	56248047	6	3507	14853.5	1334	0
ppeak1335	chr5	13972884	13983246	3	2006	14850.8	1335	0
ppeak1336	chr4	2422713	2458169	5	3342	14849	1336	0
ppeak1337	chr15	48694207	48697361	2	2914	14846.8	1337	0
ppeak1338	chr11	78556348	78565738	3	2977	14845.6	1338	0
ppeak1339	chr9	7185929	7202248	5	2250	14840.5	1339	0
ppeak1340	chr2	78783328	78799610	5	4139	14839.4	1340	0
ppeak1341	chr3	26403879	26427169	3	2488	14824.1	1341	0
ppeak1342	chr13	206405923	206416433	4	1675	14819.1	1342	0
ppeak1343	chr13	84633460	84642543	3	3584	14818	1343	0
ppeak1344	chr3	17603146	17622427	3	3978	14804	1344	0
ppeak1345	chr14	77777939	77788103	5	3630	14791.7	1345	0
ppeak1346	chr7	97122133	97143125	5	3641	14788.9	1346	0
ppeak1347	chr12	16934435	16936092	2	1475	14783.9	1347	0
ppeak1348	chr13	207154841	207190867	5	3347	14763.5	1348	0
ppeak1349	chr7	340572	355197	2	2925	14750.8	1349	0
ppeak1350	chr1	133003742	133016766	2	1387	14739.3	1350	0
ppeak1351	chr6	34948428	34953137	4	2254	14734.5	1351	0
ppeak1352	chr6	55329823	55332980	2	2419	14730.2	1352	0
ppeak1353	chrUn_NW_018084833v1	1657292	1661204	2	2158	14728.7	1353	0
ppeak1354	chr9	247850	269357	5	3625	14717.2	1354	0
ppeak1355	chr1	74656572	74677106	6	3131	14710.6	1355	0
ppeak1356	chr6	71865968	71882413	4	3925	14708.4	1356	0
ppeak1357	chr10	11723289	11741996	4	1826	14692.5	1357	0
ppeak1358	chrUn_NW_018084979v1	2970740	2985550	4	2861	14684.1	1358	0
ppeak1359	chr3	107268102	107282215	3	2108	14678.9	1359	0
ppeak1360	chr4	12375175	12408978	5	3320	14670.5	1360	0
ppeak1361	chr9	8257366	8281619	6	4241	14665.8	1361	0
ppeak1362	chr14	56307805	56348074	7	3706	14661.9	1362	0
ppeak1363	chr2	90261528	90264118	2	2263	14660.4	1363	0
ppeak1364	chr6	48989109	49005223	4	2105	14650.8	1364	0
ppeak1365	chr3	8599177	8615885	3	3256	14646.2	1365	0
ppeak1366	chr14	76233504	76247464	4	3079	14613.3	1366	0
ppeak1367	chr14	50346806	50371552	6	3265	14612.5	1367	0
ppeak1368	chr16	40104018	40107263	2	2879	14611.6	1368	0
ppeak1369	chr8	118506087	118507585	1	1499	14611	1369	0
ppeak1370	chr14	20877662	20908187	5	2076	14597.1	1370	0
ppeak1371	chr1	269643248	269655350	4	3344	14596.2	1371	0
ppeak1372	chr11	52157536	52160726	2	1872	14590.1	1372	0
ppeak1373	chr1	109921297	109938169	3	3997	14587.5	1373	0
ppeak1374	chr7	120485654	120506530	4	2768	14586.1	1374	0
ppeak1375	chr16	149378	159961	4	2734	14584.4	1375	0
ppeak1376	chr13	115486888	115488929	2	1859	14572.1	1376	0
ppeak1377	chr1	268641556	268659484	3	2814	14570.1	1377	0
ppeak1378	chr13	46204006	46207572	3	3161	14555.3	1378	0
ppeak1379	chr14	28577352	28592736	3	2283	14550.2	1379	0
ppeak1380	chr1	77037736	77061939	6	3252	14538.7	1380	0
ppeak1381	chr13	20934511	20943078	3	1899	14537.3	1381	0
ppeak1382	chr11	77264809	77273612	4	3101	14526.7	1382	0
ppeak1383	chr8	80887151	80906284	3	2298	14518.1	1383	0
ppeak1384	chr4	99378658	99384753	3	2330	14504.9	1384	0
ppeak1385	chr6	64246926	64262805	5	3277	14494.4	1385	0
ppeak1386	chr9	118113210	118134388	4	3039	14490	1386	0
ppeak1387	chr2	6639435	6649219	3	1153	14487.2	1387	0
ppeak1388	chr2	77288782	77315794	7	4204	14486.5	1388	0
ppeak1389	chr2	62330066	62365721	6	4156	14461.7	1389	0
ppeak1390	chr11	46455536	46461332	3	2012	14461.6	1390	0
ppeak1391	chr7	78028772	78035757	2	2260	14459.6	1391	0
ppeak1392	chr3	103803336	103816685	4	2563	14449	1392	0
ppeak1393	chr8	20061393	20064464	2	2890	14447.2	1393	0
ppeak1394	chr9	104069	106058	2	1632	14435.8	1394	0
ppeak1395	chr18	38265536	38291976	4	1933	14433.6	1395	0
ppeak1396	chr14	20749405	20772060	5	4220	14431.2	1396	0
ppeak1397	chr1	268297321	268305454	2	2581	14431.2	1397	0
ppeak1398	chr4	83774936	83777023	2	1632	14429.5	1398	0
ppeak1399	chr8	84390254	84392275	1	2022	14422.5	1399	0
ppeak1400	chr1	229757714	229791758	7	4350	14421	1400	0
ppeak1401	chr6	36174788	36193703	4	3675	14413.2	1401	0
ppeak1402	chr5	64058790	64073289	2	2470	14399	1402	0
ppeak1403	chr13	139846971	139872565	5	3207	14396.6	1403	0
ppeak1404	chr4	81899638	81929749	4	1829	14390	1404	0
ppeak1405	chr9	87659002	87672790	5	3639	14385	1405	0
ppeak1406	chr3	44147585	44161885	3	2030	14371.5	1406	0
ppeak1407	chr15	46256875	46268032	2	2551	14369.1	1407	0
ppeak1408	chr13	117179513	117187861	3	2397	14353.6	1408	0
ppeak1409	chr7	55617682	55648736	4	3350	14353.2	1409	0
ppeak1410	chrUn_NW_018085356v1	655940	687078	5	3606	14348.4	1410	0
ppeak1411	chr10	8305550	8308027	2	2182	14348.3	1411	0
ppeak1412	chr6	52179698	52212197	5	3663	14345.1	1412	0
ppeak1413	chr4	34221076	34223339	3	1847	14342	1413	0
ppeak1414	chr9	125005483	125025587	4	2755	14330.1	1414	0
ppeak1415	chr2	69878399	69894173	5	3512	14321.2	1415	0
ppeak1416	chr17	52858940	52885697	4	2070	14320.3	1416	0
ppeak1417	chr2	1379843	1416751	8	2893	14320.3	1417	0
ppeak1418	chr12	5143793	5177847	6	5071	14316.3	1418	0
ppeak1419	chr1	119020511	119022563	2	1759	14300.6	1419	0
ppeak1420	chr3	16612650	16638458	4	3819	14297.6	1420	0
ppeak1421	chr5	18863623	18880100	4	3808	14279	1421	0
ppeak1422	chr2	6325171	6346769	7	3610	14274.1	1422	0
ppeak1423	chr14	108032420	108034125	1	1706	14273.4	1423	0
ppeak1424	chr13	32628361	32659010	7	2793	14251.8	1424	0
ppeak1425	chr8	4028133	4031285	3	1381	14251.5	1425	0
ppeak1426	chr3	18506083	18507989	2	1693	14241.4	1426	0
ppeak1427	chr6	47868968	47894034	4	2519	14237.5	1427	0
ppeak1428	chr6	531846	571780	7	3782	14232.5	1428	0
ppeak1429	chr4	118268198	118275299	4	2341	14216.2	1429	0
ppeak1430	chr15	44916930	44919418	2	2263	14212	1430	0
ppeak1431	chr18	19984062	20035009	8	5979	14193.8	1431	0
ppeak1432	chr15	45632767	45634681	1	1915	14192.9	1432	0
ppeak1433	chr14	125029508	125060220	5	1637	14179.7	1433	0
ppeak1434	chr1	208220043	208246625	5	2870	14165.5	1434	0
ppeak1435	chr17	34626802	34647937	5	4719	14158.3	1435	0
ppeak1436	chr1	236671512	236683303	3	1310	14152.7	1436	0
ppeak1437	chr3	44942255	44982918	8	3941	14138.5	1437	0
ppeak1438	chr15	139457669	139465088	3	2527	14138.4	1438	0
ppeak1439	chr9	20590428	20614265	3	3088	14137.7	1439	0
ppeak1440	chr8	84811143	84828719	3	2533	14132.9	1440	0
ppeak1441	chr4	79455356	79464962	2	1776	14127.5	1441	0
ppeak1442	chr5	349795	361291	2	2751	14120.5	1442	0
ppeak1443	chr13	21714503	21760908	8	4242	14097.8	1443	0
ppeak1444	chr11	25771505	25773538	1	2034	14094.8	1444	0
ppeak1445	chr13	26661315	26670532	2	2646	14084.5	1445	0
ppeak1446	chr1	269570724	269600177	8	3464	14081.5	1446	0
ppeak1447	chr12	15333052	15352087	4	2385	14066.9	1447	0
ppeak1448	chr7	57492191	57504840	3	2120	14053	1448	0
ppeak1449	chr6	165981198	166014593	5	4150	14052.6	1449	0
ppeak1450	chr6	47654277	47657361	3	1997	14047.6	1450	0
ppeak1451	chr3	58570568	58584390	4	3373	14044.5	1451	0
ppeak1452	chr16	36216153	36218758	2	2213	14041.5	1452	0
ppeak1453	chr13	207557306	207561508	2	1922	14037.2	1453	0
ppeak1454	chr5	88086171	88118008	7	3715	14030.6	1454	0
ppeak1455	chrUn_NW_018084979v1	3460267	3469324	6	2678	14017.5	1455	0
ppeak1456	chr1	127009936	127019843	5	2208	14017.4	1456	0
ppeak1457	chr12	19335862	19338944	3	2735	14015.1	1457	0
ppeak1458	chr5	104380039	104394995	2	3047	14013.8	1458	0
ppeak1459	chr6	32036320	32045614	3	3767	14011.6	1459	0
ppeak1460	chr8	116543805	116546176	1	2372	14006	1460	0
ppeak1461	chr6	4017130	4043513	4	2054	14004.1	1461	0
ppeak1462	chr6	51681386	51712856	4	2502	13994.7	1462	0
ppeak1463	chr6	91407245	91408206	1	962	13988.7	1463	0
ppeak1464	chr6	54240962	54247895	4	1750	13977.6	1464	0
ppeak1465	chr7	36969054	36977263	4	3365	13977.5	1465	0
ppeak1466	chr1	107939589	107959451	6	4189	13972.9	1466	0
ppeak1467	chr6	110122031	110125441	3	2542	13972.8	1467	0
ppeak1468	chr9	55402720	55426176	6	2771	13972.7	1468	0
ppeak1469	chr9	67679573	67692949	4	3165	13972.6	1469	0
ppeak1470	chr9	55444230	55474493	4	3102	13972.4	1470	0
ppeak1471	chr7	58517331	58542799	4	4468	13961.6	1471	0
ppeak1472	chr2	151747002	151760274	3	3365	13955.5	1472	0
ppeak1473	chr1	76839159	76841304	2	1953	13955.2	1473	0
ppeak1474	chr13	144854747	144868447	4	1918	13954.8	1474	0
ppeak1475	chr8	19689567	19709163	4	2735	13954.3	1475	0
ppeak1476	chr3	48905386	48912785	2	1997	13945.6	1476	0
ppeak1477	chr6	78998342	79017566	4	2110	13931.6	1477	0
ppeak1478	chr8	132898805	132916340	5	3593	13915.8	1478	0
ppeak1479	chr13	125579304	125590792	5	2522	13914.3	1479	0
ppeak1480	chr6	93975545	93985014	2	1049	13901.4	1480	0
ppeak1481	chr3	53032297	53039662	3	2361	13900.7	1481	0
ppeak1482	chr3	77855268	77857130	1	1863	13895.9	1482	0
ppeak1483	chr3	37909346	37937276	5	3338	13881.2	1483	0
ppeak1484	chr2	139843391	139863888	3	1947	13866.2	1484	0
ppeak1485	chr1	130396764	130419452	4	2965	13860.1	1485	0
ppeak1486	chr1	58270248	58282062	2	2654	13851.9	1486	0
ppeak1487	chr2	76687319	76700089	4	2482	13851.6	1487	0
ppeak1488	chr2	16343728	16346120	2	2189	13851.6	1488	0
ppeak1489	chr7	78551005	78578777	7	3068	13833.2	1489	0
ppeak1490	chr3	76522915	76529388	4	2694	13828.9	1490	0
ppeak1491	chr14	46219949	46255133	7	3340	13827.3	1491	0
ppeak1492	chr12	25050047	25063913	6	2949	13806.4	1492	0
ppeak1493	chr7	59442042	59462222	3	2810	13803.1	1493	0
ppeak1494	chr1	163102812	163128548	4	4459	13802.2	1494	0
ppeak1495	chr16	50657281	50686180	6	3998	13799.3	1495	0
ppeak1496	chr3	28608127	28617844	3	2146	13794.3	1496	0
ppeak1497	chr13	74705484	74707062	1	1579	13789.8	1497	0
ppeak1498	chr13	157411264	157422794	4	2964	13780.7	1498	0
ppeak1499	chr11	11515359	11521626	2	2418	13777.4	1499	0
ppeak1500	chr9	102421950	102442479	4	2227	13772.9	1500	0
ppeak1501	chr6	81285762	81304965	4	2671	13770.5	1501	0
ppeak1502	chr1	268923923	268942824	5	3228	13769.4	1502	0
ppeak1503	chr2	78860128	78877195	4	2132	13756	1503	0
ppeak1504	chr13	134969266	134986158	3	3568	13753.5	1504	0
ppeak1505	chr2	1297082	1299951	2	875	13749.1	1505	0
ppeak1506	chr12	19862759	19890763	5	3046	13736	1506	0
ppeak1507	chr17	40629771	40634203	4	2046	13723.2	1507	0
ppeak1508	chr15	113080904	113101862	3	1941	13706.5	1508	0
ppeak1509	chr10	68795371	68840340	8	5449	13697.6	1509	0
ppeak1510	chr11	76996655	77007695	4	2067	13692.9	1510	0
ppeak1511	chr1	21035851	21049552	3	3954	13692.8	1511	0
ppeak1512	chr17	51920751	51925560	2	1065	13684	1512	0
ppeak1513	chr1	130200954	130202855	2	1743	13673.9	1513	0
ppeak1514	chr8	86070422	86089537	5	2770	13671	1514	0
ppeak1515	chr6	73207373	73235795	6	3239	13668.1	1515	0
ppeak1516	chr1	248447535	248449550	2	1567	13667.3	1516	0
ppeak1517	chr7	12240642	12259978	8	3622	13657	1517	0
ppeak1518	chr11	9586762	9618968	6	4588	13655.3	1518	0
ppeak1519	chr14	113432342	113464509	5	4725	13651.7	1519	0
ppeak1520	chr5	21327942	21337488	2	2343	13644.1	1520	0
ppeak1521	chr9	137041755	137055909	2	2393	13643	1521	0
ppeak1522	chr15	33520779	33536397	4	3565	13633	1522	0
ppeak1523	chr13	206457072	206467273	4	2280	13620.4	1523	0
ppeak1524	chr14	1054053	1078644	6	3684	13618.5	1524	0
ppeak1525	chr11	7063634	7067180	2	1144	13618.4	1525	0
ppeak1526	chrX	35630108	35702621	14	5478	13617.9	1526	0
ppeak1527	chr5	2899269	2932634	6	4258	13616.3	1527	0
ppeak1528	chr10	61044702	61085698	7	3492	13606.6	1528	0
ppeak1529	chr3	94299303	94341469	9	3603	13585.9	1529	0
ppeak1530	chr9	102551562	102564483	3	1972	13576.1	1530	0
ppeak1531	chr6	70494754	70496568	2	1597	13566.7	1531	0
ppeak1532	chr7	113147613	113148985	1	1373	13566.1	1532	0
ppeak1533	chr16	6130038	6145436	4	3340	13553.3	1533	0
ppeak1534	chr13	197526411	197576212	8	5408	13550.9	1534	0
ppeak1535	chr14	121056433	121075568	3	2926	13547.6	1535	0
ppeak1536	chr5	29024970	29047954	4	2118	13537.6	1536	0
ppeak1537	chr7	96159422	96181581	6	3384	13532.5	1537	0
ppeak1538	chr2	3886633	3901861	5	3291	13530.1	1538	0
ppeak1539	chr9	45467060	45478957	3	1547	13520.9	1539	0
ppeak1540	chr7	2371571	2383286	5	3029	13520.3	1540	0
ppeak1541	chr6	70515336	70536187	4	3811	13519.8	1541	0
ppeak1542	chr9	17221572	17236831	3	2972	13511.8	1542	0
ppeak1543	chr6	9297948	9326123	7	2627	13509.9	1543	0
ppeak1544	chr4	1028666	1062207	5	3395	13496.9	1544	0
ppeak1545	chr17	51893723	51907337	3	1671	13494.2	1545	0
ppeak1546	chr4	64153961	64161016	3	2385	13493.4	1546	0
ppeak1547	chr13	90970056	90972490	1	2435	13490.4	1547	0
ppeak1548	chr6	68473983	68488628	3	2471	13489.5	1548	0
ppeak1549	chr12	5009860	5017853	2	2688	13483.4	1549	0
ppeak1550	chr3	25150241	25162697	3	2891	13482.4	1550	0
ppeak1551	chr11	71193181	71200360	3	1514	13473.5	1551	0
ppeak1552	chr10	17470424	17479061	2	2865	13472.9	1552	0
ppeak1553	chr4	109785162	109800426	4	2869	13464.4	1553	0
ppeak1554	chr9	6085442	6110284	5	4368	13456.9	1554	0
ppeak1555	chrX	124869759	124893109	5	3158	13456.6	1555	0
ppeak1556	chr4	98216108	98231450	3	2928	13445.7	1556	0
ppeak1557	chr10	27158180	27161542	2	2111	13433.9	1557	0
ppeak1558	chr13	122260934	122296272	6	3212	13432	1558	0
ppeak1559	chr6	84844752	84862632	5	3035	13422.5	1559	0
ppeak1560	chr2	13275174	13285745	5	3155	13420.9	1560	0
ppeak1561	chr16	50454376	50467056	4	1898	13416.7	1561	0
ppeak1562	chr1	52573700	52610167	5	4816	13416.2	1562	0
ppeak1563	chr13	126528880	126543791	4	1741	13415.4	1563	0
ppeak1564	chr1	180008255	180015232	2	1538	13415.4	1564	0
ppeak1565	chr5	8198941	8216791	6	3271	13410.7	1565	0
ppeak1566	chr6	89225542	89256850	4	2563	13409.2	1566	0
ppeak1567	chr1	43312245	43360208	9	4386	13405.7	1567	0
ppeak1568	chr7	48042736	48051190	3	2897	13403	1568	0
ppeak1569	chr13	32020533	32030138	3	1884	13391.3	1569	0
ppeak1570	chr5	42487456	42519278	7	3333	13371.6	1570	0
ppeak1571	chr3	24902331	24910747	3	2896	13370.5	1571	0
ppeak1572	chrUn_NW_018084833v1	1208756	1221794	3	2205	13361.3	1572	0
ppeak1573	chr7	76033796	76048393	4	2819	13349	1573	0
ppeak1574	chr1	119758091	119770253	4	2384	13338.1	1574	0
ppeak1575	chr15	54918406	54934749	3	2764	13334.3	1575	0
ppeak1576	chr6	95233152	95248285	3	3759	13332.2	1576	0
ppeak1577	chr13	31178741	31184405	3	2335	13330.8	1577	0
ppeak1578	chr7	93393403	93405003	4	2875	13328.4	1578	0
ppeak1579	chr17	13693924	13707077	4	2192	13327.9	1579	0
ppeak1580	chr6	12126470	12163590	6	3177	13326.1	1580	0
ppeak1581	chr6	34668235	34670226	2	1829	13323.8	1581	0
ppeak1582	chr14	108712390	108740209	4	3767	13303	1582	0
ppeak1583	chr13	72550322	72561089	3	1853	13302.6	1583	0
ppeak1584	chr3	94862953	94865285	1	2333	13300.6	1584	0
ppeak1585	chr7	120695915	120706698	4	3897	13292.2	1585	0
ppeak1586	chr6	47686887	47697038	5	2783	13288.7	1586	0
ppeak1587	chr2	58935723	58954077	5	3458	13282.8	1587	0
ppeak1588	chr6	107003012	107015875	4	1235	13281	1588	0
ppeak1589	chr2	59383987	59409924	7	4889	13279.7	1589	0
ppeak1590	chr11	6761557	6763575	1	2019	13273.8	1590	0
ppeak1591	chr10	14408240	14418304	3	1765	13269.4	1591	0
ppeak1592	chr7	4271950	4275572	3	2747	13257.2	1592	0
ppeak1593	chr14	48049043	48051349	2	2076	13243.6	1593	0
ppeak1594	chrUn_NW_018084833v1	697425	713233	5	3477	13242.4	1594	0
ppeak1595	chr5	89720583	89728718	3	1531	13238.1	1595	0
ppeak1596	chrUn_NW_018084979v1	1288073	1309859	5	4053	13232.8	1596	0
ppeak1597	chr17	35396700	35405301	3	828	13227.5	1597	0
ppeak1598	chr2	62434721	62454362	4	3870	13220.4	1598	0
ppeak1599	chr4	108730471	108750940	3	2412	13206.6	1599	0
ppeak1600	chr12	45930768	45942104	4	3286	13199.6	1600	0
ppeak1601	chr15	131458395	131478405	6	3492	13194.6	1601	0
ppeak1602	chr18	3062448	3067617	3	2235	13191.3	1602	0
ppeak1603	chr9	124480984	124496671	3	1347	13189.6	1603	0
ppeak1604	chr2	65073856	65084294	4	3150	13183.2	1604	0
ppeak1605	chr1	166161652	166163743	1	2092	13175.8	1605	0
ppeak1606	chr15	38753558	38760406	4	973	13174.9	1606	0
ppeak1607	chr6	36342828	36344334	1	1507	13164.7	1607	0
ppeak1608	chr2	11910009	11931341	6	4446	13155.4	1608	0
ppeak1609	chr1	14150658	14178589	4	1951	13147.1	1609	0
ppeak1610	chr8	96267975	96271237	2	2553	13144.9	1610	0
ppeak1611	chr13	45455006	45477648	5	3457	13141.4	1611	0
ppeak1612	chr18	37976994	37997494	6	2480	13140.5	1612	0
ppeak1613	chr12	38060932	38073907	2	2672	13122.9	1613	0
ppeak1614	chr2	75088992	75108082	6	3733	13122.5	1614	0
ppeak1615	chr15	55490135	55506911	6	3474	13122.2	1615	0
ppeak1616	chr17	11494920	11511777	6	2505	13121.5	1616	0
ppeak1617	chr6	43927870	43934749	3	2026	13114.8	1617	0
ppeak1618	chr13	34139096	34147745	3	3269	13113.6	1618	0
ppeak1619	chr2	62280991	62315973	6	2702	13111.3	1619	0
ppeak1620	chr7	56083310	56085063	1	1754	13105.1	1620	0
ppeak1621	chr18	4968297	4971080	2	2493	13097.6	1621	0
ppeak1622	chr4	79872465	79874883	2	2275	13069	1622	0
ppeak1623	chr4	127708964	127710972	2	1767	13065.3	1623	0
ppeak1624	chr10	50846284	50866077	6	2747	13053.5	1624	0
ppeak1625	chr2	96218336	96230858	3	3309	13037.9	1625	0
ppeak1626	chr3	15081835	15092622	5	2475	13032.9	1626	0
ppeak1627	chr11	19602497	19626601	6	3361	13025.8	1627	0
ppeak1628	chr13	33100383	33115171	3	2888	12995.7	1628	0
ppeak1629	chr9	53445390	53455135	3	3065	12986.2	1629	0
ppeak1630	chr6	95048124	95072162	4	4180	12968.5	1630	0
ppeak1631	chr5	11955330	11962876	5	2763	12967.8	1631	0
ppeak1632	chr6	3410168	3445366	8	4329	12966.9	1632	0
ppeak1633	chr13	137358635	137410599	8	4958	12965	1633	0
ppeak1634	chr7	115217369	115236582	8	3444	12961.1	1634	0
ppeak1635	chr4	65439282	65453964	3	2501	12955.4	1635	0
ppeak1636	chr16	46945345	46963425	5	3955	12954.3	1636	0
ppeak1637	chr14	22964887	22977374	3	2178	12951.5	1637	0
ppeak1638	chr2	470042	481473	5	2271	12938.7	1638	0
ppeak1639	chr12	18337761	18351587	3	3601	12930.1	1639	0
ppeak1640	chr18	50782391	50795030	6	3602	12927.2	1640	0
ppeak1641	chr8	87884997	87909951	3	2283	12926.2	1641	0
ppeak1642	chr1	19744903	19757281	4	1949	12912.7	1642	0
ppeak1643	chr6	63122604	63133430	4	2982	12912.2	1643	0
ppeak1644	chr13	6984533	6986361	1	1829	12902.2	1644	0
ppeak1645	chr1	75521812	75533244	3	3291	12901	1645	0
ppeak1646	chr6	97231320	97253026	5	3486	12895.5	1646	0
ppeak1647	chr6	84199257	84226583	4	3165	12892.4	1647	0
ppeak1648	chr18	19141618	19143285	1	1668	12889.7	1648	0
ppeak1649	chr4	1450157	1462132	3	2777	12885.1	1649	0
ppeak1650	chr7	55752173	55767234	2	2596	12880.2	1650	0
ppeak1651	chr9	52116837	52147381	6	3540	12871.2	1651	0
ppeak1652	chr14	63298027	63299757	1	1731	12861.9	1652	0
ppeak1653	chr1	4372146	4383866	6	3418	12860.4	1653	0
ppeak1654	chr2	15314538	15326908	2	2285	12857.4	1654	0
ppeak1655	chr10	66472346	66475925	2	2030	12856.8	1655	0
ppeak1656	chr9	44582437	44603604	4	3456	12852.6	1656	0
ppeak1657	chr4	36208091	36210542	2	1968	12851.3	1657	0
ppeak1658	chr7	92811459	92813079	1	1621	12827.5	1658	0
ppeak1659	chr6	69773112	69810164	8	4215	12827.4	1659	0
ppeak1660	chr17	62792577	62796347	2	2135	12824	1660	0
ppeak1661	chr2	65334827	65355451	4	3510	12824	1661	0
ppeak1662	chr5	3496142	3505434	2	3136	12823.9	1662	0
ppeak1663	chr12	3355531	3370264	5	3101	12816.2	1663	0
ppeak1664	chr1	111374884	111376846	2	1789	12816.2	1664	0
ppeak1665	chr18	38182034	38192986	3	2233	12811.6	1665	0
ppeak1666	chr6	63304955	63323084	6	4259	12810	1666	0
ppeak1667	chr11	19106076	19118893	2	2171	12804.2	1667	0
ppeak1668	chr2	65302935	65304457	1	1523	12802.9	1668	0
ppeak1669	chr4	99112248	99123487	2	1813	12802.3	1669	0
ppeak1670	chr11	20995081	21022827	5	3522	12802	1670	0
ppeak1671	chr3	94574673	94586257	6	2849	12800.3	1671	0
ppeak1672	chr15	88527292	88528919	1	1628	12790	1672	0
ppeak1673	chr15	136099621	136116047	3	1814	12787.6	1673	0
ppeak1674	chr3	49464598	49484477	4	2925	12780.2	1674	0
ppeak1675	chr6	1992968	2001324	3	1474	12773.8	1675	0
ppeak1676	chr7	75103626	75119179	4	3420	12773.7	1676	0
ppeak1677	chr6	50441007	50460595	4	3408	12771.4	1677	0
ppeak1678	chr4	109854076	109877535	8	4352	12768.7	1678	0
ppeak1679	chr1	260954474	260990651	6	2802	12766.9	1679	0
ppeak1680	chr2	143549849	143575847	5	3837	12762.4	1680	0
ppeak1681	chr5	22020495	22022485	2	1781	12761.3	1681	0
ppeak1682	chr18	9978728	9988041	5	2316	12753.2	1682	0
ppeak1683	chr3	115092768	115139725	9	3756	12748.8	1683	0
ppeak1684	chr6	167339304	167347968	3	2388	12746.5	1684	0
ppeak1685	chrUn_NW_018084874v1	377847	407559	6	3750	12743.5	1685	0
ppeak1686	chr13	50963001	50980481	6	2958	12741.2	1686	0
ppeak1687	chr15	101499865	101511735	3	3218	12740.1	1687	0
ppeak1688	chr6	59505032	59527425	5	4025	12734.9	1688	0
ppeak1689	chr1	116249105	116272839	5	3091	12730.9	1689	0
ppeak1690	chr4	90382027	90393620	3	2341	12723.3	1690	0
ppeak1691	chr12	18765046	18777515	4	2120	12719.6	1691	0
ppeak1692	chr3	101752701	101754816	2	1765	12717.9	1692	0
ppeak1693	chr5	11779038	11801212	3	2002	12716.8	1693	0
ppeak1694	chr2	47325847	47345273	7	2945	12712.4	1694	0
ppeak1695	chr12	34131479	34142832	2	2560	12709.7	1695	0
ppeak1696	chr7	95903291	95931506	5	3034	12705.2	1696	0
ppeak1697	chr3	3548180	3567622	4	3222	12693.7	1697	0
ppeak1698	chr6	52056126	52069660	4	2297	12685.4	1698	0
ppeak1699	chr2	12530727	12532805	3	1484	12683.7	1699	0
ppeak1700	chr6	47223291	47252587	4	2832	12673.4	1700	0
ppeak1701	chr10	31275924	31277539	1	1616	12672.9	1701	0
ppeak1702	chr10	43272315	43320764	6	3916	12664.6	1702	0
ppeak1703	chr1	57128349	57129073	1	725	12663.7	1703	0
ppeak1704	chr6	87676092	87687923	4	2394	12662.7	1704	0
ppeak1705	chr1	2362627	2393672	7	3457	12660.2	1705	0
ppeak1706	chr9	99733177	99754840	4	1239	12659.9	1706	0
ppeak1707	chr3	111401133	111412939	5	2906	12656	1707	0
ppeak1708	chr2	77453110	77465587	3	3279	12655.4	1708	0
ppeak1709	chr17	33410611	33412596	1	1986	12652.2	1709	0
ppeak1710	chr1	163516416	163533844	3	3518	12651	1710	0
ppeak1711	chr16	50542825	50560106	4	2953	12648	1711	0
ppeak1712	chr13	3657308	3675601	3	2667	12644.1	1712	0
ppeak1713	chr3	12018325	12039984	3	2721	12638	1713	0
ppeak1714	chr8	48020144	48022281	2	1915	12634.6	1714	0
ppeak1715	chr5	2805913	2819544	2	1226	12612.8	1715	0
ppeak1716	chr3	24175168	24194022	3	3535	12611.4	1716	0
ppeak1717	chr8	1379735	1388911	3	2086	12600.5	1717	0
ppeak1718	chr7	10655965	10681795	5	4755	12594.7	1718	0
ppeak1719	chr4	2577095	2597532	4	2179	12587.1	1719	0
ppeak1720	chr14	60428468	60446527	4	2351	12585.3	1720	0
ppeak1721	chr9	103262091	103273958	2	3046	12568.3	1721	0
ppeak1722	chr13	34204859	34208045	2	2132	12562.1	1722	0
ppeak1723	chr16	71857288	71872318	3	2715	12560.6	1723	0
ppeak1724	chr4	14370902	14384994	4	2841	12557.4	1724	0
ppeak1725	chr6	19134793	19155646	4	3566	12555.6	1725	0
ppeak1726	chr8	38231134	38242958	3	1896	12552.4	1726	0
ppeak1727	chr1	121413281	121414568	1	1288	12550.6	1727	0
ppeak1728	chr6	28194887	28196955	2	1927	12548.2	1728	0
ppeak1729	chr17	43709759	43711628	2	1486	12546	1729	0
ppeak1730	chr7	19698957	19726045	6	3812	12536.3	1730	0
ppeak1731	chr10	65428657	65447492	7	3427	12530.9	1731	0
ppeak1732	chr4	16469490	16483712	6	2400	12509.7	1732	0
ppeak1733	chr7	112145537	112147901	2	2003	12509.6	1733	0
ppeak1734	chr14	114667881	114683196	3	1991	12509.3	1734	0
ppeak1735	chr2	74318716	74326685	2	1711	12507.3	1735	0
ppeak1736	chr8	35159857	35189132	4	3805	12503.4	1736	0
ppeak1737	chr2	62250988	62252251	1	1264	12491.2	1737	0
ppeak1738	chr6	151250738	151265781	4	2781	12490.2	1738	0
ppeak1739	chr15	47666914	47697528	5	2436	12487.5	1739	0
ppeak1740	chr6	83432624	83446740	3	2092	12482.8	1740	0
ppeak1741	chr15	121617009	121630358	4	3415	12481.3	1741	0
ppeak1742	chr13	16965780	16984861	4	2159	12477.1	1742	0
ppeak1743	chr17	4948939	4968246	4	2745	12468.5	1743	0
ppeak1744	chr2	144939566	144979383	6	4777	12450.8	1744	0
ppeak1745	chr2	134091954	134094194	2	1970	12448.1	1745	0
ppeak1746	chr4	125739720	125741292	1	1573	12445.8	1746	0
ppeak1747	chr3	76863518	76885380	5	2513	12443.9	1747	0
ppeak1748	chr2	8353975	8362881	2	2082	12431.9	1748	0
ppeak1749	chr2	7390261	7392333	2	1598	12424.7	1749	0
ppeak1750	chr11	9669894	9691085	4	2848	12424.3	1750	0
ppeak1751	chr11	60731758	60733138	1	1381	12424.1	1751	0
ppeak1752	chr2	48624387	48626658	2	2102	12420.1	1752	0
ppeak1753	chr13	30752475	30767474	4	1517	12416.2	1753	0
ppeak1754	chr2	75491353	75493328	1	1976	12415.8	1754	0
ppeak1755	chr12	27093189	27110724	6	3587	12413	1755	0
ppeak1756	chr8	138789343	138791191	1	1849	12412.3	1756	0
ppeak1757	chr9	72750156	72765967	3	2790	12406.9	1757	0
ppeak1758	chr9	126346446	126348552	2	1868	12397.6	1758	0
ppeak1759	chr3	525938	535755	4	2094	12394.9	1759	0
ppeak1760	chr4	11961525	11983622	6	3481	12394.2	1760	0
ppeak1761	chr1	131171805	131188600	5	2450	12388	1761	0
ppeak1762	chr3	98380808	98389352	5	2622	12385.4	1762	0
ppeak1763	chr1	263846239	263858361	3	3358	12382.6	1763	0
ppeak1764	chr1	45169645	45171435	2	1558	12377.1	1764	0
ppeak1765	chr14	134253748	134255136	1	1389	12374.6	1765	0
ppeak1766	chr13	146638145	146660002	4	1568	12371.1	1766	0
ppeak1767	chr15	121284634	121293964	4	2540	12369.7	1767	0
ppeak1768	chr9	117286577	117300778	4	2580	12369.1	1768	0
ppeak1769	chr2	142312886	142329684	4	3222	12366.7	1769	0
ppeak1770	chr13	10605496	10607131	1	1636	12366	1770	0
ppeak1771	chr14	56127203	56155982	6	3642	12363.5	1771	0
ppeak1772	chr1	189248202	189249938	2	1520	12361.7	1772	0
ppeak1773	chr4	83344928	83362841	3	2107	12354.6	1773	0
ppeak1774	chr5	18447688	18459310	2	2383	12354.2	1774	0
ppeak1775	chr13	90182092	90184253	1	2162	12342.3	1775	0
ppeak1776	chr1	51427572	51451687	4	3263	12337.2	1776	0
ppeak1777	chr14	80036055	80060445	5	3234	12326.7	1777	0
ppeak1778	chr6	28422516	28438226	5	2643	12299.4	1778	0
ppeak1779	chr9	102308659	102323237	3	1861	12292.2	1779	0
ppeak1780	chr7	98461258	98475937	5	4129	12283.4	1780	0
ppeak1781	chr6	155843821	155860014	5	2191	12272.7	1781	0
ppeak1782	chr3	73596383	73634541	6	3766	12271.6	1782	0
ppeak1783	chr17	32507725	32521078	2	2253	12271.4	1783	0
ppeak1784	chrX	101477292	101480725	4	2643	12265.4	1784	0
ppeak1785	chr18	47823057	47838400	4	2312	12259.1	1785	0
ppeak1786	chr1	25154154	25157283	4	2620	12258.5	1786	0
ppeak1787	chr3	38116160	38145680	6	2669	12233.1	1787	0
ppeak1788	chr9	130827659	130836241	2	1755	12229.4	1788	0
ppeak1789	chr15	135436413	135459258	7	3581	12228.9	1789	0
ppeak1790	chr4	37893891	37897841	2	2664	12222.1	1790	0
ppeak1791	chr4	21772898	21779951	2	1574	12221.4	1791	0
ppeak1792	chr13	197985374	197988125	2	1194	12204.8	1792	0
ppeak1793	chrUn_NW_018084979v1	1016904	1038865	4	3007	12203.7	1793	0
ppeak1794	chr3	26305864	26319947	4	2288	12202.9	1794	0
ppeak1795	chr18	31997758	32004007	3	1781	12201.2	1795	0
ppeak1796	chr12	23952609	23966581	4	3320	12197.6	1796	0
ppeak1797	chr5	700621	702977	2	2078	12196.8	1797	0
ppeak1798	chr13	52972567	52975439	2	2105	12185	1798	0
ppeak1799	chr14	34597885	34610093	3	2654	12175	1799	0
ppeak1800	chr7	120719459	120738936	5	2577	12171.2	1800	0
ppeak1801	chr14	40981542	40996765	3	2915	12167.7	1801	0
ppeak1802	chr6	17433417	17434890	1	1474	12156.5	1802	0
ppeak1803	chr13	54895709	54905088	4	2922	12153.3	1803	0
ppeak1804	chr7	113015715	113028520	5	2982	12150.7	1804	0
ppeak1805	chr4	83399525	83414054	2	2105	12150.6	1805	0
ppeak1806	chr6	44569493	44574718	2	2679	12148.1	1806	0
ppeak1807	chr1	100698071	100699474	1	1404	12144.8	1807	0
ppeak1808	chr17	5268659	5298680	5	3286	12143.5	1808	0
ppeak1809	chr17	26373525	26382083	3	2226	12137.8	1809	0
ppeak1810	chr8	1344964	1354396	5	2424	12137.1	1810	0
ppeak1811	chr10	7298691	7325975	6	4127	12119.6	1811	0
ppeak1812	chr12	34617398	34643883	4	3447	12114.2	1812	0
ppeak1813	chr1	190196243	190213885	4	2700	12109.5	1813	0
ppeak1814	chr3	127505719	127517683	5	1782	12106.4	1814	0
ppeak1815	chr2	52271673	52289656	3	3236	12104.4	1815	0
ppeak1816	chr1	55617613	55619696	1	2084	12097.4	1816	0
ppeak1817	chr8	31206652	31208681	1	2030	12096.5	1817	0
ppeak1818	chr4	80430584	80438288	4	2201	12096.1	1818	0
ppeak1819	chr6	63355117	63372669	3	2955	12079.3	1819	0
ppeak1820	chr14	87742498	87744411	3	1462	12073.1	1820	0
ppeak1821	chr2	49702727	49720041	3	3266	12071.3	1821	0
ppeak1822	chr13	40209852	40212767	3	2301	12068.7	1822	0
ppeak1823	chr6	52739942	52773003	6	3064	12060.7	1823	0
ppeak1824	chr7	31466863	31484306	4	3462	12051.4	1824	0
ppeak1825	chr15	77982066	78006836	5	2650	12050.6	1825	0
ppeak1826	chr9	47344874	47357885	4	2504	12048.2	1826	0
ppeak1827	chr15	128264759	128284938	4	3768	12032.7	1827	0
ppeak1828	chr13	195394952	195397003	2	1805	12030.6	1828	0
ppeak1829	chr1	130991538	131005890	3	2262	12029.8	1829	0
ppeak1830	chr4	64768259	64776062	4	1946	12029.1	1830	0
ppeak1831	chr13	51177238	51185869	3	2467	12025.6	1831	0
ppeak1832	chr2	47581874	47583637	1	1764	12018.9	1832	0
ppeak1833	chr3	41317722	41332061	3	3049	12014.6	1833	0
ppeak1834	chr6	48836045	48844894	2	2305	12010.7	1834	0
ppeak1835	chr4	14483386	14490870	5	2100	12009.6	1835	0
ppeak1836	chr7	75888205	75900635	3	1599	12003.7	1836	0
ppeak1837	chr12	45114839	45127595	3	2395	12000.8	1837	0
ppeak1838	chr1	248029696	248033850	2	3044	11999.7	1838	0
ppeak1839	chr4	93758460	93771614	2	2457	11997.8	1839	0
ppeak1840	chr3	3506194	3528486	6	3442	11979.7	1840	0
ppeak1841	chr13	26181676	26187924	3	1916	11978.7	1841	0
ppeak1842	chr13	68758137	68761375	2	3009	11976.1	1842	0
ppeak1843	chr13	207504859	207507008	2	1916	11971.2	1843	0
ppeak1844	chr12	22629863	22641156	2	2065	11967.2	1844	0
ppeak1845	chr6	149984806	149987336	2	1990	11967.2	1845	0
ppeak1846	chr9	44470610	44478215	3	1818	11966.5	1846	0
ppeak1847	chr6	70862648	70877419	4	2501	11964.5	1847	0
ppeak1848	chr10	65307583	65338723	6	2629	11964	1848	0
ppeak1849	chr13	197161242	197171428	3	1608	11958.4	1849	0
ppeak1850	chrUn_NW_018084979v1	692822	715315	4	3082	11950.5	1850	0
ppeak1851	chr12	12341281	12343219	2	1673	11950.5	1851	0
ppeak1852	chr1	187339013	187344447	4	2343	11943.4	1852	0
ppeak1853	chr6	55926370	55940652	3	3229	11941.2	1853	0
ppeak1854	chr15	139421619	139441652	7	3280	11935.7	1854	0
ppeak1855	chr3	115154455	115178387	5	4195	11934.9	1855	0
ppeak1856	chr9	52524608	52536818	4	3152	11931.6	1856	0
ppeak1857	chr3	8510411	8525995	4	2731	11923.3	1857	0
ppeak1858	chr14	6800578	6806015	2	1258	11918.4	1858	0
ppeak1859	chr17	27850661	27867325	4	2430	11918.1	1859	0
ppeak1860	chr3	46713306	46724579	5	2694	11917.8	1860	0
ppeak1861	chr10	69004658	69061416	7	3787	11913.5	1861	0
ppeak1862	chr12	3180604	3194386	4	2774	11911.8	1862	0
ppeak1863	chr4	79567997	79586727	6	2826	11910.4	1863	0
ppeak1864	chr4	14984101	15012520	6	2494	11907.6	1864	0
ppeak1865	chr12	53135607	53139366	2	2247	11904.8	1865	0
ppeak1866	chr2	10121228	10142570	3	3804	11902.4	1866	0
ppeak1867	chr10	19764583	19790308	4	1686	11900.4	1867	0
ppeak1868	chr13	3214827	3262825	8	3693	11898.7	1868	0
ppeak1869	chr9	99786750	99805352	5	2669	11894.1	1869	0
ppeak1870	chr1	30772913	30787650	5	2382	11889.8	1870	0
ppeak1871	chr13	92547240	92550861	2	1889	11884.8	1871	0
ppeak1872	chr6	51259718	51274221	3	1302	11880.9	1872	0
ppeak1873	chr6	165465799	165492398	6	4586	11879.1	1873	0
ppeak1874	chr2	133474524	133480776	2	1834	11878.8	1874	0
ppeak1875	chr14	47265073	47283143	4	2941	11877.4	1875	0
ppeak1876	chr13	92990908	93005944	3	2279	11864.9	1876	0
ppeak1877	chr16	33705026	33718303	3	3525	11864.3	1877	0
ppeak1878	chr7	98356518	98363552	3	2861	11862.1	1878	0
ppeak1879	chr15	131492600	131500601	2	1920	11851.9	1879	0
ppeak1880	chr3	4900581	4912687	2	1436	11851.8	1880	0
ppeak1881	chr1	95809226	95822951	3	2118	11844.7	1881	0
ppeak1882	chr3	43454779	43462830	4	1760	11844.6	1882	0
ppeak1883	chr14	111614806	111636671	3	2508	11844.3	1883	0
ppeak1884	chr16	38168689	38183862	4	3122	11841	1884	0
ppeak1885	chr14	16680489	16682886	2	2189	11837.1	1885	0
ppeak1886	chr12	33760060	33769833	4	1655	11834.1	1886	0
ppeak1887	chr13	75773858	75787791	4	2982	11833.3	1887	0
ppeak1888	chr1	126541384	126550582	3	3385	11833.2	1888	0
ppeak1889	chr15	131542117	131551114	4	2101	11831.1	1889	0
ppeak1890	chr17	43035604	43059421	5	3480	11825.1	1890	0
ppeak1891	chr3	106060811	106083431	4	3289	11823.5	1891	0
ppeak1892	chr2	103578663	103594841	4	1768	11818	1892	0
ppeak1893	chr7	13377158	13379250	2	1930	11817.7	1893	0
ppeak1894	chr12	14572409	14583245	2	2466	11814.5	1894	0
ppeak1895	chr1	98133374	98144348	2	2659	11813.5	1895	0
ppeak1896	chrX	17822055	17841776	5	3151	11810.9	1896	0
ppeak1897	chr3	699602	717712	3	3791	11805.9	1897	0
ppeak1898	chr10	66134268	66150122	4	1518	11803.3	1898	0
ppeak1899	chr7	33378577	33379794	1	1218	11801.9	1899	0
ppeak1900	chr2	24584073	24613162	5	3909	11798.5	1900	0
ppeak1901	chr6	145661052	145680976	3	3660	11797	1901	0
ppeak1902	chr1	110736316	110758193	4	1498	11793.9	1902	0
ppeak1903	chr17	37217271	37224926	3	2401	11781.8	1903	0
ppeak1904	chr7	26757391	26775581	5	2960	11781.7	1904	0
ppeak1905	chr6	54282364	54289337	3	2122	11781.6	1905	0
ppeak1906	chr2	114675880	114689431	2	2022	11779.9	1906	0
ppeak1907	chr14	131718058	131731782	2	2347	11779.3	1907	0
ppeak1908	chr6	166543148	166564158	4	3816	11776.1	1908	0
ppeak1909	chr7	67593306	67595147	2	1587	11773	1909	0
ppeak1910	chr12	61184711	61186048	1	1338	11768.1	1910	0
ppeak1911	chr13	139926958	139940851	2	2869	11761.8	1911	0
ppeak1912	chr12	59158287	59164719	3	2366	11756.4	1912	0
ppeak1913	chr1	162163928	162178381	4	2340	11746	1913	0
ppeak1914	chr17	5046238	5062490	5	3105	11738.8	1914	0
ppeak1915	chr17	915913	917740	2	1571	11732.1	1915	0
ppeak1916	chr2	127585328	127611378	4	2125	11727.7	1916	0
ppeak1917	chr12	4482061	4490007	4	2539	11725.9	1917	0
ppeak1918	chr3	112065033	112080729	3	3047	11720.2	1918	0
ppeak1919	chr10	14466954	14480191	2	2911	11720	1919	0
ppeak1920	chrUn_NW_018084901v1	155490	158592	2	2339	11718.1	1920	0
ppeak1921	chr3	41548388	41554363	2	2026	11713.4	1921	0
ppeak1922	chr10	10155860	10166515	2	2122	11709.8	1922	0
ppeak1923	chr5	77487392	77507581	5	2919	11705.6	1923	0
ppeak1924	chr5	17342302	17361482	4	2134	11705.6	1924	0
ppeak1925	chr1	37911015	37912873	1	1859	11704.8	1925	0
ppeak1926	chr2	142105346	142109638	4	3332	11700.4	1926	0
ppeak1927	chr4	94734893	94762498	6	3583	11693.5	1927	0
ppeak1928	chr17	43409867	43412607	2	2430	11690.8	1928	0
ppeak1929	chr15	137764309	137788254	5	3919	11687.6	1929	0
ppeak1930	chr4	125247939	125274909	5	2492	11686.1	1930	0
ppeak1931	chr16	49048322	49057014	2	1662	11683.8	1931	0
ppeak1932	chr18	55918354	55926970	2	3214	11683.3	1932	0
ppeak1933	chr7	67454544	67464514	4	2732	11673.9	1933	0
ppeak1934	chr1	77514203	77540202	4	2406	11665.8	1934	0
ppeak1935	chr12	50727730	50738097	2	2060	11662.9	1935	0
ppeak1936	chr9	494747	496056	1	1310	11661.6	1936	0
ppeak1937	chr4	14253543	14282358	6	2579	11655.7	1937	0
ppeak1938	chr17	5488011	5513147	5	3538	11655.6	1938	0
ppeak1939	chr15	84494544	84502413	4	2583	11655.6	1939	0
ppeak1940	chr2	113479112	113480609	1	1498	11652	1940	0
ppeak1941	chr10	7025485	7041199	4	2002	11651.9	1941	0
ppeak1942	chr2	73333437	73335682	2	1932	11651.5	1942	0
ppeak1943	chr9	26803388	26813459	3	2853	11649.1	1943	0
ppeak1944	chr9	526137	537682	4	2185	11646.6	1944	0
ppeak1945	chr2	141552316	141599400	7	3904	11643.9	1945	0
ppeak1946	chr7	91803682	91850936	7	5266	11643.4	1946	0
ppeak1947	chr1	190416212	190436996	5	3378	11643.2	1947	0
ppeak1948	chr5	47846585	47848675	2	1833	11642.8	1948	0
ppeak1949	chr6	152815559	152833323	4	1818	11642.5	1949	0
ppeak1950	chr2	42454493	42457052	2	1573	11637.6	1950	0
ppeak1951	chr15	55843123	55862790	8	4095	11627.1	1951	0
ppeak1952	chr4	101521147	101540386	3	3353	11626.1	1952	0
ppeak1953	chr5	8761052	8772107	3	2291	11622.1	1953	0
ppeak1954	chr14	895123	912579	4	3168	11620.5	1954	0
ppeak1955	chrX	34862338	34879016	7	3672	11619.6	1955	0
ppeak1956	chr13	17534207	17535511	1	1305	11616.6	1956	0
ppeak1957	chr3	92335498	92344218	2	2656	11614.2	1957	0
ppeak1958	chr16	28132897	28134360	1	1464	11610.8	1958	0
ppeak1959	chr13	75448615	75479362	4	2479	11607	1959	0
ppeak1960	chr5	80491042	80505294	2	2581	11601.1	1960	0
ppeak1961	chr4	68057939	68074377	6	2450	11592.1	1961	0
ppeak1962	chr11	49150080	49161997	2	1498	11585.7	1962	0
ppeak1963	chr1	26473362	26500439	5	2480	11580.8	1963	0
ppeak1964	chr2	5556069	5604050	5	4026	11573	1964	0
ppeak1965	chr2	6401249	6412792	3	2789	11571.9	1965	0
ppeak1966	chr12	47222784	47251026	7	3252	11559.5	1966	0
ppeak1967	chr1	169914817	169916990	2	1987	11554.7	1967	0
ppeak1968	chr14	113240579	113246446	3	2557	11553.9	1968	0
ppeak1969	chr1	169801236	169803024	1	1789	11551.7	1969	0
ppeak1970	chr18	43956946	43977059	4	2840	11550.9	1970	0
ppeak1971	chr9	65065239	65074117	2	1751	11550.3	1971	0
ppeak1972	chr14	29797673	29812210	6	4001	11549.6	1972	0
ppeak1973	chr1	20981932	20997019	3	2011	11547.6	1973	0
ppeak1974	chr13	207619517	207655914	6	2983	11545.1	1974	0
ppeak1975	chr12	3977552	3988285	2	1358	11540.1	1975	0
ppeak1976	chr10	15041599	15043416	2	1447	11533.8	1976	0
ppeak1977	chr7	39253627	39274270	4	4134	11531.2	1977	0
ppeak1978	chr2	69716267	69724165	3	2149	11527.1	1978	0
ppeak1979	chr14	129130993	129156666	6	3221	11522	1979	0
ppeak1980	chr6	59663631	59684853	4	2904	11521.4	1980	0
ppeak1981	chr13	135563838	135587094	6	3983	11521	1981	0
ppeak1982	chr2	70023549	70060042	7	4029	11520.8	1982	0
ppeak1983	chr2	8918109	8928727	3	2648	11514.2	1983	0
ppeak1984	chr2	74400686	74421103	5	2383	11511.1	1984	0
ppeak1985	chr16	38038752	38052587	3	1148	11510.7	1985	0
ppeak1986	chr17	37799156	37811172	3	1746	11496.9	1986	0
ppeak1987	chr4	118089357	118090916	2	1364	11494.4	1987	0
ppeak1988	chr14	79960010	79968317	5	2467	11491.9	1988	0
ppeak1989	chr13	48024929	48027329	2	2084	11491	1989	0
ppeak1990	chr3	74485093	74511830	7	3353	11488.9	1990	0
ppeak1991	chr13	117738731	117757114	5	2044	11487.5	1991	0
ppeak1992	chr13	162464882	162478771	2	1594	11486.2	1992	0
ppeak1993	chr8	83240377	83241852	1	1476	11486.1	1993	0
ppeak1994	chr1	18512113	18524871	2	2236	11477.1	1994	0
ppeak1995	chr14	49348464	49378207	7	2359	11474.8	1995	0
ppeak1996	chr5	89426837	89450413	3	2245	11472.1	1996	0
ppeak1997	chr1	248123044	248140468	6	2760	11472	1997	0
ppeak1998	chr1	98359995	98384761	5	3037	11469.1	1998	0
ppeak1999	chr18	33552071	33575022	4	2946	11468.6	1999	0
[truncated: 21,123 more rows]

## Sheet: pig_liver
Enhancer ID	Chr	Start	Stop	Number of constituents	Constituent size(bp)	Signal of ranking treatment bam(rpm)	Rank of ranking bam	isSuper
ppeak1	chr1	273697940	273775695	14	10450	91572.1	1	1
ppeak2	chrUn_NW_018085316v1	33745	50975	4	8331	70717.1	2	1
ppeak3	chr17	57897221	57965225	23	15489	68622.8	3	1
ppeak4	chrUn_NW_018085252v1	50	17697	7	5023	57375.7	4	1
ppeak5	chr2	75228135	75272998	11	8175	56015.9	5	1
ppeak6	chr2	6755490	6786798	12	7622	53082.7	6	1
ppeak7	chr6	63043252	63133497	22	14424	52387.2	7	1
ppeak8	chr2	59484177	59532550	13	11262	50249.9	8	1
ppeak9	chr15	45502998	45566497	15	7632	49872.1	9	1
ppeak10	chr1	162333030	162375775	11	7034	48827.6	10	1
ppeak11	chr17	46813563	46885292	13	11737	48094.3	11	1
ppeak12	chr2	118729293	118787737	15	9070	47105.9	12	1
ppeak13	chr1	273605108	273657562	16	9606	46374.6	13	1
ppeak14	chr10	10131504	10191985	15	9683	45294.2	14	1
ppeak15	chr7	54655832	54722324	16	9537	44695.9	15	1
ppeak16	chr6	32028588	32083413	11	9307	43273.4	16	1
ppeak17	chr14	56533434	56555994	7	6847	42097	17	1
ppeak18	chr12	11765027	11844163	15	9602	41862.9	18	1
ppeak19	chr12	53360522	53406913	10	8159	41385.4	19	1
ppeak20	chr13	22325777	22370605	8	7427	40923.5	20	1
ppeak21	chr15	113201469	113234166	8	7288	38324.2	21	1
ppeak22	chr7	91840367	91923689	14	11064	37636.5	22	1
ppeak23	chr14	123405418	123460574	11	7362	37621.9	23	1
ppeak24	chr2	98033666	98060791	11	5487	37302.3	24	1
ppeak25	chr5	77172817	77241751	15	9780	37162.3	25	1
ppeak26	chr15	54658395	54712954	10	6074	36750.9	26	1
ppeak27	chr13	202463673	202531398	10	7463	36090.7	27	1
ppeak28	chr7	46861572	46888855	11	6484	35525.2	28	1
ppeak29	chr9	133182797	133271289	14	13931	35449.9	29	1
ppeak30	chr6	6430133	6464747	12	6754	35427.4	30	1
ppeak31	chr9	17145670	17246944	14	10046	35223.1	31	1
ppeak32	chr8	69607835	69638065	10	4408	35051.7	32	1
ppeak33	chr3	8355985	8390443	7	7637	34906	33	1
ppeak34	chr7	53884697	53905591	7	5478	34333	34	1
ppeak35	chr7	116744378	116795202	14	9739	33935.2	35	1
ppeak36	chr5	11365723	11406903	6	5473	32968.7	36	1
ppeak37	chr2	7276986	7325320	10	9207	32804.3	37	1
ppeak38	chrM	0	16065	7	4119	32750.1	38	1
ppeak39	chr5	3437340	3478024	6	5840	32689.6	39	1
ppeak40	chr7	115768486	115811625	8	5929	32574.3	40	1
ppeak41	chr9	129517328	129550223	8	4149	32362.1	41	1
ppeak42	chr9	64779946	64806867	8	5756	32259.4	42	1
ppeak43	chr7	86135604	86183843	12	9851	31987.3	43	1
ppeak44	chr10	28979222	28999269	9	5651	31950.9	44	1
ppeak45	chr1	45050910	45100882	11	8435	31772.2	45	1
ppeak46	chr14	6636757	6677834	10	7393	31608.8	46	1
ppeak47	chr18	2911487	2972357	15	10393	31494.1	47	1
ppeak48	chr3	121687832	121716739	8	5193	31358.3	48	1
ppeak49	chr18	50642861	50685660	11	7595	31110.6	49	1
ppeak50	chr9	47320235	47357420	8	5877	30688.8	50	1
ppeak51	chr12	34621119	34694399	10	7635	30609.1	51	1
ppeak52	chr18	14128356	14149109	7	4245	30455	52	1
ppeak53	chr11	7135843	7193850	15	8946	30065	53	1
ppeak54	chr6	15921623	15964669	10	5966	30037.5	54	1
ppeak55	chrUn_NW_018084786v1	107	33342	6	6873	30001.2	55	1
ppeak56	chr6	89247946	89328593	11	8620	29799.1	56	1
ppeak57	chr1	223770668	223821083	10	10527	29336.5	57	1
ppeak58	chr12	60819616	60886317	15	8327	29201.7	58	1
ppeak59	chr12	976349	1038719	14	8113	29189.2	59	1
ppeak60	chr7	100121404	100135984	5	4427	28409.1	60	1
ppeak61	chr9	106624518	106660567	8	6712	28374.2	61	1
ppeak62	chr4	122965848	123013366	11	4993	28339.7	62	1
ppeak63	chr13	39815297	39872134	10	5664	28316.2	63	1
ppeak64	chr13	88929373	88965738	6	5459	28121.1	64	1
ppeak65	chr2	141962961	142022371	10	5892	28112.8	65	1
ppeak66	chr6	47475524	47510169	10	6008	28024.3	66	1
ppeak67	chr12	18248086	18280086	7	5458	27932.8	67	1
ppeak68	chr3	72324075	72361897	6	7025	27803	68	1
ppeak69	chr6	115818534	115892748	13	8485	27459.2	69	1
ppeak70	chr14	28253137	28268203	3	6122	27414.1	70	1
ppeak71	chr9	41735676	41764811	12	6397	27343.2	71	1
ppeak72	chr17	10681809	10715286	8	7450	27270.4	72	1
ppeak73	chr3	9972148	10007922	8	3864	27166.8	73	1
ppeak74	chr1	267858703	267898806	7	5308	27165.8	74	1
ppeak75	chr6	103660258	103680061	5	4384	27106.3	75	1
ppeak76	chr1	164963588	165007867	10	7340	27089.9	76	1
ppeak77	chr2	4634468	4653934	6	3943	27014.9	77	1
ppeak78	chr2	136868192	136894313	4	5209	26740.1	78	1
ppeak79	chr9	63997369	64022082	6	6856	26687.6	79	1
ppeak80	chr5	70115792	70165146	11	7344	26621.5	80	1
ppeak81	chr8	131465232	131504118	9	6688	26613.6	81	1
ppeak82	chr9	139233537	139272239	12	8248	26588.3	82	1
ppeak83	chr7	53845675	53871838	9	4620	26584.2	83	1
ppeak84	chr3	652606	712428	12	7060	26537	84	1
ppeak85	chr6	48051155	48067082	4	3285	26504.1	85	1
ppeak86	chr13	35934266	35948061	7	5407	26465.7	86	1
ppeak87	chr13	47462485	47497897	8	5782	26459.8	87	1
ppeak88	chr14	56236368	56256882	7	3401	26442.5	88	1
ppeak89	chr6	52179874	52235966	10	6734	26396.9	89	1
ppeak90	chr6	14569254	14607771	9	7215	26168.4	90	1
ppeak91	chr16	51363108	51404132	12	6841	26120	91	1
ppeak92	chr12	47779552	47819260	7	5434	26036.5	92	1
ppeak93	chr1	268560486	268591983	8	5999	26007.1	93	1
ppeak94	chr8	70115302	70146295	12	6322	25888.5	94	1
ppeak95	chr5	77450993	77482159	8	5787	25880.2	95	1
ppeak96	chr2	75985945	76069999	15	12077	25754.1	96	1
ppeak97	chr7	62463329	62483602	6	3999	25586.6	97	1
ppeak98	chr4	79953586	79975171	7	4691	25543.7	98	1
ppeak99	chr14	132562616	132585049	8	4708	25506.3	99	1
ppeak100	chr2	44612302	44682442	12	7672	25411.7	100	1
ppeak101	chr2	15826667	15867783	9	6414	25249.3	101	1
ppeak102	chr3	8907345	8947251	9	8272	25092.9	102	1
ppeak103	chr5	3357058	3392620	7	5006	25057	103	1
ppeak104	chr8	121161636	121176869	5	3334	24842	104	1
ppeak105	chr2	12421330	12464246	9	6125	24741.1	105	1
ppeak106	chr13	34307763	34328186	9	5772	24654.6	106	1
ppeak107	chr12	7627146	7652750	5	4931	24605.4	107	1
ppeak108	chr2	6810672	6815949	4	3135	24519.1	108	1
ppeak109	chr13	66957113	67011036	11	6687	24357	109	1
ppeak110	chr1	208173881	208204402	8	5170	24340.5	110	1
ppeak111	chr3	4090063	4115160	8	5084	24196	111	1
ppeak112	chr9	129579467	129592696	5	4937	24109.9	112	1
ppeak113	chr9	46163195	46187723	7	3242	24101.2	113	1
ppeak114	chr8	121032282	121051886	7	4904	24009	114	1
ppeak115	chr3	31324653	31377584	10	6013	23998.9	115	1
ppeak116	chr9	131356083	131387593	11	6468	23991.7	116	1
ppeak117	chr2	26565252	26610408	9	6624	23991.4	117	1
ppeak118	chr5	77051693	77076656	6	4838	23937	118	1
ppeak119	chr9	20004873	20039176	9	5028	23905.8	119	1
ppeak120	chr7	28983829	29022869	8	5235	23771.5	120	1
ppeak121	chr1	143504989	143532129	5	4620	23736.6	121	1
ppeak122	chr1	265072765	265103119	7	5672	23600.2	122	1
ppeak123	chr6	62938314	62992945	9	6958	23578.7	123	1
ppeak124	chr1	1717411	1770265	15	7862	23535.9	124	1
ppeak125	chr1	22788255	22833175	11	7264	23160.8	125	1
ppeak126	chr7	4530417	4560908	8	4476	23136.6	126	1
ppeak127	chr4	97696141	97730057	9	4830	23110.4	127	1
ppeak128	chr6	155816233	155847059	7	3858	23064	128	1
ppeak129	chr7	32665365	32722168	9	6819	23062	129	1
ppeak130	chr3	75535790	75565198	5	3421	22903	130	1
ppeak131	chr4	16087346	16137900	9	5987	22895.9	131	1
ppeak132	chr9	7300399	7325291	6	3820	22895.7	132	1
ppeak133	chr5	68739859	68757111	7	4269	22788.2	133	1
ppeak134	chr3	39983710	40023349	12	6815	22752.8	134	1
ppeak135	chr12	52651714	52699156	10	7649	22686.8	135	1
ppeak136	chr1	34692430	34736125	8	4876	22612.2	136	1
ppeak137	chr5	22434210	22458504	7	3170	22576.4	137	1
ppeak138	chr15	131783774	131808311	5	5037	22525	138	1
ppeak139	chr4	81898903	81945028	7	4922	22490.5	139	1
ppeak140	chr3	16908803	16950798	10	6028	22475.7	140	1
ppeak141	chrUn_NW_018084979v1	1766462	1782770	4	4366	22448	141	1
ppeak142	chr8	131835973	131879936	9	8310	22416.7	142	1
ppeak143	chr1	225712340	225730981	5	5812	22313.3	143	1
ppeak144	chr9	7589096	7637315	9	7839	22272.4	144	1
ppeak145	chr14	31939307	31989383	10	7508	22258.8	145	1
ppeak146	chr14	56451420	56496041	11	6574	22185.6	146	1
ppeak147	chr17	47648888	47681538	6	4866	22084.5	147	1
ppeak148	chr7	53450185	53473728	5	3398	22038.6	148	1
ppeak149	chr5	678684	703140	9	5967	21993.3	149	1
ppeak150	chr7	110410808	110463915	8	4272	21938.5	150	1
ppeak151	chr8	112167821	112183933	4	2583	21930	151	1
ppeak152	chr12	47908850	47935447	6	4748	21881.4	152	1
ppeak153	chr13	200136751	200162343	8	5069	21794.1	153	1
ppeak154	chr8	82928613	82972899	8	4713	21793.1	154	1
ppeak155	chr12	44603435	44636741	7	6440	21738.8	155	1
ppeak156	chr1	37886960	37925244	6	5284	21511.8	156	1
ppeak157	chr5	21958367	21992895	8	5870	21483.3	157	1
ppeak158	chr10	59986006	60010005	7	3768	21363.9	158	1
ppeak159	chr5	7191598	7210654	6	3341	21258.9	159	1
ppeak160	chr14	108112557	108150436	8	4387	21219.8	160	1
ppeak161	chr14	107015726	107054605	8	3545	21165.7	161	1
ppeak162	chr7	31251717	31289937	8	4848	21001.9	162	1
ppeak163	chr6	52579562	52599693	7	4372	20998.6	163	1
ppeak164	chr2	27902040	27929816	7	5373	20945.9	164	1
ppeak165	chr2	60411676	60461015	9	7188	20890.1	165	1
ppeak166	chr1	223865449	223899961	10	4863	20879.8	166	1
ppeak167	chr1	118227780	118250115	7	4532	20843	167	1
ppeak168	chr6	149798117	149833103	7	5651	20813.2	168	1
ppeak169	chr6	72567647	72599166	7	4476	20745.8	169	1
ppeak170	chr14	65539345	65562227	6	5174	20715.1	170	1
ppeak171	chr10	57856711	57883008	8	4838	20658.9	171	1
ppeak172	chr12	5609710	5639812	6	5318	20634.9	172	1
ppeak173	chr5	90229131	90249118	3	3830	20628.6	173	1
ppeak174	chr1	209259413	209280187	6	5179	20605.7	174	1
ppeak175	chr11	9725621	9739678	5	4526	20590.7	175	1
ppeak176	chr13	139953058	139991187	9	4607	20574.4	176	1
ppeak177	chr6	53972550	53994399	8	4665	20535.9	177	1
ppeak178	chr13	124418956	124433766	6	4083	20516.3	178	1
ppeak179	chr12	44529631	44555508	6	4517	20492	179	1
ppeak180	chr2	143574950	143599368	6	3530	20442.7	180	1
ppeak181	chr3	102299641	102318042	4	3230	20349.7	181	1
ppeak182	chr12	40075323	40115877	9	5012	20341.9	182	1
ppeak183	chr7	114190220	114219913	9	5660	20259.5	183	1
ppeak184	chr3	10028370	10043910	3	3524	20208.2	184	1
ppeak185	chr14	10617430	10636953	5	3883	20182.9	185	1
ppeak186	chr7	7822057	7854185	10	4814	20137.8	186	1
ppeak187	chr3	56165065	56201390	8	5010	20105.9	187	1
ppeak188	chr2	66213282	66227976	5	4020	20011.8	188	1
ppeak189	chr10	13735365	13753763	5	2491	19994.9	189	1
ppeak190	chr3	58982013	59024343	10	7855	19962.8	190	1
ppeak191	chr10	33964313	34001834	7	5042	19961.2	191	1
ppeak192	chr16	21495455	21530989	6	3591	19927.5	192	1
ppeak193	chr4	89137614	89169756	6	4547	19915.2	193	1
ppeak194	chr14	47279968	47302077	4	2593	19829.6	194	1
ppeak195	chr16	26066011	26082117	5	2426	19816.8	195	1
ppeak196	chr6	43164152	43191829	6	3111	19805.7	196	1
ppeak197	chr5	93254343	93290648	10	6708	19739	197	1
ppeak198	chr1	17478082	17512240	6	6089	19729.7	198	1
ppeak199	chr13	206444957	206494971	10	5464	19725.5	199	1
ppeak200	chr5	101811745	101838631	7	5373	19688.6	200	1
ppeak201	chr5	3251530	3271246	5	4011	19635.2	201	1
ppeak202	chr15	54542576	54566560	6	4110	19630.9	202	1
ppeak203	chr11	15482980	15499836	4	3143	19591.7	203	1
ppeak204	chr2	129499397	129534254	5	5787	19547.8	204	1
ppeak205	chr18	28485504	28513373	8	7669	19541.7	205	1
ppeak206	chr6	1945247	1967673	6	4033	19535.3	206	1
ppeak207	chr14	30877403	30889889	3	2846	19506.9	207	1
ppeak208	chr15	104228678	104259003	7	3836	19477.7	208	1
ppeak209	chr4	94649019	94689157	8	6490	19426.8	209	1
ppeak210	chr15	46791517	46808806	6	4400	19362	210	1
ppeak211	chr1	230845252	230883147	7	5042	19356.8	211	1
ppeak212	chr2	1612747	1643622	6	5737	19346.3	212	1
ppeak213	chr1	269199887	269220155	6	3115	19283	213	1
ppeak214	chr6	118944846	118971583	4	3625	19218.6	214	1
ppeak215	chr6	108882536	108905534	9	3991	19217.1	215	1
ppeak216	chr1	217162484	217190053	7	4345	19185.3	216	1
ppeak217	chr7	39211428	39237975	6	3566	19156.3	217	1
ppeak218	chr3	97244267	97267381	9	4845	19145.3	218	1
ppeak219	chr1	182577022	182614123	9	4880	19121.9	219	1
ppeak220	chr15	120425020	120458415	8	5676	19021.8	220	1
ppeak221	chr10	23022022	23039520	7	3386	18948.6	221	1
ppeak222	chr16	47640770	47655313	5	2734	18824.5	222	1
ppeak223	chr3	112026855	112046707	7	5342	18819.7	223	1
ppeak224	chr13	70916263	70940315	7	5013	18815.9	224	1
ppeak225	chr14	75154400	75173360	7	4342	18806.4	225	1
ppeak226	chr2	76503395	76519151	5	4650	18801.6	226	1
ppeak227	chr7	38773235	38806982	11	6067	18770.1	227	1
ppeak228	chr6	54216373	54237664	4	4609	18759.5	228	1
ppeak229	chr9	41638915	41691645	9	7065	18740.2	229	1
ppeak230	chr14	90502708	90527498	8	4018	18718.9	230	1
ppeak231	chr12	6691284	6716189	6	4767	18671.3	231	1
ppeak232	chr12	61361816	61400467	10	6318	18664.6	232	1
ppeak233	chr3	128793362	128821730	7	3594	18643.4	233	1
ppeak234	chr9	106153107	106175879	4	4892	18593.3	234	1
ppeak235	chr18	45436996	45477387	8	3661	18563.7	235	1
ppeak236	chr4	98588388	98623963	6	4050	18516.8	236	1
ppeak237	chr14	46623044	46654832	6	4263	18351.2	237	1
ppeak238	chr5	63929140	63952421	5	3544	18333.8	238	1
ppeak239	chr12	14863065	14883017	6	3871	18294	239	1
ppeak240	chr10	32133960	32161605	9	6029	18267.8	240	1
ppeak241	chr1	99422683	99443848	8	5634	18252.7	241	1
ppeak242	chr14	73723647	73753109	7	4936	18207.5	242	1
ppeak243	chr8	113383238	113424448	8	5424	18202.5	243	1
ppeak244	chr4	99314520	99345865	7	5371	18186.4	244	1
ppeak245	chr13	75487161	75509391	5	3112	18179.7	245	1
ppeak246	chr6	103697208	103719482	7	3443	18157.8	246	1
ppeak247	chr1	221037808	221083630	8	5713	18122.6	247	1
ppeak248	chr9	46062110	46100608	10	6006	18121	248	1
ppeak249	chr6	17226216	17244144	9	5336	18118	249	1
ppeak250	chr6	69081206	69114303	7	4770	18100.7	250	1
ppeak251	chr7	74912213	74963157	9	5743	18090.2	251	1
ppeak252	chr5	22712708	22739421	6	4425	18082	252	1
ppeak253	chr4	70942364	70963801	7	4084	18071.4	253	1
ppeak254	chr6	146206145	146229007	6	5165	18058.7	254	1
ppeak255	chr9	75200141	75218660	6	4823	18037.5	255	1
ppeak256	chr6	54053251	54101960	11	6003	18027.2	256	1
ppeak257	chr6	71881096	71915706	7	3402	18014.5	257	1
ppeak258	chr3	127507619	127537863	8	4226	18001.2	258	1
ppeak259	chr2	69922687	69953220	10	5123	17996.2	259	1
ppeak260	chr2	78783396	78811241	7	4960	17985.1	260	1
ppeak261	chr4	89278037	89312153	7	6350	17955.3	261	1
ppeak262	chr1	254008493	254036756	10	5646	17921.6	262	1
ppeak263	chr12	4333431	4366194	5	4438	17908.3	263	1
ppeak264	chr6	64150691	64194226	9	5630	17840.6	264	1
ppeak265	chr15	45623526	45635567	3	3620	17824.3	265	1
ppeak266	chr1	32026705	32043985	6	2871	17717.2	266	1
ppeak267	chr15	137832354	137859430	8	5019	17659	267	1
ppeak268	chr7	12708632	12730628	6	3035	17654	268	1
ppeak269	chr13	61067130	61110561	8	6312	17637.3	269	1
ppeak270	chr13	125392891	125402607	3	3485	17626.8	270	1
ppeak271	chr6	75267723	75279307	4	3408	17618.1	271	1
ppeak272	chr12	19168832	19194391	8	4521	17602.5	272	1
ppeak273	chr7	23918294	23939290	5	4289	17592.5	273	1
ppeak274	chr5	6985374	7023507	7	5068	17541.2	274	1
ppeak275	chr6	28489158	28527614	7	5365	17493.6	275	1
ppeak276	chr7	38297511	38322024	9	6518	17463.1	276	1
ppeak277	chr14	122608365	122645679	8	4709	17463	277	1
ppeak278	chr16	50487430	50513943	8	4041	17445.6	278	1
ppeak279	chr5	81789647	81813894	8	5368	17436	279	1
ppeak280	chr9	31790298	31813281	6	3032	17368.3	280	1
ppeak281	chr2	5159979	5193720	6	4425	17356.4	281	1
ppeak282	chr7	92485985	92496326	3	1069	17325.3	282	1
ppeak283	chr6	14942249	14968280	7	3974	17287.2	283	1
ppeak284	chr14	7357986	7372905	5	2951	17246.4	284	1
ppeak285	chr6	92463424	92505914	9	6398	17242.4	285	1
ppeak286	chr15	120053124	120074104	5	2614	17180.5	286	1
ppeak287	chr1	108505041	108537065	6	5110	17120	287	1
ppeak288	chr2	4447609	4475918	7	4507	17118.5	288	1
ppeak289	chr12	53087325	53098881	6	4053	17095.9	289	1
ppeak290	chr12	5427683	5445239	4	2645	17092.5	290	1
ppeak291	chr4	106548669	106569709	7	4703	17038.2	291	1
ppeak292	chr5	67865838	67891620	7	5324	17011	292	1
ppeak293	chr14	56609850	56625439	4	4185	17001.4	293	1
ppeak294	chr14	15733361	15747423	5	3774	16988.3	294	1
ppeak295	chr6	1115320	1137759	5	3137	16945.9	295	1
ppeak296	chrUn_NW_018084857v1	0	5958	4	4340	16932.6	296	1
ppeak297	chr10	53321811	53353084	5	5969	16906.2	297	1
ppeak298	chr5	22377002	22412585	8	5395	16901.9	298	1
ppeak299	chrUn_NW_018084979v1	1232848	1250368	5	2905	16884	299	1
ppeak300	chr15	45925141	45949717	4	3670	16881.3	300	1
ppeak301	chr8	55888706	55914835	7	4550	16855.8	301	1
ppeak302	chr14	12097287	12134190	8	5170	16842.5	302	1
ppeak303	chr6	54927857	54946095	4	3449	16811.8	303	1
ppeak304	chr3	19558836	19576994	7	4001	16801.6	304	1
ppeak305	chr6	49651910	49680865	7	5103	16793.9	305	1
ppeak306	chr13	90955959	90972269	5	3752	16766.7	306	1
ppeak307	chr3	98154471	98189996	7	6184	16760.7	307	1
ppeak308	chr17	5575634	5598181	7	4627	16723.1	308	1
ppeak309	chr6	47643992	47657372	4	3057	16706.3	309	1
ppeak310	chr1	159720865	159735928	8	5087	16703.4	310	1
ppeak311	chr9	121497042	121512731	5	2851	16691.5	311	1
ppeak312	chr13	32004517	32047471	7	6878	16679	312	1
ppeak313	chr1	162491144	162521778	7	4671	16674.1	313	1
ppeak314	chr7	100163503	100192737	7	3565	16596.1	314	1
ppeak315	chr12	11579820	11614430	7	4038	16560.9	315	1
ppeak316	chr7	62825620	62854357	9	6310	16541	316	1
ppeak317	chr9	32999279	33016949	5	3328	16530.3	317	1
ppeak318	chr3	4211670	4242034	5	3323	16518	318	1
ppeak319	chr6	81865232	81896254	8	5182	16475.8	319	1
ppeak320	chr1	238762705	238786445	7	3220	16473.2	320	1
ppeak321	chrUn_NW_018084979v1	1263119	1298951	6	4950	16457.6	321	1
ppeak322	chr7	55766816	55798522	6	3704	16449.1	322	1
ppeak323	chr12	60921998	60975526	8	5079	16422.4	323	1
ppeak324	chr8	39011086	39036703	6	3796	16397.4	324	1
ppeak325	chr4	128136246	128170449	5	4292	16393.5	325	1
ppeak326	chr10	33316331	33327049	5	3892	16379.2	326	1
ppeak327	chr7	27117098	27134841	6	4555	16302.3	327	1
ppeak328	chr13	40238010	40256643	6	4829	16266.6	328	1
ppeak329	chr1	252407746	252436812	6	3165	16259.5	329	1
ppeak330	chr1	261390618	261407133	5	3094	16242.5	330	1
ppeak331	chr2	59276836	59303244	5	3864	16235.6	331	1
ppeak332	chr6	89582129	89600089	5	3003	16207.1	332	1
ppeak333	chr18	18802892	18823355	7	4386	16182.1	333	1
ppeak334	chr4	41733193	41749625	3	3228	16177.3	334	1
ppeak335	chr15	107019817	107055784	7	4772	16170.8	335	1
ppeak336	chr12	52765397	52785227	5	3771	16129.7	336	1
ppeak337	chr14	101359164	101375869	5	3817	16091.9	337	1
ppeak338	chr9	6080261	6110296	7	5345	16089.7	338	1
ppeak339	chr15	117715493	117732357	5	3965	16081.5	339	1
ppeak340	chr6	168856450	168883151	5	6469	16076.7	340	1
ppeak341	chr13	22298657	22312173	2	3313	16075.9	341	1
ppeak342	chr6	72465960	72507044	9	6489	16068	342	1
ppeak343	chr15	111334516	111372924	8	5239	16058.4	343	1
ppeak344	chr2	77208160	77220042	5	2611	16057.3	344	1
ppeak345	chr13	111058338	111079827	6	4836	16043.7	345	1
ppeak346	chr15	66551756	66571623	4	4231	16028.7	346	1
ppeak347	chr11	51494247	51505685	5	3641	16021.2	347	1
ppeak348	chr9	671378	712044	6	5956	16014.3	348	1
ppeak349	chr1	253844185	253874688	5	3778	15995.8	349	1
ppeak350	chr2	141469215	141491187	6	3490	15986.8	350	1
ppeak351	chr8	70858367	70879287	8	5441	15978.7	351	1
ppeak352	chr14	101138532	101165842	5	3510	15965.4	352	1
ppeak353	chr14	131579088	131609690	6	5212	15928.3	353	1
ppeak354	chr2	39349825	39378337	6	3255	15921.1	354	1
ppeak355	chr5	82532975	82550143	5	3479	15885.6	355	1
ppeak356	chr6	91103585	91121572	5	3500	15871.7	356	1
ppeak357	chr12	24796404	24831232	6	2710	15860.7	357	1
ppeak358	chr3	101908273	101943651	8	6111	15860	358	1
ppeak359	chr17	43409216	43448810	8	5001	15849.5	359	1
ppeak360	chr15	94149706	94172029	9	3586	15820.3	360	1
ppeak361	chr13	40210541	40220971	4	3142	15818.1	361	1
ppeak362	chr14	101306045	101325946	5	3469	15797.4	362	1
ppeak363	chr18	7948443	7970078	6	4044	15789.2	363	1
ppeak364	chr14	103224869	103260969	8	7139	15779.3	364	1
ppeak365	chr14	34528884	34559394	7	4695	15758.4	365	1
ppeak366	chr13	32814801	32842887	5	3761	15756.2	366	1
ppeak367	chr6	18871405	18902470	5	3997	15715.8	367	1
ppeak368	chr6	146249683	146277816	7	4130	15689.8	368	1
ppeak369	chr13	68981396	69012286	6	3401	15689	369	1
ppeak370	chr9	39629058	39655459	7	5124	15679.6	370	1
ppeak371	chr8	74530431	74556140	4	4546	15672.2	371	1
ppeak372	chr13	109620908	109640751	5	3928	15658.1	372	1
ppeak373	chr12	10933370	10961831	5	3826	15636.5	373	1
ppeak374	chr2	4773691	4802683	6	2604	15606.4	374	1
ppeak375	chr7	4377312	4413991	11	5380	15573.9	375	1
ppeak376	chr6	53354902	53369206	5	3168	15568.5	376	1
ppeak377	chr2	129697076	129722261	7	4822	15559.3	377	1
ppeak378	chr14	61653794	61668522	4	3712	15554.2	378	1
ppeak379	chr6	151083644	151100563	4	1671	15533.3	379	1
ppeak380	chr1	82188562	82198909	2	2849	15499.8	380	1
ppeak381	chr16	44243326	44258509	6	3245	15483.6	381	1
ppeak382	chr6	159469434	159488297	8	4726	15480.9	382	1
ppeak383	chr5	22092192	22131293	7	3492	15468.4	383	1
ppeak384	chr7	59441009	59462133	7	4386	15395.2	384	1
ppeak385	chr1	260626621	260651143	4	2231	15372.8	385	1
ppeak386	chr18	18005449	18029779	7	3490	15342.5	386	1
ppeak387	chr4	79873065	79884266	2	2904	15333	387	1
ppeak388	chr6	12358406	12395523	5	3990	15321.9	388	1
ppeak389	chr6	93540797	93555978	6	3512	15300.9	389	1
ppeak390	chr7	88266059	88292423	5	3520	15299	390	1
ppeak391	chr1	111417670	111440702	6	2578	15297.9	391	1
ppeak392	chr11	66482706	66526338	5	7074	15284.3	392	1
ppeak393	chr6	78722856	78759065	7	5761	15236.7	393	1
ppeak394	chr14	82306334	82322023	6	3168	15205.8	394	1
ppeak395	chr1	182516615	182536878	6	4893	15187.1	395	1
ppeak396	chr2	7075394	7095656	7	4188	15160	396	1
ppeak397	chr16	72163823	72194773	7	4240	15159.3	397	1
ppeak398	chr4	118485715	118502544	5	4259	15152.8	398	1
ppeak399	chr5	59726949	59739340	4	4182	15148	399	1
ppeak400	chr2	85971960	85999727	9	6428	15133	400	1
ppeak401	chr8	10715100	10740495	7	3294	15064.3	401	1
ppeak402	chr2	134752953	134772267	6	3806	15063	402	1
ppeak403	chr16	35190931	35213340	6	3999	15045.4	403	1
ppeak404	chr1	145552825	145569627	5	3988	15039.5	404	1
ppeak405	chr10	12435800	12453504	3	3793	15034.2	405	1
ppeak406	chr7	4464206	4488418	8	4837	15023.5	406	1
ppeak407	chr6	63628181	63675783	11	6643	15023.2	407	1
ppeak408	chr3	3994335	3999411	4	2573	15022.4	408	1
ppeak409	chr2	9509076	9531923	7	3687	15001.3	409	1
ppeak410	chr2	71197239	71220278	4	3907	14936.2	410	1
ppeak411	chr13	71669843	71691073	6	4737	14914.1	411	1
ppeak412	chr4	14964768	14985035	5	2526	14912.5	412	1
ppeak413	chr9	121780289	121792730	5	3007	14875.7	413	1
ppeak414	chr15	46695191	46715696	4	4020	14874.3	414	1
ppeak415	chr1	235877257	235919451	7	6472	14869.2	415	1
ppeak416	chr14	50740659	50774466	7	4844	14851.4	416	1
ppeak417	chr16	23679293	23683106	1	3814	14849.3	417	1
ppeak418	chr5	9321432	9338874	5	3250	14832.7	418	1
ppeak419	chr2	13176178	13194328	5	3866	14824.9	419	1
ppeak420	chr1	159067886	159095759	5	4280	14792.2	420	1
ppeak421	chr4	14933566	14945538	4	2601	14780.6	421	1
ppeak422	chr14	898505	912676	3	3937	14767.6	422	1
ppeak423	chr1	226252346	226278880	4	2339	14758.2	423	1
ppeak424	chr13	206508915	206545825	6	5880	14752.9	424	1
ppeak425	chr14	20614126	20634937	3	3776	14752.9	425	1
ppeak426	chr14	110627050	110665040	6	5150	14736.3	426	1
ppeak427	chr14	112053998	112081974	6	3913	14726.6	427	1
ppeak428	chr14	75932623	75959509	6	5333	14722.8	428	1
ppeak429	chr6	159069324	159085793	5	4668	14716.7	429	1
ppeak430	chr6	155466620	155477291	4	2467	14697.2	430	1
ppeak431	chr2	69878348	69897663	8	3905	14679.4	431	1
ppeak432	chr1	99200686	99215359	4	3623	14668.6	432	1
ppeak433	chr8	12590541	12601680	4	3033	14665.6	433	1
ppeak434	chr14	120439700	120493654	8	6392	14664.7	434	1
ppeak435	chr3	37809943	37823560	4	3326	14650.5	435	1
ppeak436	chr1	158833986	158863397	6	5258	14605.5	436	1
ppeak437	chr5	30526302	30553928	5	3474	14592.1	437	1
ppeak438	chr3	117243272	117261541	6	3844	14571.4	438	1
ppeak439	chr15	132317508	132348391	8	5254	14570.6	439	1
ppeak440	chr7	116696811	116724569	8	4767	14570.2	440	1
ppeak441	chrX	88174064	88202047	8	3734	14548.4	441	1
ppeak442	chr3	68563019	68600158	9	7942	14547.3	442	1
ppeak443	chr3	23963529	23992374	8	5475	14537.9	443	1
ppeak444	chr2	9119081	9149283	7	6622	14524.1	444	1
ppeak445	chr1	119038643	119052685	5	3967	14518	445	1
ppeak446	chrUn_NW_018084979v1	1798405	1815788	7	3304	14502.6	446	1
ppeak447	chr12	4268543	4293796	5	3031	14500.3	447	1
ppeak448	chr2	150582752	150606747	5	3475	14476.2	448	1
ppeak449	chr17	49384543	49391773	4	2592	14432.5	449	1
ppeak450	chr9	63757987	63771372	4	3158	14399.6	450	1
ppeak451	chr6	59556661	59583631	6	3560	14388.5	451	1
ppeak452	chr5	62203430	62248515	8	4314	14382.1	452	1
ppeak453	chr6	151214399	151223912	3	1941	14378.9	453	1
ppeak454	chr12	1442947	1456982	5	3393	14371.8	454	1
ppeak455	chr3	39935152	39946324	5	2626	14367.2	455	1
ppeak456	chr12	14956536	14978525	6	3919	14363.2	456	1
ppeak457	chr3	52307960	52339572	7	4627	14358.2	457	1
ppeak458	chr14	46197605	46222702	9	3414	14353	458	1
ppeak459	chr13	207258110	207281378	8	4807	14342.4	459	1
ppeak460	chr12	36054274	36069765	5	4401	14340	460	1
ppeak461	chr6	75000567	75016881	6	5390	14318.8	461	1
ppeak462	chr7	20662071	20683555	5	3866	14295.5	462	1
ppeak463	chr10	60048792	60077765	5	4352	14283.7	463	1
ppeak464	chr7	20839629	20874595	6	4641	14283.6	464	1
ppeak465	chr7	58677360	58700885	5	2671	14263.2	465	1
ppeak466	chr7	64858127	64884098	4	5260	14239.9	466	1
ppeak467	chr17	14598862	14621182	6	4124	14237.9	467	1
ppeak468	chr11	21971367	21999610	7	5634	14237.3	468	1
ppeak469	chr12	34885869	34933773	7	5054	14237.1	469	1
ppeak470	chr6	33728270	33735127	2	1601	14206.3	470	1
ppeak471	chr7	92515093	92526982	5	5143	14206.2	471	1
ppeak472	chr6	48683289	48706552	6	3074	14199.7	472	1
ppeak473	chr18	54650003	54673731	6	3928	14168	473	1
ppeak474	chr12	22405840	22425032	8	3938	14133	474	1
ppeak475	chr14	103189374	103210060	6	2879	14120.3	475	1
ppeak476	chr12	5564157	5594443	7	5303	14107.2	476	1
ppeak477	chr2	74402978	74430281	5	3561	14050.1	477	1
ppeak478	chr3	127930919	127957249	9	5369	14049.7	478	1
ppeak479	chr2	5233314	5257251	5	3560	14048.6	479	1
ppeak480	chr2	74637942	74661712	5	3599	14043.3	480	1
ppeak481	chr14	6186559	6206298	6	3951	14036.4	481	1
ppeak482	chr5	6759235	6785537	6	3221	14029.5	482	1
ppeak483	chr13	21913175	21950331	5	5759	14007.8	483	1
ppeak484	chr2	5080525	5105525	5	3551	13982.5	484	1
ppeak485	chr2	139740693	139750641	4	2939	13981.9	485	1
ppeak486	chr16	45621260	45646965	6	5410	13896.1	486	1
ppeak487	chr12	22252246	22265815	5	3313	13896	487	1
ppeak488	chr4	88323949	88352822	9	4555	13850.4	488	1
ppeak489	chr12	1182065	1206537	7	4267	13846.3	489	1
ppeak490	chr1	236265380	236281356	6	4792	13824	490	1
ppeak491	chr2	134700433	134721849	5	3494	13821.9	491	1
ppeak492	chr2	71024760	71048449	6	3393	13820.2	492	1
ppeak493	chr17	39704800	39742014	7	5778	13739.4	493	1
ppeak494	chr15	85139032	85170594	7	4019	13735.8	494	1
ppeak495	chr13	89866953	89890863	3	3667	13707.6	495	1
ppeak496	chr7	32548281	32570519	5	4120	13700.8	496	1
ppeak497	chr14	129503636	129522007	7	3457	13690.1	497	1
ppeak498	chr6	53040563	53079971	7	6178	13682.5	498	1
ppeak499	chr4	118139243	118174049	5	4062	13664.8	499	1
ppeak500	chr2	65900422	65911294	5	4075	13652	500	1
ppeak501	chr13	139647917	139663374	3	2170	13633.1	501	1
ppeak502	chr14	101423833	101441936	5	2563	13629.7	502	1
ppeak503	chr10	31263545	31277452	5	3695	13595.5	503	1
ppeak504	chr5	80901483	80934802	5	3369	13590.8	504	1
ppeak505	chr8	68353032	68359935	3	2590	13583.7	505	1
ppeak506	chr5	83672598	83683812	5	3879	13577.9	506	1
ppeak507	chr1	268508268	268538752	5	6217	13571.5	507	1
ppeak508	chr7	51838875	51878396	7	6055	13567.6	508	1
ppeak509	chr6	166515175	166534520	3	3755	13558.9	509	1
ppeak510	chr13	26636981	26679708	8	5258	13557.3	510	1
ppeak511	chr7	23014529	23032896	5	4053	13547.5	511	1
ppeak512	chr7	57178960	57202502	4	4082	13534.3	512	1
ppeak513	chr5	10064975	10101545	6	4299	13498	513	1
ppeak514	chr5	390503	402568	3	3018	13492.3	514	1
ppeak515	chr9	86780742	86798443	5	3623	13491.7	515	1
ppeak516	chr14	113622998	113640237	4	2396	13461.9	516	1
ppeak517	chr6	52747194	52780122	5	3294	13437.9	517	1
ppeak518	chr4	95729531	95748381	5	4608	13392.9	518	1
ppeak519	chr9	139359067	139374419	3	2687	13344	519	1
ppeak520	chr6	52098511	52117827	7	4870	13341.6	520	1
ppeak521	chr1	25850313	25863770	3	3674	13334.5	521	1
ppeak522	chr8	4095282	4123515	5	4395	13303.4	522	1
ppeak523	chr7	34646359	34667737	4	2989	13284.3	523	1
ppeak524	chr9	48107790	48129664	3	4852	13279.7	524	1
ppeak525	chr4	64864933	64895968	7	5758	13264.4	525	1
ppeak526	chr6	161156370	161174819	5	4424	13250.1	526	1
ppeak527	chr1	29132040	29154242	7	4758	13216.9	527	1
ppeak528	chr1	12094005	12122425	6	4263	13212.5	528	1
ppeak529	chr18	50449411	50467763	6	2949	13185.9	529	1
ppeak530	chr3	112272806	112296911	6	3142	13180.6	530	1
ppeak531	chr2	119708197	119723476	5	3541	13176.6	531	1
ppeak532	chr9	64042545	64055173	6	4325	13153.3	532	1
ppeak533	chr13	140288240	140305127	4	3089	13153.3	533	1
ppeak534	chr12	61297232	61333545	9	6674	13141.7	534	1
ppeak535	chr7	20712018	20736987	8	4429	13138.7	535	1
ppeak536	chr13	125002229	125026123	6	4287	13127.4	536	1
ppeak537	chr5	27475352	27516450	9	4920	13065.1	537	1
ppeak538	chr17	5228036	5242420	4	4266	13065	538	1
ppeak539	chr7	4591263	4599836	3	2986	13048.1	539	1
ppeak540	chr4	18255113	18291038	10	5985	13048	540	1
ppeak541	chr6	95039179	95061898	3	3240	13043	541	1
ppeak542	chr18	18710948	18741319	8	4817	13035.2	542	1
ppeak543	chrUn_NW_018084833v1	1071538	1104840	6	3625	13034.4	543	1
ppeak544	chr18	18615329	18630911	4	4521	13028.1	544	1
ppeak545	chr18	13651576	13683534	6	5075	13019.7	545	1
ppeak546	chr15	106060747	106089937	5	4474	12998.3	546	1
ppeak547	chr6	52929566	52938379	4	3367	12994.8	547	1
ppeak548	chr4	64768697	64792245	5	3612	12991.4	548	1
ppeak549	chr4	100317954	100338216	5	3147	12973.8	549	1
ppeak550	chrUn_NW_018084979v1	1720187	1753151	5	3635	12971.3	550	1
ppeak551	chr14	10586972	10597262	5	3958	12966.4	551	1
ppeak552	chrX	110742341	110792966	11	4937	12939.8	552	1
ppeak553	chr4	14288084	14297748	2	2546	12932.4	553	1
ppeak554	chr1	74823737	74848626	8	5078	12907.4	554	1
ppeak555	chr7	53590186	53610873	3	3283	12896.3	555	1
ppeak556	chr8	87897765	87909684	4	3065	12895.2	556	1
ppeak557	chr4	99167390	99190298	7	4746	12888	557	1
ppeak558	chr2	16607481	16625083	7	3550	12872.3	558	1
ppeak559	chr15	120825620	120839289	5	2330	12870.7	559	1
ppeak560	chr13	145236259	145250304	3	3975	12855.4	560	1
ppeak561	chr14	114117818	114127951	4	5168	12840.5	561	1
ppeak562	chr13	180980740	181005219	7	5642	12839.2	562	1
ppeak563	chr12	18142043	18172864	5	3118	12833.9	563	1
ppeak564	chr13	131641672	131663594	3	3788	12824.4	564	1
ppeak565	chr5	7134813	7149191	3	2113	12820.9	565	1
ppeak566	chr10	14524920	14539635	4	2782	12810.9	566	1
ppeak567	chr4	130485295	130504191	5	3217	12800.2	567	1
ppeak568	chr2	76634271	76672228	8	4394	12776.3	568	1
ppeak569	chr12	19981422	20007338	6	3563	12758.4	569	1
ppeak570	chr15	104780894	104793428	3	3497	12743.3	570	1
ppeak571	chr15	110907331	110923028	4	3035	12742.8	571	1
ppeak572	chr14	29354518	29400956	7	6003	12700.8	572	1
ppeak573	chr3	24845017	24860820	4	3217	12696.1	573	1
ppeak574	chr12	4458336	4489930	5	3515	12694.5	574	1
ppeak575	chr2	71593321	71620657	6	6060	12667.5	575	1
ppeak576	chr6	157472214	157488258	4	4287	12660.3	576	1
ppeak577	chr10	48913141	48922900	6	2851	12657.4	577	1
ppeak578	chr14	28330865	28360396	5	2777	12657	578	1
ppeak579	chr7	8303976	8325972	4	3435	12647.7	579	1
ppeak580	chr2	52283852	52323328	6	4438	12644.2	580	1
ppeak581	chr10	27939983	27954531	4	2256	12640.8	581	1
ppeak582	chr7	120539667	120559682	6	3518	12635.5	582	1
ppeak583	chr8	10400493	10404003	2	1772	12589.3	583	1
ppeak584	chr14	2374118	2393839	6	3849	12584	584	1
ppeak585	chr6	3333683	3350452	5	3502	12568.4	585	1
ppeak586	chr5	10542002	10575898	5	5499	12558.5	586	1
ppeak587	chr5	2895220	2918325	5	3137	12546	587	1
ppeak588	chr7	5167897	5190823	8	5542	12524.5	588	1
ppeak589	chr2	150312047	150318299	3	2296	12517.8	589	1
ppeak590	chr8	29522404	29554857	6	3710	12497.7	590	1
ppeak591	chr6	17168101	17193476	7	5341	12494.6	591	1
ppeak592	chr3	72378974	72382070	3	2647	12486.2	592	1
ppeak593	chr14	99231724	99244076	5	3824	12481.7	593	1
ppeak594	chr10	14920909	14957223	6	3793	12470.2	594	1
ppeak595	chr8	68099300	68129169	6	4162	12461.3	595	1
ppeak596	chr3	18041113	18066816	6	4522	12458.2	596	1
ppeak597	chr14	122659570	122683169	6	2513	12457.9	597	1
ppeak598	chr10	23842849	23864188	5	3179	12455.6	598	1
ppeak599	chr3	92335452	92359628	6	3806	12443.4	599	1
ppeak600	chr5	16055986	16080480	4	2393	12403.8	600	1
ppeak601	chr14	101462453	101474812	3	2849	12403.5	601	1
ppeak602	chr7	46930841	46948492	5	4722	12399.8	602	1
ppeak603	chr1	29233277	29260431	9	5158	12398.5	603	1
ppeak604	chr16	55561489	55576855	4	2559	12394.2	604	1
ppeak605	chr16	51332561	51350524	7	3552	12389.1	605	1
ppeak606	chr7	20988772	21025144	6	4639	12377.4	606	1
ppeak607	chr3	57808254	57833006	4	3571	12368.6	607	1
ppeak608	chr1	137244892	137271749	7	4844	12367.6	608	1
ppeak609	chr13	16776507	16797773	3	2276	12366.2	609	1
ppeak610	chr13	94155906	94169128	3	2937	12365.2	610	1
ppeak611	chr4	70996273	71015570	5	4676	12357.8	611	1
ppeak612	chr8	113933891	113947100	5	2911	12355.7	612	1
ppeak613	chr6	160483816	160501671	4	3025	12355.7	613	1
ppeak614	chr17	12844356	12860882	5	3881	12354.8	614	1
ppeak615	chr3	17955298	17987110	5	5197	12343.1	615	1
ppeak616	chr2	151747775	151767655	5	3050	12339.5	616	1
ppeak617	chr14	72527800	72543819	4	2908	12326.6	617	1
ppeak618	chr5	77127872	77137847	3	2673	12316.1	618	1
ppeak619	chr2	40954742	40988083	7	4231	12312.8	619	1
ppeak620	chr16	27556468	27571178	3	1947	12300.5	620	1
ppeak621	chr4	95353433	95368887	4	2996	12273.6	621	1
ppeak622	chr2	2021418	2044027	5	4277	12272.2	622	1
ppeak623	chr13	31377233	31406952	4	3455	12268	623	1
ppeak624	chr8	71968026	71990654	6	4441	12246.3	624	1
ppeak625	chr1	74626604	74635812	2	3003	12244.8	625	1
ppeak626	chr14	49905434	49931163	4	4621	12244.4	626	1
ppeak627	chr1	126395963	126411371	5	4393	12232.4	627	1
ppeak628	chr5	11863425	11878073	4	2817	12215	628	1
ppeak629	chr1	188417032	188437795	5	3594	12206.6	629	1
ppeak630	chr15	110988431	111009840	4	4323	12183.9	630	1
ppeak631	chr2	84621211	84642900	4	4022	12176.2	631	1
ppeak632	chr14	46798244	46829195	9	5345	12176.1	632	1
ppeak633	chr2	77247639	77275994	5	4932	12175.6	633	1
ppeak634	chr1	243138540	243154117	4	3164	12165.6	634	1
ppeak635	chr14	65493392	65521875	6	3333	12162.2	635	1
ppeak636	chr6	37661360	37698414	7	4838	12161.1	636	1
ppeak637	chr17	54641295	54673753	5	4319	12152.3	637	1
ppeak638	chr9	86701638	86708982	4	2629	12144	638	1
ppeak639	chr13	48007509	48036205	5	3822	12141.3	639	1
ppeak640	chr7	98686708	98703502	6	3289	12135.3	640	1
ppeak641	chr3	7167209	7190231	6	3343	12118.8	641	1
ppeak642	chr1	239145657	239164854	4	2334	12109.5	642	1
ppeak643	chr12	50653445	50675478	8	4684	12096.1	643	1
ppeak644	chr4	93576649	93582222	5	2798	12008.7	644	1
ppeak645	chr5	21810511	21828534	4	2013	11994.3	645	1
ppeak646	chr6	95233228	95248239	3	3673	11987.8	646	1
ppeak647	chr1	165136778	165150125	7	3294	11977.6	647	1
ppeak648	chr9	104909766	104913056	3	2915	11955.9	648	1
ppeak649	chr7	49138558	49150709	3	3371	11948.1	649	1
ppeak650	chr14	33624391	33639683	3	3864	11920.1	650	1
ppeak651	chr2	139682088	139709292	5	4383	11888.1	651	1
ppeak652	chr8	17920999	17934329	6	4146	11886.4	652	1
ppeak653	chr11	5332050	5362829	8	4188	11871.5	653	1
ppeak654	chr6	54880115	54891489	5	3981	11871	654	1
ppeak655	chr7	93418200	93435310	5	3846	11865.8	655	1
ppeak656	chr1	246240650	246260817	4	2127	11864.2	656	1
ppeak657	chr2	136672041	136692000	5	4172	11853.7	657	1
ppeak658	chr6	127938753	127952235	3	1738	11853.4	658	1
ppeak659	chr4	98909945	98934714	7	3715	11852	659	1
ppeak660	chr2	16150980	16164069	4	2379	11850.8	660	1
ppeak661	chr12	39617796	39627106	5	2869	11839.5	661	1
ppeak662	chr7	57997380	58016053	3	1744	11836.8	662	1
ppeak663	chr6	69665952	69674063	7	3334	11826.6	663	1
ppeak664	chr12	3650206	3679821	6	3682	11825.3	664	1
ppeak665	chr4	98251086	98255462	4	3248	11822.6	665	1
ppeak666	chr3	45901471	45912431	4	3050	11814.9	666	1
ppeak667	chr13	68643933	68658603	4	3096	11796.1	667	1
ppeak668	chr2	36839355	36849350	3	2038	11790.1	668	1
ppeak669	chr17	51928609	51940456	6	3435	11780.7	669	1
ppeak670	chr18	49091941	49115592	5	1594	11771.1	670	1
ppeak671	chr7	91940665	91960723	5	3302	11766	671	1
ppeak672	chr7	31779210	31793445	4	3977	11762.4	672	1
ppeak673	chr6	48937978	48966701	6	3214	11762.1	673	1
ppeak674	chr1	52890712	52905080	4	3345	11725.7	674	1
ppeak675	chr2	7870830	7884658	5	3577	11715.1	675	1
ppeak676	chr16	28279555	28292921	4	4196	11712.6	676	1
ppeak677	chr9	93384784	93403798	4	3343	11703.1	677	1
ppeak678	chr7	14102610	14122746	5	3359	11686.9	678	1
ppeak679	chr8	5890272	5910531	5	3447	11679.3	679	1
ppeak680	chr16	27230621	27250773	3	2315	11657.9	680	1
ppeak681	chr3	5447242	5463468	7	3691	11640.5	681	1
ppeak682	chr15	124554351	124585769	7	5225	11637.2	682	1
ppeak683	chr6	170735277	170751796	6	3124	11636	683	1
ppeak684	chr17	35365056	35393645	5	3491	11632.9	684	1
ppeak685	chr6	74798628	74810589	4	2331	11626.1	685	1
ppeak686	chr1	165095264	165122910	6	3056	11622.4	686	1
ppeak687	chr9	84807810	84829612	5	4829	11620.5	687	1
ppeak688	chr7	116561395	116583258	4	2132	11615.8	688	1
ppeak689	chr8	131013140	131032319	5	3698	11614.8	689	1
ppeak690	chr9	131090344	131126299	4	5433	11609.9	690	1
ppeak691	chr5	18295791	18307377	5	3534	11587.2	691	1
ppeak692	chr17	50631832	50654729	7	5500	11579	692	1
ppeak693	chr6	60436756	60458363	5	2531	11577	693	1
ppeak694	chr7	97150033	97175558	7	5335	11573	694	1
ppeak695	chr2	85294020	85308551	4	2958	11566.7	695	1
ppeak696	chr14	81762454	81782735	5	2743	11564.2	696	1
ppeak697	chr6	109108576	109125059	5	2882	11556.2	697	1
ppeak698	chr9	114832378	114849454	9	4239	11553.6	698	1
ppeak699	chr13	45891262	45913611	6	6283	11552.2	699	1
ppeak700	chr18	36810588	36827421	4	3068	11545.8	700	1
ppeak701	chr17	5029080	5041238	5	4088	11516.1	701	1
ppeak702	chr1	121412501	121423969	4	4044	11509.3	702	1
ppeak703	chr8	87457697	87480289	3	3422	11508.4	703	1
ppeak704	chr13	145595893	145617631	4	3631	11508.1	704	1
ppeak705	chr13	32677043	32685339	3	1727	11506.6	705	1
ppeak706	chr5	7106688	7117847	5	3062	11501.6	706	1
ppeak707	chr10	33277486	33298412	6	3247	11496.7	707	1
ppeak708	chr8	10960522	10970669	5	3162	11496.6	708	1
ppeak709	chr3	97566607	97583482	4	4729	11488.5	709	1
ppeak710	chr7	48862453	48883427	6	4534	11485.4	710	1
ppeak711	chr6	88442842	88466798	4	3615	11467.7	711	1
ppeak712	chr9	56747958	56772819	4	4062	11465.9	712	1
ppeak713	chr13	136787612	136814196	5	3231	11465.7	713	1
ppeak714	chr2	60965061	60985321	6	3324	11461.1	714	1
ppeak715	chr1	149778712	149798055	8	3255	11425.9	715	1
ppeak716	chr18	55924859	55935223	4	3471	11412.8	716	1
ppeak717	chr4	90566713	90582958	4	3297	11407.2	717	1
ppeak718	chr9	78435169	78457675	6	5280	11403.8	718	1
ppeak719	chr2	78762983	78770474	3	3152	11403.5	719	1
ppeak720	chr18	46203787	46206534	3	2163	11403.3	720	1
ppeak721	chr9	6308871	6328416	6	4738	11388.9	721	1
ppeak722	chr14	32637399	32658272	6	2734	11382	722	1
ppeak723	chr6	39781084	39804594	5	3156	11378.8	723	1
ppeak724	chr8	66295227	66318855	5	4397	11372.2	724	1
ppeak725	chr9	6210281	6228112	7	5178	11370.8	725	1
ppeak726	chr1	159018744	159023329	3	2656	11367.1	726	1
ppeak727	chr7	20772909	20788856	5	3481	11367	727	1
ppeak728	chr6	81418388	81426946	2	3610	11347.1	728	1
ppeak729	chr8	4063739	4081850	5	2703	11346.5	729	1
ppeak730	chrUn_NW_018084968v1	110111	129701	7	3999	11326.9	730	1
ppeak731	chr4	79935265	79939703	4	3644	11322.7	731	1
ppeak732	chr15	104869630	104883439	2	3335	11320.6	732	1
ppeak733	chr4	74377716	74396559	7	4177	11305.8	733	1
ppeak734	chr5	18853139	18879066	5	2942	11304.2	734	1
ppeak735	chr9	39516792	39536007	6	4683	11294.6	735	1
ppeak736	chr1	51420734	51429373	3	2451	11288.6	736	1
ppeak737	chr5	63764916	63786657	4	4131	11287.9	737	1
ppeak738	chr15	106027970	106044969	5	2924	11282.2	738	1
ppeak739	chr3	26633647	26667240	8	3997	11253.7	739	1
ppeak740	chr18	50025397	50038674	4	2099	11243	740	1
ppeak741	chr3	17791877	17812080	4	3923	11236.9	741	1
ppeak742	chr4	130583179	130597508	5	3275	11223.9	742	1
ppeak743	chr12	52103673	52137601	4	4310	11209.8	743	1
ppeak744	chr15	23647499	23662574	6	3813	11188.7	744	1
ppeak745	chr14	82340468	82354871	3	1513	11182.5	745	1
ppeak746	chr2	2245414	2261668	4	2440	11179.5	746	1
ppeak747	chr18	11579119	11604984	6	3072	11171.1	747	1
ppeak748	chr14	134253080	134271139	5	3233	11167.7	748	1
ppeak749	chr6	3437730	3474084	7	3320	11124.3	749	1
ppeak750	chr13	88865322	88884352	5	3607	11121.1	750	1
ppeak751	chr13	50629322	50650886	6	3057	11120.6	751	1
ppeak752	chr2	124434140	124447518	3	4114	11115.8	752	1
ppeak753	chr14	81425614	81450070	8	4775	11112.8	753	1
ppeak754	chr5	10726083	10743468	5	4015	11112.5	754	1
ppeak755	chr3	37989184	38028331	7	4305	11109.9	755	1
ppeak756	chr7	98453222	98475392	8	3882	11109.4	756	1
ppeak757	chr13	206252973	206258148	3	1890	11079.2	757	1
ppeak758	chr13	134081440	134094342	7	3452	11078.9	758	1
ppeak759	chr1	268740701	268774586	6	5549	11077	759	1
ppeak760	chr12	24282194	24303681	5	4038	11065.8	760	1
ppeak761	chr11	9676425	9691256	4	2987	11052.1	761	1
ppeak762	chr3	111770746	111794915	4	4757	11050.1	762	1
ppeak763	chr3	79301875	79317118	5	2997	11045.1	763	1
ppeak764	chr6	157843479	157869008	5	3600	11036.2	764	1
ppeak765	chr14	109042704	109070175	7	5231	11018.6	765	1
ppeak766	chr2	74134741	74156929	5	2998	11016.3	766	1
ppeak767	chr9	2121217	2142491	9	4561	11009.3	767	1
ppeak768	chr9	99649272	99670174	5	4512	11009.1	768	1
ppeak769	chr17	26371856	26381659	3	2573	10996	769	1
ppeak770	chr2	69832231	69850430	3	1740	10986.7	770	1
ppeak771	chr2	124246184	124253416	5	3155	10983.2	771	1
ppeak772	chr15	137386507	137398827	4	3080	10982	772	1
ppeak773	chr4	36479415	36492760	4	3526	10977.6	773	1
ppeak774	chr7	52510629	52519674	2	2614	10953.5	774	1
ppeak775	chr13	173633946	173645571	5	3775	10934.5	775	1
ppeak776	chr17	14849008	14868580	4	3182	10917.3	776	1
ppeak777	chr3	41122318	41133431	3	1946	10914.1	777	1
ppeak778	chr13	72650698	72681369	6	3124	10912.7	778	1
ppeak779	chr1	270521934	270532780	5	3638	10902.4	779	1
ppeak780	chr7	20628113	20640943	4	2917	10896.5	780	1
ppeak781	chr13	122265647	122288999	4	3879	10893.7	781	1
ppeak782	chr15	65079326	65090302	3	4565	10892.6	782	1
ppeak783	chr3	18337610	18356916	4	3675	10890.5	783	1
ppeak784	chr3	127477249	127487994	3	3452	10873.9	784	1
ppeak785	chr5	83721227	83737399	4	4182	10870.8	785	1
ppeak786	chr3	37747440	37754312	2	1758	10870.8	786	1
ppeak787	chr11	76646933	76664376	6	3926	10867	787	1
ppeak788	chr2	87768614	87798329	5	3134	10860.8	788	1
ppeak789	chrUn_NW_018085240v1	13620	21591	4	3605	10852.5	789	1
ppeak790	chr16	46837307	46861679	5	3211	10843.1	790	1
ppeak791	chr14	99441893	99456823	4	2842	10822.8	791	1
ppeak792	chr3	7864679	7874594	6	2935	10819.2	792	1
ppeak793	chr5	19606349	19615974	4	2353	10815.6	793	1
ppeak794	chr12	48468411	48487173	6	3065	10812.5	794	1
ppeak795	chr6	51297955	51339176	7	4231	10795.8	795	1
ppeak796	chr16	50574597	50591050	5	2742	10793.2	796	1
ppeak797	chr10	28508454	28512827	2	2511	10789.1	797	1
ppeak798	chr6	18659389	18677189	6	4494	10785	798	1
ppeak799	chr9	39483712	39497132	5	2195	10764.2	799	1
ppeak800	chr8	87924566	87941423	5	3628	10743	800	1
ppeak801	chr4	4550037	4579314	6	3950	10741.7	801	1
ppeak802	chr14	114166142	114194819	6	3649	10736.7	802	1
ppeak803	chr14	115173301	115202930	4	4389	10716.8	803	1
ppeak804	chr13	206223404	206240355	5	3302	10711.3	804	1
ppeak805	chr12	12836908	12847677	3	2443	10707.6	805	1
ppeak806	chr12	31589858	31611469	4	2070	10703.9	806	1
ppeak807	chr5	21107879	21125797	6	3080	10688.1	807	1
ppeak808	chr13	207491649	207504408	4	2317	10678	808	1
ppeak809	chr4	50498908	50509909	4	3094	10677.6	809	1
ppeak810	chr2	60355510	60381103	5	3587	10677.4	810	1
ppeak811	chrUn_NW_018085100v1	2561163	2583412	5	4757	10675.1	811	1
ppeak812	chr13	61302629	61317853	3	2540	10675.1	812	1
ppeak813	chr13	40009244	40022825	3	2369	10670.6	813	1
ppeak814	chr3	114227188	114251705	5	3965	10669.8	814	1
ppeak815	chr1	217362328	217370559	5	2124	10669	815	1
ppeak816	chr6	44597577	44618768	6	2968	10667.5	816	1
ppeak817	chr8	43744656	43753864	4	2978	10640.8	817	1
ppeak818	chr6	67431877	67455937	6	3706	10629.7	818	1
ppeak819	chr13	96928090	96938164	3	4340	10623	819	1
ppeak820	chr15	120749549	120772872	5	2214	10621.3	820	1
ppeak821	chr9	6611240	6628488	5	3413	10609.2	821	1
ppeak822	chr14	49529171	49540410	4	2366	10608.5	822	1
ppeak823	chr3	31979945	31997351	7	3830	10605.5	823	1
ppeak824	chr15	19743298	19779096	7	4679	10603.4	824	1
ppeak825	chr17	43893424	43905350	5	3069	10590.3	825	1
ppeak826	chr1	82252734	82259647	2	2608	10590	826	1
ppeak827	chr6	12588528	12607575	6	3845	10574.9	827	1
ppeak828	chr18	20465685	20485136	5	3664	10567.7	828	1
ppeak829	chr5	31941339	31973380	7	4989	10563.9	829	1
ppeak830	chrUn_NW_018084979v1	70885	90957	5	2885	10561.9	830	1
ppeak831	chr18	17830659	17835950	3	2126	10561.4	831	1
ppeak832	chr13	49074097	49091131	5	3764	10552.6	832	1
ppeak833	chr13	77169038	77182594	3	2899	10541.1	833	1
ppeak834	chr14	20485631	20514494	5	3126	10532.1	834	1
ppeak835	chr6	108116069	108124073	3	2619	10518.1	835	1
ppeak836	chr7	73009981	73031715	7	4624	10504	836	1
ppeak837	chrX	124693318	124725899	5	3547	10500.9	837	1
ppeak838	chr3	96604154	96618933	6	4510	10485.7	838	1
ppeak839	chr1	76771449	76793989	5	3665	10485.6	839	1
ppeak840	chr5	78174512	78195028	5	2616	10479.6	840	1
ppeak841	chr2	7141239	7181006	5	4559	10470.7	841	1
ppeak842	chr1	111652004	111663612	3	2111	10464.6	842	1
ppeak843	chr14	40981089	40996757	3	3817	10460	843	1
ppeak844	chr5	22009840	22022370	2	2531	10455	844	1
ppeak845	chr13	97001419	97014929	4	3317	10443.2	845	1
ppeak846	chr1	190166975	190178341	4	4083	10424.9	846	1
ppeak847	chr3	17869573	17896626	4	3440	10423.5	847	1
ppeak848	chr15	128300226	128310103	3	2896	10423.2	848	1
ppeak849	chr6	51837010	51856523	4	3620	10418	849	1
ppeak850	chr14	96513851	96528995	3	2600	10414.5	850	1
ppeak851	chr6	45171812	45194534	6	5067	10411.2	851	1
ppeak852	chr7	19329344	19349311	4	2594	10410.8	852	1
ppeak853	chr7	30629309	30647542	4	3901	10400.1	853	1
ppeak854	chr6	85059729	85085777	4	4665	10398.4	854	1
ppeak855	chr13	132605733	132620079	5	2477	10385.1	855	1
ppeak856	chr18	6991346	7014637	4	4303	10378.5	856	1
ppeak857	chr18	50715687	50726857	5	4173	10378	857	1
ppeak858	chr12	22059281	22072268	5	2823	10372.7	858	1
ppeak859	chr14	113764885	113770736	2	1422	10359.2	859	1
ppeak860	chr1	32629928	32645464	2	3041	10357.9	860	1
ppeak861	chr10	53635396	53650004	6	3175	10355.6	861	1
ppeak862	chr12	5511850	5523579	4	3552	10352	862	1
ppeak863	chr11	21226847	21236869	3	2389	10346.7	863	1
ppeak864	chr7	20897164	20929419	6	5059	10341	864	1
ppeak865	chr17	19441892	19454296	3	3931	10340	865	1
ppeak866	chr6	53334901	53340695	4	2249	10320.3	866	1
ppeak867	chr12	45761074	45785906	5	3369	10312.7	867	1
ppeak868	chr9	117022116	117048415	4	2038	10311.8	868	1
ppeak869	chr17	11808634	11818943	4	2698	10306.9	869	1
ppeak870	chr6	48304377	48326930	7	3427	10302.2	870	1
ppeak871	chr6	79607618	79627274	6	3603	10299.7	871	1
ppeak872	chr16	21556501	21575399	4	3469	10299.4	872	1
ppeak873	chr2	76979390	77019706	7	3601	10296.7	873	1
ppeak874	chr6	28805356	28821212	7	3064	10292.1	874	1
ppeak875	chr15	117962839	117981721	5	3423	10285	875	1
ppeak876	chr2	479851	498771	5	3998	10284.9	876	1
ppeak877	chr14	15013464	15030810	4	2257	10284.4	877	1
ppeak878	chr13	82053913	82075775	4	2986	10275.1	878	1
ppeak879	chr7	64523431	64542473	3	1509	10273.2	879	1
ppeak880	chr6	153478152	153507886	6	3634	10270.1	880	1
ppeak881	chr16	51209149	51237469	5	2431	10257.5	881	1
ppeak882	chrUn_NW_018084833v1	1197291	1216404	7	3357	10256	882	1
ppeak883	chr2	7829549	7843317	2	3745	10253	883	1
ppeak884	chr6	12525052	12558719	6	4327	10248.2	884	1
ppeak885	chr7	60820006	60824830	3	2849	10237.5	885	1
ppeak886	chr3	111918943	111929164	4	3616	10233.3	886	1
ppeak887	chr4	120071936	120086471	2	2266	10222.5	887	1
ppeak888	chr18	38800729	38816156	5	2348	10194.2	888	1
ppeak889	chr15	75478790	75511403	6	3179	10191.6	889	1
ppeak890	chr3	93371306	93386739	4	3006	10187.3	890	1
ppeak891	chr3	79256678	79266490	5	4322	10180	891	1
ppeak892	chr16	8075	23871	3	2660	10175.8	892	1
ppeak893	chr15	9067992	9081440	5	4492	10173.4	893	1
ppeak894	chr9	8211470	8241012	4	3762	10162.4	894	1
ppeak895	chr8	31628621	31640663	3	2406	10162.2	895	1
ppeak896	chr9	86734632	86750540	4	3940	10160.4	896	1
ppeak897	chr6	84046122	84051221	2	1856	10159.8	897	1
ppeak898	chr8	135418605	135432973	5	3674	10149.6	898	1
ppeak899	chr3	17487516	17497477	2	3250	10144.3	899	1
ppeak900	chrUn_NW_018084833v1	936250	961311	6	2993	10139.7	900	1
ppeak901	chr12	1305599	1320967	4	2961	10132.1	901	1
ppeak902	chr14	98902999	98911369	3	3136	10124.4	902	1
ppeak903	chr6	151181778	151195636	5	2234	10120.5	903	1
ppeak904	chr15	139527602	139552596	5	2798	10107.6	904	1
ppeak905	chr1	30973293	30993970	5	3893	10104.8	905	1
ppeak906	chr14	107068972	107091903	6	3197	10087.3	906	1
ppeak907	chr1	223752400	223756145	4	2710	10075.2	907	1
ppeak908	chr12	5835584	5856569	5	4318	10072.8	908	1
ppeak909	chr8	5937191	5957192	3	2994	10068.5	909	1
ppeak910	chr15	64881682	64891283	2	1550	10050.3	910	1
ppeak911	chr11	4275422	4292676	5	3410	10048.7	911	1
ppeak912	chr15	103939853	103960720	6	3222	10047.5	912	1
ppeak913	chr1	138322222	138343056	6	4291	10044.1	913	1
ppeak914	chr4	117694814	117724167	5	3586	10041.7	914	1
ppeak915	chr7	58388805	58411734	5	3409	10029.1	915	1
ppeak916	chr2	98441311	98445810	3	3609	10026.9	916	1
ppeak917	chr4	32785533	32793424	3	3508	10012.1	917	1
ppeak918	chr2	1194175	1209424	4	2594	10007.9	918	1
ppeak919	chr2	59675926	59700274	5	1723	10007	919	1
ppeak920	chr9	3238683	3275298	9	5373	10006.9	920	1
ppeak921	chr18	14309680	14324308	4	1931	9996.78	921	1
ppeak922	chr6	33429159	33436804	4	2685	9993.54	922	1
ppeak923	chr2	69063053	69087781	5	4822	9992.58	923	1
ppeak924	chr12	34329178	34359124	7	3339	9984	924	1
ppeak925	chr15	79174536	79189006	2	2952	9982.85	925	1
ppeak926	chr13	21706129	21733651	4	2686	9973.97	926	1
ppeak927	chr4	93340662	93346149	4	2479	9973.17	927	1
ppeak928	chr4	99360676	99381191	5	4473	9968.24	928	1
ppeak929	chrUn_NW_018084979v1	3054124	3077742	6	4966	9964.43	929	1
ppeak930	chr1	273526120	273534210	4	3286	9963.64	930	1
ppeak931	chr13	71588701	71596193	5	2653	9953.87	931	1
ppeak932	chr14	47417192	47427816	4	1943	9940.88	932	1
ppeak933	chr14	26099825	26111810	4	3297	9934.37	933	1
ppeak934	chr5	63054244	63068709	5	3693	9930.22	934	1
ppeak935	chrX	121568111	121596472	7	4244	9920.68	935	1
ppeak936	chr2	5047880	5061639	5	3409	9917.49	936	1
ppeak937	chr4	39457377	39474481	5	4709	9913.48	937	1
ppeak938	chr14	32769558	32798448	5	3986	9912.16	938	1
ppeak939	chr3	118266392	118278270	3	2638	9906.25	939	1
ppeak940	chr8	69745892	69760270	3	2726	9902.13	940	1
ppeak941	chr6	160135538	160152149	3	3723	9900.16	941	1
ppeak942	chr13	12676867	12696232	7	3820	9899.39	942	1
ppeak943	chr16	35541178	35563515	6	3696	9888.59	943	1
ppeak944	chr1	271250655	271276951	6	3574	9884.67	944	1
ppeak945	chrUn_NW_018084833v1	1537828	1558321	4	3227	9881.72	945	1
ppeak946	chr1	272969705	272989223	6	2770	9876.11	946	1
ppeak947	chr9	134954013	134974412	4	2571	9873.12	947	1
ppeak948	chr9	10130686	10146935	5	3380	9871.27	948	1
ppeak949	chr2	66087118	66105448	4	3818	9867.04	949	1
ppeak950	chr2	150339985	150362529	3	2868	9853.98	950	1
ppeak951	chr6	85642253	85658643	4	4584	9852.03	951	1
ppeak952	chr1	209667511	209680873	4	3574	9851.8	952	1
ppeak953	chr14	103333335	103350975	6	2900	9850.18	953	1
ppeak954	chr2	74286936	74303227	7	3862	9846.28	954	1
ppeak955	chr9	107682459	107695838	5	2833	9820.19	955	1
ppeak956	chr10	58971445	58985388	5	3569	9811.69	956	1
ppeak957	chr15	75273540	75287401	4	2888	9790.02	957	1
ppeak958	chr5	100274897	100285497	3	2507	9789.1	958	1
ppeak959	chr14	41343048	41358495	4	2519	9785.67	959	1
ppeak960	chr1	165043903	165069638	4	2919	9781.87	960	1
ppeak961	chr5	63707259	63734340	7	3221	9778.95	961	1
ppeak962	chr5	21464016	21481766	6	3157	9778.48	962	1
ppeak963	chr6	88011519	88027001	5	3274	9775.33	963	1
ppeak964	chr9	53420714	53431859	5	3504	9774.17	964	1
ppeak965	chr5	67561198	67572904	3	1982	9767.49	965	1
ppeak966	chr2	18841717	18880613	6	4441	9759.01	966	1
ppeak967	chr13	206561587	206580965	3	4309	9758.76	967	1
ppeak968	chr5	10251681	10265531	3	2708	9754.56	968	1
ppeak969	chr12	45421773	45430302	5	2326	9741.82	969	1
ppeak970	chr8	30653608	30672779	4	1990	9733.12	970	1
ppeak971	chr17	5149207	5158345	3	2540	9731.06	971	1
ppeak972	chr1	272142992	272170761	5	2750	9730.26	972	1
ppeak973	chr18	9932752	9953409	5	3315	9725.32	973	1
ppeak974	chr14	34609181	34626818	5	3227	9723.28	974	1
ppeak975	chr9	136489862	136508066	7	4316	9717.3	975	1
ppeak976	chr1	268287034	268305539	8	3885	9692.92	976	1
ppeak977	chr18	40458319	40471573	4	2239	9691.32	977	1
ppeak978	chr6	68861822	68890126	4	3558	9685.63	978	1
ppeak979	chr14	28146648	28169727	6	3401	9683.95	979	1
ppeak980	chr4	75829903	75852919	4	4788	9680.53	980	1
ppeak981	chr9	38321313	38342575	6	3138	9667.83	981	1
ppeak982	chr14	38483211	38492420	3	3760	9663	982	1
ppeak983	chr16	20021856	20044853	4	4212	9649.54	983	1
ppeak984	chr8	30839404	30864384	4	2613	9647.28	984	1
ppeak985	chr6	43593461	43605045	5	3824	9646	985	1
ppeak986	chr3	44418901	44447034	4	2088	9641.18	986	1
ppeak987	chr9	20707321	20722388	4	2879	9632.33	987	1
ppeak988	chr15	128243288	128253182	5	2596	9626.86	988	1
ppeak989	chr14	81834856	81852992	4	3027	9617.52	989	1
ppeak990	chr2	62155843	62185302	7	3208	9609.53	990	1
ppeak991	chr5	21044420	21063995	6	4113	9607.41	991	1
ppeak992	chr15	100915615	100953450	5	3414	9594.96	992	1
ppeak993	chr2	72415665	72428119	6	3309	9579.62	993	1
ppeak994	chr7	31578486	31585675	6	2817	9574.31	994	1
ppeak995	chr14	55255796	55270604	4	2787	9539.31	995	1
ppeak996	chr13	23159815	23174248	4	2216	9518.56	996	1
ppeak997	chr5	59976224	59985947	3	2510	9509.09	997	1
ppeak998	chr5	14909151	14932085	5	3315	9503.85	998	1
ppeak999	chr7	88201413	88213558	3	2795	9490.1	999	1
ppeak1000	chr8	137728366	137743478	2	2719	9487.31	1000	1
ppeak1001	chr9	65968173	66001729	6	4214	9486.28	1001	1
ppeak1002	chr18	1583696	1606801	5	4254	9484.6	1002	1
ppeak1003	chr12	53533178	53556867	4	4254	9482.71	1003	1
ppeak1004	chr2	57899485	57907454	3	2389	9481.52	1004	1
ppeak1005	chr6	70731955	70751008	5	2900	9480.77	1005	1
ppeak1006	chr1	44172229	44186198	4	3247	9477.97	1006	1
ppeak1007	chr6	71970707	71988943	4	3093	9466.31	1007	1
ppeak1008	chr16	28157258	28170895	4	3420	9459.99	1008	1
ppeak1009	chr11	2915423	2947797	5	4393	9456.45	1009	1
ppeak1010	chr13	45463602	45477213	3	2802	9452.84	1010	1
ppeak1011	chr3	8598976	8627738	6	4394	9451.19	1011	1
ppeak1012	chr18	16622347	16643925	6	4202	9451.16	1012	1
ppeak1013	chr8	67872568	67882841	3	2265	9436.78	1013	1
ppeak1014	chr18	27472428	27480213	5	2286	9434.64	1014	1
ppeak1015	chr4	122707495	122717890	5	2866	9430.34	1015	1
ppeak1016	chr8	11414990	11428949	3	3089	9426.51	1016	1
ppeak1017	chr1	129089711	129099281	4	3622	9417.84	1017	1
ppeak1018	chr6	63856015	63865274	2	2831	9405.29	1018	1
ppeak1019	chr3	79174577	79197061	4	2646	9398.31	1019	1
ppeak1020	chr3	8683338	8697298	4	1919	9386.7	1020	1
ppeak1021	chr6	168926270	168951343	5	4593	9384.82	1021	1
ppeak1022	chr6	92412204	92440587	6	3775	9366.39	1022	1
ppeak1023	chr3	33854835	33869036	3	3130	9358.46	1023	1
ppeak1024	chr3	28607888	28617903	4	3353	9357.01	1024	1
ppeak1025	chr12	11858175	11862853	2	1233	9356.47	1025	1
ppeak1026	chr11	4841313	4880703	8	5045	9347.25	1026	1
ppeak1027	chr5	80489268	80510673	4	4142	9336.86	1027	1
ppeak1028	chr9	55059970	55093108	6	3906	9334.97	1028	1
ppeak1029	chr14	113431872	113466807	5	4517	9324.15	1029	1
ppeak1030	chr7	4291915	4321158	7	3942	9316.82	1030	1
ppeak1031	chr6	33520943	33528322	4	2583	9308.61	1031	1
ppeak1032	chr3	8012291	8032683	4	3632	9304.87	1032	1
ppeak1033	chr7	78259372	78263640	4	3222	9304.67	1033	1
ppeak1034	chr5	80225075	80246384	4	3451	9301.38	1034	1
ppeak1035	chr2	280997	303442	7	4003	9301.21	1035	1
ppeak1036	chr16	36260627	36270874	4	3442	9284.81	1036	1
ppeak1037	chr7	86093480	86104773	2	1723	9282.85	1037	1
ppeak1038	chr5	18580512	18595852	4	3507	9282.23	1038	1
ppeak1039	chr6	44773747	44783874	4	2002	9280.38	1039	1
ppeak1040	chr14	55235275	55240910	4	2621	9277.46	1040	1
ppeak1041	chrUn_NW_018085108v1	15743	51861	9	4088	9275.1	1041	1
ppeak1042	chr7	39127830	39152117	5	4039	9272.78	1042	1
ppeak1043	chr5	59917961	59931886	3	2808	9261.52	1043	0
ppeak1044	chr2	123002306	123017108	2	2852	9257.17	1044	0
ppeak1045	chr9	45505705	45529249	7	3970	9255.15	1045	0
ppeak1046	chr1	34887646	34904232	5	3286	9251.67	1046	0
ppeak1047	chr6	8457735	8469347	5	2601	9247.8	1047	0
ppeak1048	chr15	525680	545608	5	3985	9244.6	1048	0
ppeak1049	chr15	120359731	120365751	3	1940	9242.51	1049	0
ppeak1050	chr1	57716643	57726554	3	3068	9239.03	1050	0
ppeak1051	chr18	553607	574368	6	3955	9236.57	1051	0
ppeak1052	chr2	3365478	3373882	5	2447	9226.75	1052	0
ppeak1053	chr5	3937973	3956288	4	1797	9221.6	1053	0
ppeak1054	chr2	151489503	151494187	2	2021	9219.99	1054	0
ppeak1055	chr15	47078590	47089574	5	3379	9199.1	1055	0
ppeak1056	chr7	75769827	75789963	6	4913	9196.11	1056	0
ppeak1057	chr1	270040910	270046980	3	2404	9185.12	1057	0
ppeak1058	chr6	45374754	45402394	6	4204	9184.77	1058	0
ppeak1059	chr7	38016842	38025709	3	3781	9181.78	1059	0
ppeak1060	chr12	38061278	38075434	4	3761	9175.92	1060	0
ppeak1061	chr12	6226065	6252797	6	4771	9174.42	1061	0
ppeak1062	chr6	6791906	6815182	4	2277	9170.74	1062	0
ppeak1063	chr17	26274778	26300626	5	4415	9163.12	1063	0
ppeak1064	chr9	104877004	104891556	3	3050	9161.94	1064	0
ppeak1065	chr12	23765928	23785030	6	4796	9159.41	1065	0
ppeak1066	chr1	250539750	250561999	6	3662	9151.01	1066	0
ppeak1067	chr6	159503182	159526079	5	3439	9147.35	1067	0
ppeak1068	chr6	96706595	96743032	7	3968	9142.04	1068	0
ppeak1069	chr8	55700681	55710869	3	2444	9139.65	1069	0
ppeak1070	chr7	93323377	93334002	3	3178	9138.56	1070	0
ppeak1071	chr3	43853120	43862182	4	2742	9134.5	1071	0
ppeak1072	chr9	21760463	21771318	3	3065	9132.31	1072	0
ppeak1073	chr9	129805630	129815045	2	3888	9127.84	1073	0
ppeak1074	chr6	52056079	52069743	4	2975	9127.55	1074	0
ppeak1075	chr7	115558962	115586579	8	3713	9127.42	1075	0
ppeak1076	chr14	74663270	74688745	3	1889	9122.6	1076	0
ppeak1077	chr8	29051370	29064068	3	1923	9113.35	1077	0
ppeak1078	chr4	20802225	20816854	3	1370	9109.48	1078	0
ppeak1079	chr2	151596091	151619054	4	2765	9107.13	1079	0
ppeak1080	chrUn_NW_018085100v1	2263067	2274114	4	2538	9104.94	1080	0
ppeak1081	chr6	4019261	4043964	5	2917	9100.59	1081	0
ppeak1082	chr12	45918258	45942530	4	3050	9099.57	1082	0
ppeak1083	chr16	5769694	5804772	7	4854	9099.23	1083	0
ppeak1084	chr8	31670017	31690842	5	3856	9098.44	1084	0
ppeak1085	chr9	6679041	6690048	4	3234	9093.98	1085	0
ppeak1086	chr4	101487742	101506093	6	5208	9091.09	1086	0
ppeak1087	chr2	47027043	47053755	5	4140	9084.75	1087	0
ppeak1088	chr2	124286000	124296150	2	1699	9084.25	1088	0
ppeak1089	chr14	49311835	49333970	3	1468	9084.2	1089	0
ppeak1090	chr12	22830868	22847505	5	3002	9077.15	1090	0
ppeak1091	chr9	118107450	118122865	4	3306	9076.35	1091	0
ppeak1092	chrUn_NW_018084804v1	108278	140548	6	4315	9074.32	1092	0
ppeak1093	chr7	37853140	37855835	2	1443	9070.02	1093	0
ppeak1094	chr3	72222626	72246614	4	3614	9067.46	1094	0
ppeak1095	chr6	69388165	69407579	4	2784	9058.57	1095	0
ppeak1096	chr4	16275602	16295854	5	4629	9052.64	1096	0
ppeak1097	chr14	124005004	124018943	2	2321	9050.59	1097	0
ppeak1098	chr14	114086585	114098761	2	2147	9040.68	1098	0
ppeak1099	chr1	147586915	147593711	2	2320	9038	1099	0
ppeak1100	chr14	41039244	41050130	4	3069	9036.47	1100	0
ppeak1101	chr6	6878301	6888885	6	2950	9027.09	1101	0
ppeak1102	chr6	74633016	74660644	4	2830	9015.02	1102	0
ppeak1103	chr12	11654934	11666076	4	4264	9011.65	1103	0
ppeak1104	chr13	92614822	92625879	5	2445	9009.24	1104	0
ppeak1105	chr17	37217131	37231826	4	3748	9005.1	1105	0
ppeak1106	chr7	111277091	111291344	4	3168	9002.19	1106	0
ppeak1107	chr4	130333892	130340844	4	2971	8997.28	1107	0
ppeak1108	chr14	82102611	82110243	3	1686	8988.21	1108	0
ppeak1109	chr13	129955616	129968777	5	2457	8986.33	1109	0
ppeak1110	chr15	106996599	107004596	3	2649	8981.43	1110	0
ppeak1111	chr1	179795640	179810633	5	3189	8976.31	1111	0
ppeak1112	chr2	88881100	88903001	3	1933	8975.03	1112	0
ppeak1113	chr13	73826500	73833153	2	3194	8971.57	1113	0
ppeak1114	chr3	59378296	59411871	4	3751	8967.88	1114	0
ppeak1115	chr14	43138394	43147579	4	2616	8958.13	1115	0
ppeak1116	chr2	89904272	89917409	5	4220	8954.18	1116	0
ppeak1117	chr3	17098400	17113949	6	3947	8950	1117	0
ppeak1118	chr13	29844318	29868350	3	1850	8942.31	1118	0
ppeak1119	chr8	137756745	137768949	5	3010	8935.77	1119	0
ppeak1120	chr14	108886021	108908314	4	3956	8930.58	1120	0
ppeak1121	chr16	68348880	68352889	4	3065	8925.24	1121	0
ppeak1122	chr6	36449727	36466800	4	3396	8924.06	1122	0
ppeak1123	chr12	3772437	3785700	5	3945	8923.35	1123	0
ppeak1124	chr4	41654835	41670822	2	3652	8920.75	1124	0
ppeak1125	chr13	61177347	61192452	4	3687	8913.46	1125	0
ppeak1126	chr1	145302347	145323627	4	2958	8912.06	1126	0
ppeak1127	chr1	250828820	250840689	5	3432	8910.06	1127	0
ppeak1128	chr4	126871781	126889975	7	4289	8889.59	1128	0
ppeak1129	chr6	92293117	92299716	2	2132	8873.02	1129	0
ppeak1130	chr4	117328388	117354694	4	3885	8867.75	1130	0
ppeak1131	chr6	44718306	44738152	4	2944	8867.19	1131	0
ppeak1132	chr2	151658324	151684284	5	2825	8865.34	1132	0
ppeak1133	chr10	39875094	39876115	1	1022	8862.79	1133	0
ppeak1134	chrUn_NW_018084979v1	807603	829292	5	3347	8862.13	1134	0
ppeak1135	chr3	16356923	16377606	3	3437	8860.6	1135	0
ppeak1136	chr8	121090847	121097919	2	2185	8857.68	1136	0
ppeak1137	chr2	13264269	13285935	5	3786	8857.06	1137	0
ppeak1138	chr5	10654467	10672820	5	3362	8851.65	1138	0
ppeak1139	chr2	10072852	10088198	2	2887	8840.83	1139	0
ppeak1140	chr8	71870090	71881641	4	3419	8838.83	1140	0
ppeak1141	chr6	63833679	63842214	5	3286	8832.02	1141	0
ppeak1142	chr16	38295456	38317182	3	2545	8825.1	1142	0
ppeak1143	chr12	44957112	44976559	4	3408	8823.1	1143	0
ppeak1144	chr12	1068942	1085523	4	2994	8814.46	1144	0
ppeak1145	chr4	100719916	100731614	4	2642	8805.08	1145	0
ppeak1146	chr14	99761786	99777472	4	3738	8804.55	1146	0
ppeak1147	chr2	73333318	73342004	4	2731	8801.52	1147	0
ppeak1148	chr1	44740601	44748436	5	3005	8789.3	1148	0
ppeak1149	chr5	2939623	2962851	5	3033	8787.15	1149	0
ppeak1150	chr9	118148750	118159778	2	3879	8778.29	1150	0
ppeak1151	chr11	6003346	6018474	4	2707	8777.27	1151	0
ppeak1152	chr13	106890101	106895144	4	2521	8774.82	1152	0
ppeak1153	chr3	59318621	59350208	6	4292	8771.71	1153	0
ppeak1154	chr4	99208028	99226243	4	4178	8770.52	1154	0
ppeak1155	chr10	38615564	38631704	3	2134	8767.25	1155	0
ppeak1156	chr14	141331879	141339912	3	1481	8767.22	1156	0
ppeak1157	chr16	79424879	79451474	6	4318	8760.39	1157	0
ppeak1158	chr5	79597600	79609324	3	2719	8753.14	1158	0
ppeak1159	chr7	78025811	78034828	4	2607	8751.9	1159	0
ppeak1160	chr10	58784616	58794760	4	3652	8751.23	1160	0
ppeak1161	chr4	123073817	123088574	4	3473	8750.9	1161	0
ppeak1162	chr17	38623427	38637644	3	2863	8747.72	1162	0
ppeak1163	chr16	46452067	46463615	4	2307	8737.22	1163	0
ppeak1164	chr3	111474457	111495204	6	3392	8736.56	1164	0
ppeak1165	chr1	130059881	130066066	5	2392	8728.27	1165	0
ppeak1166	chr2	138118565	138135455	5	3655	8725.37	1166	0
ppeak1167	chr1	261243209	261264748	5	3150	8723.3	1167	0
ppeak1168	chr15	139705804	139721535	3	2699	8722.84	1168	0
ppeak1169	chr1	45169760	45172169	2	2319	8720.58	1169	0
ppeak1170	chr15	31965332	31980778	4	3353	8716.18	1170	0
ppeak1171	chr2	77075869	77086955	4	2742	8710.27	1171	0
ppeak1172	chr4	127507021	127523723	3	3271	8700.07	1172	0
ppeak1173	chr1	183865611	183884379	4	3797	8695.21	1173	0
ppeak1174	chr1	163709598	163735537	4	1858	8689.57	1174	0
ppeak1175	chr16	47607309	47620699	3	2723	8688.77	1175	0
ppeak1176	chr15	38699327	38703585	3	1873	8688.02	1176	0
ppeak1177	chr13	82137858	82156148	4	3242	8687.75	1177	0
ppeak1178	chr8	66843633	66861109	5	3332	8687.32	1178	0
ppeak1179	chr6	166638733	166649010	5	3952	8682.01	1179	0
ppeak1180	chr2	74678507	74687257	5	2501	8678.25	1180	0
ppeak1181	chr6	103395238	103409609	4	2451	8677.21	1181	0
ppeak1182	chr13	71301237	71313266	2	2111	8675.31	1182	0
ppeak1183	chr15	133968711	133992852	6	3428	8673.86	1183	0
ppeak1184	chr1	169800755	169813673	2	2333	8651.18	1184	0
ppeak1185	chr13	23844104	23865943	6	3592	8643.88	1185	0
ppeak1186	chr1	167855144	167867506	4	3519	8632.38	1186	0
ppeak1187	chr13	201008649	201010991	2	1991	8632.38	1187	0
ppeak1188	chr5	7612656	7623242	4	2151	8631.82	1188	0
ppeak1189	chr6	81590374	81611226	4	3598	8624.39	1189	0
ppeak1190	chr14	66676169	66697295	5	2659	8623.63	1190	0
ppeak1191	chr12	18988675	18992495	5	2861	8620.59	1191	0
ppeak1192	chr5	3324397	3331149	5	1831	8619.6	1192	0
ppeak1193	chr1	217342121	217347998	5	2478	8612.16	1193	0
ppeak1194	chr2	3164522	3191053	6	3306	8611.96	1194	0
ppeak1195	chr15	8890383	8899817	4	2801	8609.47	1195	0
ppeak1196	chr14	41441864	41455965	5	3581	8607.25	1196	0
ppeak1197	chr13	28934171	28945346	5	2439	8606.99	1197	0
ppeak1198	chr5	57776524	57797543	4	3668	8600.97	1198	0
ppeak1199	chr14	82150186	82156623	4	1794	8600.48	1199	0
ppeak1200	chr9	41876976	41887661	3	2489	8590.74	1200	0
ppeak1201	chr14	56186173	56213178	4	3943	8590.29	1201	0
ppeak1202	chr13	157412022	157435255	5	3385	8589.24	1202	0
ppeak1203	chr4	117107392	117118313	6	4865	8583.91	1203	0
ppeak1204	chr9	48160342	48169880	2	1308	8583.25	1204	0
ppeak1205	chr8	131578062	131588833	3	3728	8578.02	1205	0
ppeak1206	chr12	21977373	21980209	1	2837	8575.5	1206	0
ppeak1207	chr6	84128551	84137100	3	2752	8566.95	1207	0
ppeak1208	chr3	93237853	93264910	4	4482	8558.13	1208	0
ppeak1209	chr18	54603535	54632731	4	1764	8545.67	1209	0
ppeak1210	chr17	48744771	48754119	4	2359	8525.38	1210	0
ppeak1211	chr9	36934574	36952118	4	3251	8515.86	1211	0
ppeak1212	chr6	69010505	69025321	2	2333	8514.76	1212	0
ppeak1213	chr3	38257896	38273180	5	2815	8513.19	1213	0
ppeak1214	chr2	77765946	77783787	6	4282	8504.8	1214	0
ppeak1215	chr4	68030694	68042904	2	3342	8504.26	1215	0
ppeak1216	chr3	16518071	16559569	7	4710	8502.94	1216	0
ppeak1217	chr1	99230873	99238665	4	3297	8502.63	1217	0
ppeak1218	chr6	159127427	159141083	5	3703	8502.23	1218	0
ppeak1219	chr1	76332871	76345913	3	1199	8494.25	1219	0
ppeak1220	chr5	46620212	46641538	5	3162	8487.75	1220	0
[truncated: 17,960 more rows]

## Sheet: pig_lung
Enhancer ID	Chr	Start	Stop	Number of constituents	Constituent size(bp)	Signal of ranking treatment bam(rpm)	Rank of ranking bam	isSuper
[truncated: 14,491 more rows]

[truncated: 13 more sheets: pig_spleen, human_adipose, human_brain, human_muscle, human_liver, human_lung, human_spleen, mouse_adipose, mouse_brain, mouse_muscle, mouse_liver, mouse_lung, mouse_spleen]
