# Supplementary material for: A Comparative Analysis of Super-Enhancers and Broad H3K4me3 Domains in Pig, Human, and Mouse Tissues
Source: Front Genet. 2021 Nov 24;12:701049. doi: 10.3389/fgene.2021.701049 (PMC8652260; doi:10.3389/fgene.2021.701049)
Supplement: Supplementary file 2 [file Table3.XLSX]

## Sheet: Description
Sheets noted as summary for pig, human and mouse include the median value of BDs and NDs numbers, width (bp), peak intensity (tags per bp), and associated gene levels (reads per million per kilobase, rpkm)
Sheets marked pig_* mouse_* and human_* showing showing information of H3K4me3 enriched peaks, it is corresponding to the output files NAME_peaks.narrowPeak using macs2(selected columns)
The columns in these sheets include peak ID, chromosome (Chr), peak start (Start), peak end(End), peak signal, peak length, and the peak type (broad or narrow)

## Sheet: summary for pig BDs
type	tissue	species	number	width(bp)	Peak intensity(tags/bp)	gene level(rpkm)
BD	adipose	pig	1957	2126	0.52	7.48817
BD	cortex	pig	1985	2220	0.46	6.35796
BD	liver	pig	1464	2178.5	0.57	2.83643
BD	lung	pig	1353	2070	0.35	10.8799
BD	muscle	pig	1700	2141.5	0.78	3.93022
BD	spleen	pig	1248	2120.5	0.52	12.7946
median_BD			1582	2133.75	0.52	6.92306
ND	adipose	pig	37183	678	0.11	3.01827
ND	cortex	pig	37718	753	0.08	2.9472
ND	liver	pig	27815	863	0.22	0.815366
ND	lung	pig	25701	841	0.18	5.26998
ND	muscle	pig	32292	787	0.18	1.32237
ND	spleen	pig	23709	891	0.26	5.18791
median_ND			30053.5	814	0.18	2.98274
Note: the differences of width, signal, gene levels between BDs and NDs are signifciant (the Wilcoxon test, p < 0.001)

## Sheet: summary for human BDs
type	tissue	species	number	width(bp)	Peak intensity(tags/bp)	gene level(rpkm)
BD	adipose	human	1000	4751	0.23
BD	brain	human	3336	2575	0.16	7.77756
BD	muscle	human	1000	3932	0.2
BD	liver	human	1368	4089	0.16	10.1307
BD	lung	human	1000	2362	0.18	4.72366
BD	spleen	human	1084	6293.5	0.74	18.8449
median_BD			1042	4010.5	0.19	8.95415
ND	adipose	human	19000	1625	0.17
ND	brain	human	63386	337	0.15	4.12836
ND	muscle	human	19000	1272	0.2
ND	liver	human	25999	1115	0.08	2.09618
ND	lung	human	19000	824	0.14	2.8944
ND	spleen	human	20603	2069	0.62	4.22699
median_ND			19801.5	1193.5	0.16	3.51138
Note: the differences of width, signal, gene levels between BDs and NDs are signifciant (the Wilcoxon test, p < 0.001)

## Sheet: summary for mouse BDs
type	tissue	species	number	width(bp)	Peak intensity(tags/bp)	gene level(rpkm)
BD	adipose	mouse	1425	2651	0.29	3.31554
BD	brain	mouse	1001	4162	0.25	5.89879
BD	muscle	mouse	1000	3742	0.75
BD	liver	mouse	803	2137	0.61	6.61787
BD	lung	mouse	884	3825.5	0.18	13.8746
BD	spleen	mouse	646	1800	0.42	13.6113
median_BD			942	3196.5	0.355	6.61787
ND	adipose	mouse	27077	623	0.14	2.05194
ND	brain	mouse	19012	1367	0.18	4.31332
ND	muscle	mouse	19000	1319	0.44
ND	liver	mouse	15254	655	0.43	3.63203
ND	lung	mouse	16800	1306.5	0.12	5.51538
ND	spleen	mouse	12271	575	0.43	6.71468
median_ND			17900	980.75	0.305	4.31332
Note: the differences of width, signal, gene levels between BDs and NDs are signifciant (the Wilcoxon test, p < 0.001)

## Sheet: pig_adipose
Region	Chr	Start	End	Peak intensity(tags/bp)	Length(bp)	Type
ppeak1	chr5	89583570	89587319	0.567085	3749	broad
ppeak2	chr15	104781159	104784854	0.643843	3695	broad
ppeak3	chr13	190283946	190287613	0.55495	3667	broad
ppeak4	chr1	166697543	166701195	0.778204	3652	broad
ppeak5	chr17	35412174	35415769	0.6242	3595	broad
ppeak6	chr6	131915994	131919570	0.7184	3576	broad
ppeak7	chr8	86879318	86882868	0.542535	3550	broad
ppeak8	chr7	92491924	92495472	0.785795	3548	broad
ppeak9	chr12	5116608	5120139	0.345228	3531	broad
ppeak10	chr6	86031187	86034681	0.370349	3494	broad
ppeak11	chr4	99348649	99352099	0.924058	3450	broad
ppeak12	chr10	26634975	26638419	0.668118	3444	broad
ppeak13	chr1	10224737	10228170	0.803088	3433	broad
ppeak14	chr5	61764653	61768061	0.53081	3408	broad
ppeak15	chr4	55096455	55099824	0.523301	3369	broad
ppeak16	chr17	30220913	30224280	0.348975	3367	broad
ppeak17	chr9	8386100	8389414	0.185275	3314	broad
ppeak18	chr1	98540552	98543864	0.725242	3312	broad
ppeak19	chr14	30104887	30108190	0.303361	3303	broad
ppeak20	chr13	68993392	68996681	0.567346	3289	broad
ppeak21	chr4	20645041	20648323	0.613955	3282	broad
ppeak22	chr18	43725172	43728453	0.335568	3281	broad
ppeak23	chr15	31002179	31005440	0.347439	3261	broad
ppeak24	chr15	120093060	120096315	0.482949	3255	broad
ppeak25	chr2	106842988	106846241	0.473717	3253	broad
ppeak26	chr2	57324618	57327868	0.625846	3250	broad
ppeak27	chr2	136777650	136780895	0.68228	3245	broad
ppeak28	chr17	51722143	51725383	0.737346	3240	broad
ppeak29	chr9	72761714	72764950	0.58869	3236	broad
ppeak30	chr6	39785899	39789131	0.491955	3232	broad
ppeak31	chr12	21977741	21980954	0.546218	3213	broad
ppeak32	chr8	80302853	80306066	0.633987	3213	broad
ppeak33	chr7	100120161	100123355	0.791797	3194	broad
ppeak34	chr1	223745049	223748239	0.785266	3190	broad
ppeak35	chr8	41853533	41856689	0.282319	3156	broad
ppeak36	chr9	45902149	45905299	0.52254	3150	broad
ppeak37	chr7	41725916	41729050	0.282068	3134	broad
ppeak38	chr1	208147930	208151056	0.448177	3126	broad
ppeak39	chr2	16343035	16346160	0.60768	3125	broad
ppeak40	chr13	123648300	123651424	0.486556	3124	broad
ppeak41	chr4	124618884	124621991	0.271001	3107	broad
ppeak42	chr7	29067170	29070272	0.227595	3102	broad
ppeak43	chr11	19374779	19377872	0.668607	3093	broad
ppeak44	chr1	37909764	37912854	0.655987	3090	broad
ppeak45	chr1	251976389	251979479	0.42589	3090	broad
ppeak46	chr15	96486979	96490066	0.429867	3087	broad
ppeak47	chr2	6753984	6757067	0.920856	3083	broad
ppeak48	chr13	108332893	108335967	0.460638	3074	broad
ppeak49	chr5	21174023	21177096	0.605923	3073	broad
ppeak50	chr7	88105962	88109025	0.378061	3063	broad
ppeak51	chr17	30236650	30239711	0.306109	3061	broad
ppeak52	chr7	37853153	37856214	0.702058	3061	broad
ppeak53	chr16	27545054	27548107	0.455617	3053	broad
ppeak54	chr7	12720154	12723207	0.696692	3053	broad
ppeak55	chr7	8750944	8753992	0.30479	3048	broad
ppeak56	chr8	59987182	59990224	0.319855	3042	broad
ppeak57	chr12	33210063	33213073	0.593355	3010	broad
ppeak58	chr1	220754286	220757293	0.282341	3007	broad
ppeak59	chr10	54674276	54677276	0.708	3000	broad
ppeak60	chr2	6808617	6811611	0.975284	2994	broad
ppeak61	chr2	13206181	13209173	0.493316	2992	broad
ppeak62	chr14	61652578	61655568	0.562876	2990	broad
ppeak63	chr1	183914526	183917510	0.554625	2984	broad
ppeak64	chr13	196066473	196069455	0.416499	2982	broad
ppeak65	chr6	78731794	78734773	0.432696	2979	broad
ppeak66	chr9	100845632	100848611	0.388385	2979	broad
ppeak67	chr15	55491113	55494082	0.561805	2969	broad
ppeak68	chr6	71026260	71029224	0.300607	2964	broad
ppeak69	chr1	219812354	219815317	0.707391	2963	broad
ppeak70	chr14	56545227	56548187	0.792905	2960	broad
ppeak71	chr13	90640546	90643504	0.746112	2958	broad
ppeak72	chr7	61825587	61828533	0.426341	2946	broad
ppeak73	chr4	44599253	44602198	0.59253	2945	broad
ppeak74	chr1	40999158	41002102	0.485394	2944	broad
ppeak75	chr2	57742055	57744997	0.217199	2942	broad
ppeak76	chr8	82596524	82599458	0.557601	2934	broad
ppeak77	chr9	19944244	19947178	0.738923	2934	broad
ppeak78	chr12	32008579	32011508	0.254694	2929	broad
ppeak79	chr17	265009	267938	0.150563	2929	broad
ppeak80	chr11	50099829	50102754	0.316239	2925	broad
ppeak81	chr13	28219453	28222374	0.317015	2921	broad
ppeak82	chr14	5835714	5838631	0.275626	2917	broad
ppeak83	chr14	59112840	59115755	0.586964	2915	broad
ppeak84	chr15	4257602	4260513	0.534524	2911	broad
ppeak85	chr17	34856843	34859754	0.430436	2911	broad
ppeak86	chr16	35871101	35874011	0.724055	2910	broad
ppeak87	chr8	100860517	100863422	0.775215	2905	broad
ppeak88	chr14	66725381	66728285	0.419421	2904	broad
ppeak89	chr4	90566536	90569440	0.585055	2904	broad
ppeak90	chr10	42012458	42015361	0.708233	2903	broad
ppeak91	chr9	134583253	134586156	0.509817	2903	broad
ppeak92	chr9	74472725	74475622	0.199862	2897	broad
ppeak93	chr6	49346386	49349282	0.552141	2896	broad
ppeak94	chr15	48053202	48056097	0.628325	2895	broad
ppeak95	chr5	8985719	8988612	0.533011	2893	broad
ppeak96	chr1	3119504	3122395	0.506053	2891	broad
ppeak97	chr18	5474269	5477152	0.620881	2883	broad
ppeak98	chr16	23679300	23682182	0.185635	2882	broad
ppeak99	chr4	14295194	14298072	0.704309	2878	broad
ppeak100	chr4	98562196	98565074	0.85754	2878	broad
ppeak101	chr3	13563500	13566366	0.594208	2866	broad
ppeak102	chr3	94862485	94865349	0.572975	2864	broad
ppeak103	chr16	51458076	51460936	0.834965	2860	broad
ppeak104	chr7	40204905	40207765	0.383217	2860	broad
ppeak105	chr13	206462926	206465785	0.656523	2859	broad
ppeak106	chr18	17834070	17836928	0.745276	2858	broad
ppeak107	chr2	132535178	132538036	0.480056	2858	broad
ppeak108	chr12	18989867	18992724	0.828141	2857	broad
ppeak109	chr13	152002189	152005043	0.679748	2854	broad
ppeak110	chr17	36108169	36111019	0.502105	2850	broad
ppeak111	chr1	77398898	77401747	0.725869	2849	broad
ppeak112	chr4	95971300	95974149	0.542296	2849	broad
ppeak113	chr3	8578821	8581669	0.672051	2848	broad
ppeak114	chr6	47493928	47496775	0.643133	2847	broad
ppeak115	chr8	10401374	10404220	0.851722	2846	broad
ppeak116	chr4	12457268	12460110	0.712175	2842	broad
ppeak117	chr1	21046707	21049546	0.643184	2839	broad
ppeak118	chr13	43131892	43134728	0.686178	2836	broad
ppeak119	chr2	4709565	4712400	0.610229	2835	broad
ppeak120	chr5	80233896	80236731	0.546384	2835	broad
ppeak121	chr16	6383118	6385951	0.326862	2833	broad
ppeak122	chr5	16113931	16116762	0.26881	2831	broad
ppeak123	chr9	46061596	46064417	0.684155	2821	broad
ppeak124	chrY	40209781	40212602	0.067352	2821	broad
ppeak125	chr4	79872965	79875783	0.81973	2818	broad
ppeak126	chr13	87745020	87747833	0.374333	2813	broad
ppeak127	chr1	130385054	130387861	0.494122	2807	broad
ppeak128	chr11	44185786	44188590	0.442939	2804	broad
ppeak129	chr7	10055880	10058683	0.620407	2803	broad
ppeak130	chr8	99309252	99312049	0.573472	2797	broad
ppeak131	chr6	48943269	48946056	0.506279	2787	broad
ppeak132	chr5	49159101	49161884	0.597197	2783	broad
ppeak133	chr3	117773032	117775814	0.661395	2782	broad
ppeak134	chr10	23966212	23968993	0.139159	2781	broad
ppeak135	chr12	7638113	7640892	0.633321	2779	broad
ppeak136	chr9	131889165	131891943	0.595752	2778	broad
ppeak137	chr12	33536344	33539121	0.480014	2777	broad
ppeak138	chr5	90212	92989	0.400072	2777	broad
ppeak139	chr5	62202532	62205306	0.450252	2774	broad
ppeak140	chr1	34357441	34360214	0.285611	2773	broad
ppeak141	chr10	53321810	53324583	0.515326	2773	broad
ppeak142	chr7	50750325	50753098	0.55788	2773	broad
ppeak143	chr10	56427186	56429958	0.641053	2772	broad
ppeak144	chr8	84598969	84601739	0.440433	2770	broad
ppeak145	chr13	3330073	3332841	0.381142	2768	broad
ppeak146	chr4	56172671	56175439	0.714234	2768	broad
ppeak147	chr13	73773041	73775808	0.161185	2767	broad
ppeak148	chr12	22061367	22064133	0.576283	2766	broad
ppeak149	chr7	4511772	4514537	0.682459	2765	broad
ppeak150	chr15	109374663	109377426	0.589938	2763	broad
ppeak151	chr7	92642806	92645568	0.650253	2762	broad
ppeak152	chr3	38047052	38049812	0.583333	2760	broad
ppeak153	chr9	55620302	55623062	0.623188	2760	broad
ppeak154	chr4	16551688	16554447	0.629213	2759	broad
ppeak155	chr4	118425566	118428323	0.326442	2757	broad
ppeak156	chr11	6760849	6763600	0.591421	2751	broad
ppeak157	chr1	158336689	158339439	0.568	2750	broad
ppeak158	chr11	66482725	66485475	0.524364	2750	broad
ppeak159	chr1	133013993	133016742	0.680611	2749	broad
ppeak160	chr8	118203000	118205748	0.743086	2748	broad
ppeak161	chr15	101498895	101501642	0.298143	2747	broad
ppeak162	chr13	202464357	202467099	0.663749	2742	broad
ppeak163	chr14	45139924	45142666	0.497082	2742	broad
ppeak164	chr6	155800956	155803694	0.719869	2738	broad
ppeak165	chr11	49029105	49031840	0.509689	2735	broad
ppeak166	chr2	70910211	70912945	0.727505	2734	broad
ppeak167	chr7	86121725	86124454	0.706852	2729	broad
ppeak168	chr15	130937978	130940706	0.669721	2728	broad
ppeak169	chr7	88574863	88577591	0.709677	2728	broad
ppeak170	chr14	91516421	91519148	0.3381	2727	broad
ppeak171	chr9	75257400	75260127	0.669234	2727	broad
ppeak172	chr3	9316374	9319098	0.634361	2724	broad
ppeak173	chr2	150033598	150036321	0.461623	2723	broad
ppeak174	chr2	141480355	141483076	0.555311	2721	broad
ppeak175	chr6	53423505	53426225	0.499632	2720	broad
ppeak176	chr15	133119668	133122386	0.31273	2718	broad
ppeak177	chr2	26873205	26875923	0.679176	2718	broad
ppeak178	chr3	26403852	26406570	0.444077	2718	broad
ppeak179	chr5	77075077	77077795	0.448859	2718	broad
ppeak180	chr18	54428040	54430755	0.772744	2715	broad
ppeak181	chr12	40533137	40535851	0.127119	2714	broad
ppeak182	chr6	41423218	41425931	0.613343	2713	broad
ppeak183	chr7	33267943	33270656	0.421673	2713	broad
ppeak184	chr6	43083090	43085801	0.544449	2711	broad
ppeak185	chr13	3056497	3059207	0.267159	2710	broad
ppeak186	chr12	23265623	23268331	0.660266	2708	broad
ppeak187	chr1	189679902	189682606	0.465237	2704	broad
ppeak188	chr11	67946913	67949617	0.318787	2704	broad
ppeak189	chr1	73548187	73550890	0.481687	2703	broad
ppeak190	chr13	99502097	99504798	0.569789	2701	broad
ppeak191	chr12	1444144	1446840	0.706973	2696	broad
ppeak192	chr12	7330991	7333685	0.205271	2694	broad
ppeak193	chr7	15794080	15796772	0.599554	2692	broad
ppeak194	chr12	43885175	43887865	0.675093	2690	broad
ppeak195	chr2	25421156	25423842	0.428518	2686	broad
ppeak196	chr5	19229957	19232638	0.372995	2681	broad
ppeak197	chr17	51546467	51549147	0.377985	2680	broad
ppeak198	chr7	76062376	76065054	0.429798	2678	broad
ppeak199	chr10	42945059	42947736	0.443407	2677	broad
ppeak200	chr11	25771249	25773921	0.730913	2672	broad
ppeak201	chr7	29661376	29664048	0.679266	2672	broad
ppeak202	chr14	123343780	123346451	0.689629	2671	broad
ppeak203	chr3	32217995	32220666	0.205541	2671	broad
ppeak204	chr7	30811077	30813748	0.59079	2671	broad
ppeak205	chr6	115857548	115860218	0.487266	2670	broad
ppeak206	chr6	166908091	166910757	0.238185	2666	broad
ppeak207	chr1	159529667	159532327	0.57406	2660	broad
ppeak208	chr6	51872850	51875509	0.704024	2659	broad
ppeak209	chr9	124282579	124285235	0.713855	2656	broad
ppeak210	chr10	40741408	40744063	0.570245	2655	broad
ppeak211	chr1	27249078	27251727	0.304266	2649	broad
ppeak212	chr2	7299339	7301988	0.554549	2649	broad
ppeak213	chr4	101900439	101903088	0.265006	2649	broad
ppeak214	chr2	8897579	8900226	0.508122	2647	broad
ppeak215	chr5	14100766	14103413	0.611258	2647	broad
ppeak216	chr9	46241264	46243911	0.563657	2647	broad
ppeak217	chr15	94159136	94161782	0.472033	2646	broad
ppeak218	chr3	42860776	42863422	0.597884	2646	broad
ppeak219	chr6	134362665	134365311	0.247921	2646	broad
ppeak220	chr4	110047211	110049856	0.188658	2645	broad
ppeak221	chr5	15089098	15091743	0.66276	2645	broad
ppeak222	chr12	6878903	6881547	0.348336	2644	broad
ppeak223	chr3	1810923	1813567	0.437973	2644	broad
ppeak224	chr5	60148158	60150801	0.597049	2643	broad
ppeak225	chr2	75260868	75263507	0.671466	2639	broad
ppeak226	chr7	5058023	5060662	0.396741	2639	broad
ppeak227	chr18	10531437	10534075	0.569371	2638	broad
ppeak228	chr1	187718598	187721233	0.450854	2635	broad
ppeak229	chr2	119720180	119722813	0.575389	2633	broad
ppeak230	chr3	2023630	2026263	0.218002	2633	broad
ppeak231	chr4	77183058	77185690	0.302812	2632	broad
ppeak232	chr8	104270655	104273283	0.451674	2628	broad
ppeak233	chr8	84389550	84392175	0.692571	2625	broad
ppeak234	chr1	219663136	219665760	0.221799	2624	broad
ppeak235	chr5	7391815	7394436	0.743609	2621	broad
ppeak236	chr3	668889	671508	0.530737	2619	broad
ppeak237	chrX	41193051	41195670	0.350134	2619	broad
ppeak238	chr12	22235593	22238209	0.778287	2616	broad
ppeak239	chr15	54723403	54726018	0.736138	2615	broad
ppeak240	chr1	90427185	90429798	0.309606	2613	broad
ppeak241	chr12	35847946	35850558	0.586907	2612	broad
ppeak242	chr12	45172057	45174669	0.67611	2612	broad
ppeak243	chr8	12034731	12037342	0.356568	2611	broad
ppeak244	chr4	100441600	100444209	0.74013	2609	broad
ppeak245	chr4	55280546	55283154	0.57592	2608	broad
ppeak246	chr9	17297904	17300511	0.717683	2607	broad
ppeak247	chr11	7545106	7547710	0.224654	2604	broad
ppeak248	chr8	124148609	124151213	0.289171	2604	broad
ppeak249	chr16	25670881	25673484	0.61237	2603	broad
ppeak250	chr5	60775600	60778203	0.626585	2603	broad
ppeak251	chr11	14182297	14184899	0.54804	2602	broad
ppeak252	chr15	77648756	77651358	0.566872	2602	broad
ppeak253	chr5	42930468	42933066	0.655889	2598	broad
ppeak254	chr7	37554285	37556882	0.569118	2597	broad
ppeak255	chr7	23264219	23266815	0.595146	2596	broad
ppeak256	chr5	30187733	30190322	0.334878	2589	broad
ppeak257	chr14	133542009	133544596	0.431388	2587	broad
ppeak258	chr2	11917700	11920287	0.424816	2587	broad
ppeak259	chr1	121412810	121415395	0.651451	2585	broad
ppeak260	chr2	78284482	78287067	0.287814	2585	broad
ppeak261	chr2	61468697	61471280	0.546264	2583	broad
ppeak262	chr8	72587218	72589800	0.679706	2582	broad
ppeak263	chr11	15407847	15410427	0.849612	2580	broad
ppeak264	chr14	124400111	124402691	0.45	2580	broad
ppeak265	chr2	69922640	69925218	0.425136	2578	broad
ppeak266	chr5	32046935	32049510	0.613981	2575	broad
ppeak267	chr15	137100818	137103389	0.335278	2571	broad
ppeak268	chr13	157270102	157272672	0.647471	2570	broad
ppeak269	chr3	4133886	4136456	0.379767	2570	broad
ppeak270	chr1	854755	857324	0.326197	2569	broad
ppeak271	chr15	132356472	132359040	0.808022	2568	broad
ppeak272	chr12	23361601	23364168	0.561745	2567	broad
ppeak273	chr9	100270244	100272811	0.666537	2567	broad
ppeak274	chr17	1212778	1215344	0.493375	2566	broad
ppeak275	chr6	58332653	58335215	0.60929	2562	broad
ppeak276	chr14	38845121	38847682	0.39633	2561	broad
ppeak277	chr10	28508376	28510936	0.618359	2560	broad
ppeak278	chr4	16099915	16102475	0.591406	2560	broad
ppeak279	chr4	123833903	123836463	0.642578	2560	broad
ppeak280	chr16	64359088	64361647	0.644783	2559	broad
ppeak281	chr6	84800201	84802757	0.527778	2556	broad
ppeak282	chr1	236466351	236468906	0.561644	2555	broad
ppeak283	chr1	17136527	17139079	0.44279	2552	broad
ppeak284	chr2	33328981	33331532	0.243434	2551	broad
ppeak285	chr17	51198234	51200784	0.420784	2550	broad
ppeak286	chr9	73721468	73724018	0.601569	2550	broad
ppeak287	chr9	125005476	125008026	0.452157	2550	broad
ppeak288	chr2	118728778	118731327	0.271871	2549	broad
ppeak289	chr1	219208161	219210708	0.45426	2547	broad
ppeak290	chr15	95247868	95250415	0.561052	2547	broad
ppeak291	chr13	15711829	15714375	0.507463	2546	broad
ppeak292	chr13	159134028	159136574	0.37824	2546	broad
ppeak293	chr10	12754865	12757409	0.661164	2544	broad
ppeak294	chr14	48092827	48095371	0.480739	2544	broad
ppeak295	chr7	38746103	38748646	0.693276	2543	broad
ppeak296	chr2	7422083	7424622	0.335565	2539	broad
ppeak297	chr2	71600653	71603192	0.470658	2539	broad
ppeak298	chr13	77178762	77181299	0.695704	2537	broad
ppeak299	chr15	115675076	115677613	0.361451	2537	broad
ppeak300	chr7	78065864	78068397	0.576392	2533	broad
ppeak301	chr5	53688829	53691361	0.614534	2532	broad
ppeak302	chr7	3049881	3052413	0.411927	2532	broad
ppeak303	chr1	190169218	190171749	0.448834	2531	broad
ppeak304	chr4	42458158	42460689	0.416831	2531	broad
ppeak305	chr9	47475133	47477663	0.649407	2530	broad
ppeak306	chr8	14757575	14760103	0.348497	2528	broad
ppeak307	chr16	19918502	19921029	0.243767	2527	broad
ppeak308	chr6	45182332	45184859	0.406015	2527	broad
ppeak309	chr1	189622117	189624643	0.471101	2526	broad
ppeak310	chr6	111147097	111149623	0.409343	2526	broad
ppeak311	chr1	33316843	33319367	0.698098	2524	broad
ppeak312	chr2	120684573	120687094	0.513288	2521	broad
ppeak313	chr5	18877642	18880162	0.42619	2520	broad
ppeak314	chr5	63939686	63942203	0.657529	2517	broad
ppeak315	chr1	74628251	74630767	0.839428	2516	broad
ppeak316	chr2	85539509	85542025	0.459459	2516	broad
ppeak317	chr9	88288451	88290967	0.547297	2516	broad
ppeak318	chr13	89888204	89890716	0.58957	2512	broad
ppeak319	chr9	47344842	47347353	0.412186	2511	broad
ppeak320	chr8	131858663	131861173	0.516733	2510	broad
ppeak321	chr9	38580515	38583023	0.414673	2508	broad
ppeak322	chr14	114898964	114901471	0.504188	2507	broad
ppeak323	chr1	228854044	228856550	0.510375	2506	broad
ppeak324	chr10	21775629	21778135	0.394653	2506	broad
ppeak325	chr17	62869565	62872071	0.29569	2506	broad
ppeak326	chr3	112065003	112067507	0.57508	2504	broad
ppeak327	chr5	59264922	59267426	0.546326	2504	broad
ppeak328	chr5	23130372	23132875	0.781462	2503	broad
ppeak329	chr8	108914872	108917375	0.729125	2503	broad
ppeak330	chr9	40628556	40631059	0.264483	2503	broad
ppeak331	chr1	124041356	124043856	0.4452	2500	broad
ppeak332	chr7	1791265	1793763	0.377102	2498	broad
ppeak333	chr15	66569244	66571741	0.599119	2497	broad
ppeak334	chr7	28811011	28813506	0.459719	2495	broad
ppeak335	chr7	92811201	92813695	0.710104	2494	broad
ppeak336	chr6	52935021	52937514	0.744485	2493	broad
ppeak337	chr9	7606751	7609244	0.632972	2493	broad
ppeak338	chr17	36199181	36201673	0.445425	2492	broad
ppeak339	chr12	52416457	52418948	0.578884	2491	broad
ppeak340	chr5	101489487	101491975	0.726286	2488	broad
ppeak341	chr6	103232900	103235387	0.674708	2487	broad
ppeak342	chr1	268589538	268592022	0.480274	2484	broad
ppeak343	chr13	92515607	92518090	0.590818	2483	broad
ppeak344	chr18	34463393	34465875	0.212329	2482	broad
ppeak345	chr9	85996235	85998716	0.439339	2481	broad
ppeak346	chrX	58182337	58184818	0.347441	2481	broad
ppeak347	chr2	51692243	51694722	0.388463	2479	broad
ppeak348	chr1	167853419	167855897	0.734867	2478	broad
ppeak349	chr14	120644630	120647108	0.648103	2478	broad
ppeak350	chr9	83418138	83420616	0.492736	2478	broad
ppeak351	chr13	190410156	190412633	0.626161	2477	broad
ppeak352	chr7	13933625	13936102	0.601938	2477	broad
ppeak353	chr14	108753070	108755546	0.592488	2476	broad
ppeak354	chr2	90261473	90263949	0.588853	2476	broad
ppeak355	chr3	97200450	97202926	0.837237	2476	broad
ppeak356	chr12	22828893	22831368	0.667071	2475	broad
ppeak357	chr13	84634089	84636564	0.636364	2475	broad
ppeak358	chr6	84049102	84051577	0.816566	2475	broad
ppeak359	chr13	6984190	6986664	0.629345	2474	broad
ppeak360	chr6	6879560	6882034	0.598626	2474	broad
ppeak361	chr11	20995504	20997975	0.440712	2471	broad
ppeak362	chr12	20375815	20378285	0.742105	2470	broad
ppeak363	chr11	5486233	5488702	0.705549	2469	broad
ppeak364	chr5	99084072	99086541	0.45241	2469	broad
ppeak365	chr6	54643580	54646045	0.503854	2465	broad
ppeak366	chr18	14146603	14149066	0.532278	2463	broad
ppeak367	chr6	31931654	31934117	0.354852	2463	broad
ppeak368	chr1	205923749	205926211	0.431357	2462	broad
ppeak369	chr6	88095682	88098142	0.39065	2460	broad
ppeak370	chr13	148577687	148580146	0.554697	2459	broad
ppeak371	chr2	116441668	116444127	0.440016	2459	broad
ppeak372	chr4	18923953	18926412	0.230175	2459	broad
ppeak373	chr8	112039182	112041641	0.622611	2459	broad
ppeak374	chr6	91405743	91408200	0.750916	2457	broad
ppeak375	chr2	4858416	4860872	0.32329	2456	broad
ppeak376	chr1	111588165	111590619	0.572127	2454	broad
ppeak377	chr1	16609890	16612342	0.628467	2452	broad
ppeak378	chr6	153685732	153688184	0.856036	2452	broad
ppeak379	chr1	18511815	18514266	0.603019	2451	broad
ppeak380	chr7	21011301	21013752	0.472868	2451	broad
ppeak381	chr8	69530038	69532488	0.664898	2450	broad
ppeak382	chr4	13445309	13447757	0.422386	2448	broad
ppeak383	chr7	89395301	89397748	0.588476	2447	broad
ppeak384	chr6	12666698	12669144	0.591169	2446	broad
ppeak385	chr9	55442769	55445213	0.556874	2444	broad
ppeak386	chr14	107134827	107137270	0.453131	2443	broad
ppeak387	chr1	198388	200828	0.328689	2440	broad
ppeak388	chr13	67776369	67778808	0.526035	2439	broad
ppeak389	chr17	62707785	62710224	0.431324	2439	broad
ppeak390	chr17	18032127	18034565	0.144381	2438	broad
ppeak391	chrUn_NW_018084979v1	3498584	3501021	0.494871	2437	broad
ppeak392	chr1	268064034	268066467	0.493629	2433	broad
ppeak393	chr15	13766056	13768489	0.297575	2433	broad
ppeak394	chr5	51536359	51538792	0.272092	2433	broad
ppeak395	chr6	76011727	76014160	0.606247	2433	broad
ppeak396	chr13	71760727	71763159	0.776316	2432	broad
ppeak397	chr9	66838081	66840512	0.651584	2431	broad
ppeak398	chr7	46930985	46933415	0.590123	2430	broad
ppeak399	chr14	134486472	134488901	0.736517	2429	broad
ppeak400	chr14	46407775	46410203	0.689044	2428	broad
ppeak401	chrY	10163166	10165594	0.307249	2428	broad
ppeak402	chr1	230906052	230908478	0.752679	2426	broad
ppeak403	chr6	69009844	69012270	0.621187	2426	broad
ppeak404	chr18	40603635	40606060	0.563299	2425	broad
ppeak405	chr2	124199056	124201481	0.316289	2425	broad
ppeak406	chr5	29024970	29027395	0.581856	2425	broad
ppeak407	chr8	101240255	101242680	0.536907	2425	broad
ppeak408	chr1	271268872	271271295	0.319439	2423	broad
ppeak409	chr10	11465767	11468190	0.738754	2423	broad
ppeak410	chr3	77420658	77423081	0.566653	2423	broad
ppeak411	chr6	51837472	51839895	0.605448	2423	broad
ppeak412	chr11	52156481	52158903	0.72213	2422	broad
ppeak413	chr10	67080680	67083100	0.481405	2420	broad
ppeak414	chr9	52095291	52097709	0.359388	2418	broad
ppeak415	chrUn_NW_018084874v1	878091	880509	0.603391	2418	broad
ppeak416	chr13	34204810	34207227	0.656599	2417	broad
ppeak417	chr12	1196066	1198478	0.471808	2412	broad
ppeak418	chr2	76679126	76681536	0.593361	2410	broad
ppeak419	chr7	113509616	113512026	0.278838	2410	broad
ppeak420	chr1	98133356	98135765	0.64176	2409	broad
ppeak421	chr15	30577511	30579920	0.312578	2409	broad
ppeak422	chr4	111823970	111826379	0.424242	2409	broad
ppeak423	chr4	64953474	64955882	0.722591	2408	broad
ppeak424	chr15	63495477	63497883	0.484622	2406	broad
ppeak425	chr1	248031430	248033834	0.537854	2404	broad
ppeak426	chr4	87909321	87911725	0.298253	2404	broad
ppeak427	chr15	78196153	78198556	0.345402	2403	broad
ppeak428	chr12	59730698	59733100	0.465029	2402	broad
ppeak429	chr9	44216495	44218897	0.147377	2402	broad
ppeak430	chr1	27036841	27039242	0.501041	2401	broad
ppeak431	chr12	18223456	18225857	0.384423	2401	broad
ppeak432	chr12	13740732	13743132	0.726667	2400	broad
ppeak433	chr13	137738366	137740764	0.527523	2398	broad
ppeak434	chr1	75456373	75458770	0.611181	2397	broad
ppeak435	chr3	320390	322786	0.366027	2396	broad
ppeak436	chr6	97265452	97267848	0.297162	2396	broad
ppeak437	chr3	77855275	77857670	0.640084	2395	broad
ppeak438	chr8	111717434	111719829	0.146555	2395	broad
ppeak439	chr18	9939659	9942053	0.614871	2394	broad
ppeak440	chr18	46205459	46207853	0.80117	2394	broad
ppeak441	chr15	67407686	67410079	0.643544	2393	broad
ppeak442	chr17	50548697	50551087	0.366946	2390	broad
ppeak443	chr2	112815064	112817452	0.580821	2388	broad
ppeak444	chr15	93756567	93758954	0.415584	2387	broad
ppeak445	chr7	90345958	90348344	0.657167	2386	broad
ppeak446	chr15	110377028	110379413	0.638574	2385	broad
ppeak447	chr1	225711445	225713828	0.785984	2383	broad
ppeak448	chr6	36359997	36362380	0.339908	2383	broad
ppeak449	chr9	6625997	6628380	0.675619	2383	broad
ppeak450	chr9	64731705	64734088	0.512379	2383	broad
ppeak451	chr15	79983403	79985785	0.720823	2382	broad
ppeak452	chr4	110195941	110198323	0.512175	2382	broad
ppeak453	chr7	35159545	35161927	0.290512	2382	broad
ppeak454	chr13	11358068	11360449	0.552289	2381	broad
ppeak455	chr15	66648772	66651153	0.570349	2381	broad
ppeak456	chr2	9534543	9536924	0.596808	2381	broad
ppeak457	chr8	11414449	11416830	0.643007	2381	broad
ppeak458	chr1	52434204	52436583	0.270282	2379	broad
ppeak459	chr7	20036142	20038521	0.547289	2379	broad
ppeak460	chr9	39641188	39643567	0.325767	2379	broad
ppeak461	chr5	9594898	9597276	0.566022	2378	broad
ppeak462	chr3	71621013	71623390	0.316365	2377	broad
ppeak463	chr8	87477972	87480349	0.803955	2377	broad
ppeak464	chr8	118604633	118607009	0.466751	2376	broad
ppeak465	chr13	25163513	25165884	0.702235	2371	broad
ppeak466	chr15	134620657	134623028	0.345002	2371	broad
ppeak467	chr2	126605034	126607404	0.23038	2370	broad
ppeak468	chr9	89340036	89342406	0.328692	2370	broad
ppeak469	chr1	54545715	54548084	0.540734	2369	broad
ppeak470	chr14	30884341	30886709	0.787162	2368	broad
ppeak471	chr17	32593689	32596057	0.367399	2368	broad
ppeak472	chr1	272797989	272800356	0.318124	2367	broad
ppeak473	chr14	87913958	87916325	0.268695	2367	broad
ppeak474	chr3	80910403	80912770	0.458809	2367	broad
ppeak475	chr6	107282849	107285216	0.399662	2367	broad
ppeak476	chr11	68838956	68841321	0.269767	2365	broad
ppeak477	chr6	17854314	17856679	0.348837	2365	broad
ppeak478	chr9	102868698	102871063	0.415645	2365	broad
ppeak479	chr12	48416106	48418470	0.595178	2364	broad
ppeak480	chr5	80066364	80068728	0.550761	2364	broad
ppeak481	chr2	65095594	65097957	0.562844	2363	broad
ppeak482	chr3	162528	164891	0.421921	2363	broad
ppeak483	chr7	64969236	64971599	0.785019	2363	broad
ppeak484	chr5	15617782	15620144	0.141829	2362	broad
ppeak485	chr5	78124733	78127095	0.511854	2362	broad
ppeak486	chr8	40968681	40971042	0.453621	2361	broad
ppeak487	chr3	42190442	42192802	0.146186	2360	broad
ppeak488	chr5	57708808	57711168	0.123729	2360	broad
ppeak489	chr18	31123315	31125674	0.543875	2359	broad
ppeak490	chr3	25870422	25872781	0.481136	2359	broad
ppeak491	chr6	36342144	36344503	0.634591	2359	broad
ppeak492	chr7	2246500	2248857	0.67798	2357	broad
ppeak493	chr13	147898267	147900623	0.559423	2356	broad
ppeak494	chr1	129695566	129697921	0.356263	2355	broad
ppeak495	chr1	251067057	251069411	0.619371	2354	broad
ppeak496	chr1	104814671	104817023	0.472789	2352	broad
ppeak497	chr1	158859985	158862337	0.671344	2352	broad
ppeak498	chr1	268341477	268343829	0.465136	2352	broad
ppeak499	chrUn_NW_018084915v1	2409	4761	0.0756803	2352	broad
ppeak500	chr14	32769278	32771628	0.754043	2350	broad
ppeak501	chr14	31056808	31059157	0.495956	2349	broad
ppeak502	chr9	123760173	123762522	0.736484	2349	broad
ppeak503	chr15	1715394	1717742	0.706133	2348	broad
ppeak504	chr11	67143870	67146217	0.551768	2347	broad
ppeak505	chr17	33410239	33412585	0.665814	2346	broad
ppeak506	chrX	110783299	110785645	0.299233	2346	broad
ppeak507	chr2	82100515	82102860	0.577825	2345	broad
ppeak508	chr3	72239848	72242193	0.513859	2345	broad
ppeak509	chr5	21981099	21983444	0.517271	2345	broad
ppeak510	chr11	358895	361239	0.511945	2344	broad
ppeak511	chr2	143498878	143501221	0.361076	2343	broad
ppeak512	chr7	23111715	23114058	0.734528	2343	broad
ppeak513	chr1	268463503	268465844	0.499359	2341	broad
ppeak514	chr12	6714063	6716404	0.290901	2341	broad
ppeak515	chr10	33098651	33100991	0.320085	2340	broad
ppeak516	chr7	116768723	116771063	0.601282	2340	broad
ppeak517	chr5	70658785	70661124	0.369816	2339	broad
ppeak518	chr9	124141957	124144296	0.594699	2339	broad
ppeak519	chr3	4899952	4902290	0.586826	2338	broad
ppeak520	chr5	22434803	22437140	0.459136	2337	broad
ppeak521	chr9	125612346	125614683	0.606333	2337	broad
ppeak522	chr1	90743854	90746190	0.337329	2336	broad
ppeak523	chr17	47668501	47670836	0.426981	2335	broad
ppeak524	chr2	59531142	59533475	0.831547	2333	broad
ppeak525	chr10	33044888	33047220	0.28259	2332	broad
ppeak526	chr9	20613169	20615501	0.426672	2332	broad
ppeak527	chr10	17470467	17472797	0.572532	2330	broad
ppeak528	chr13	94155512	94157842	0.478541	2330	broad
ppeak529	chr5	39313938	39316268	0.535193	2330	broad
ppeak530	chr5	61337489	61339819	0.664378	2330	broad
ppeak531	chr16	24644016	24646345	0.486475	2329	broad
ppeak532	chr3	40353359	40355688	0.389008	2329	broad
ppeak533	chr4	18288600	18290929	0.484757	2329	broad
ppeak534	chr5	90520462	90522791	0.167883	2329	broad
ppeak535	chr14	126497959	126500286	0.293081	2327	broad
ppeak536	chr2	3630930	3633257	0.657499	2327	broad
ppeak537	chr8	20062142	20064467	0.572903	2325	broad
ppeak538	chr3	109104174	109106498	0.343373	2324	broad
ppeak539	chr5	22419952	22422276	0.572719	2324	broad
ppeak540	chr9	124696042	124698366	0.633821	2324	broad
ppeak541	chr1	73220148	73222471	0.51313	2323	broad
ppeak542	chr1	146272813	146275136	0.239346	2323	broad
ppeak543	chr2	64995897	64998220	0.526905	2323	broad
ppeak544	chr10	14294387	14296709	0.225237	2322	broad
ppeak545	chr13	124582173	124584494	0.693667	2321	broad
ppeak546	chr6	151222915	151225236	0.80698	2321	broad
ppeak547	chr1	12120906	12123226	0.571983	2320	broad
ppeak548	chr14	64398237	64400557	0.603448	2320	broad
ppeak549	chr5	73825020	73827340	0.434052	2320	broad
ppeak550	chr1	218339167	218341486	0.573092	2319	broad
ppeak551	chr1	266382588	266384907	0.703752	2319	broad
ppeak552	chr13	79708357	79710676	0.292367	2319	broad
ppeak553	chr2	25603732	25606051	0.191031	2319	broad
ppeak554	chr9	6792314	6794633	0.640793	2319	broad
ppeak555	chr1	162935783	162938099	0.458117	2316	broad
ppeak556	chr14	71485484	71487800	0.785838	2316	broad
ppeak557	chr12	59256362	59258677	0.706263	2315	broad
ppeak558	chr5	13067167	13069482	0.153348	2315	broad
ppeak559	chr12	22873882	22876196	0.674589	2314	broad
ppeak560	chr9	120678300	120680614	0.208297	2314	broad
ppeak561	chr12	16934961	16937274	0.709036	2313	broad
ppeak562	chr13	5395908	5398221	0.481193	2313	broad
ppeak563	chr13	182407437	182409750	0.594898	2313	broad
ppeak564	chr4	89260493	89262806	0.386511	2313	broad
ppeak565	chr6	158905178	158907491	0.272374	2313	broad
ppeak566	chr7	23847336	23849649	0.454388	2313	broad
ppeak567	chr3	86180116	86182428	0.702855	2312	broad
ppeak568	chr8	31206457	31208769	0.647491	2312	broad
ppeak569	chrUn_NW_018085316v1	44093	46405	0.468426	2312	broad
ppeak570	chr3	59707228	59709539	0.770662	2311	broad
ppeak571	chr9	98437526	98439836	0.297403	2310	broad
ppeak572	chr1	273532094	273534403	0.602425	2309	broad
ppeak573	chr16	27126325	27128634	0.606756	2309	broad
ppeak574	chr2	7058240	7060549	0.572109	2309	broad
ppeak575	chr4	94296530	94298839	0.692941	2309	broad
ppeak576	chr15	45189302	45191610	0.390381	2308	broad
ppeak577	chr2	46336848	46339156	0.206672	2308	broad
ppeak578	chr17	19627300	19629607	0.768097	2307	broad
ppeak579	chr2	89528393	89530699	0.448395	2306	broad
ppeak580	chr1	109678462	109680767	0.638612	2305	broad
ppeak581	chr2	18391238	18393543	0.622993	2305	broad
ppeak582	chr6	101420347	101422652	0.247289	2305	broad
ppeak583	chr16	35149487	35151791	0.536024	2304	broad
ppeak584	chr7	24974959	24977263	0.352865	2304	broad
ppeak585	chr12	13653977	13656280	0.587929	2303	broad
ppeak586	chr5	21146170	21148473	0.326531	2303	broad
ppeak587	chr1	254114726	254117028	0.220678	2302	broad
ppeak588	chr13	37364906	37367208	0.375326	2302	broad
ppeak589	chr12	12340914	12343215	0.566276	2301	broad
ppeak590	chr16	30305217	30307518	0.624511	2301	broad
ppeak591	chr9	19592736	19595036	0.612609	2300	broad
ppeak592	chr9	107745302	107747602	0.432609	2300	broad
ppeak593	chr13	168789692	168791991	0.341888	2299	broad
ppeak594	chr12	4345990	4348288	0.596606	2298	broad
ppeak595	chr5	56817073	56819371	0.559617	2298	broad
ppeak596	chr10	69293649	69295946	0.70222	2297	broad
ppeak597	chr16	68449349	68451646	0.728777	2297	broad
ppeak598	chr13	140946506	140948801	0.571678	2295	broad
ppeak599	chr3	31880105	31882400	0.522876	2295	broad
ppeak600	chr5	4290461	4292755	0.258936	2294	broad
ppeak601	chr5	94488767	94491061	0.481691	2294	broad
ppeak602	chr4	22910427	22912720	0.505451	2293	broad
ppeak603	chr5	29595945	29598238	0.613171	2293	broad
ppeak604	chr15	100262678	100264970	0.133508	2292	broad
ppeak605	chr4	122503843	122506135	0.506981	2292	broad
ppeak606	chr8	10959784	10962076	0.535777	2292	broad
ppeak607	chr9	21759900	21762191	0.498472	2291	broad
ppeak608	chr7	60822469	60824758	0.683268	2289	broad
ppeak609	chr2	80807786	80810074	0.535402	2288	broad
ppeak610	chr9	9595695	9597983	0.442308	2288	broad
ppeak611	chr16	148991	151277	0.445757	2286	broad
ppeak612	chr6	48063757	48066042	0.980744	2285	broad
ppeak613	chr14	109123399	109125682	0.194919	2283	broad
ppeak614	chr8	130221165	130223448	0.30749	2283	broad
ppeak615	chr16	33777000	33779282	0.619194	2282	broad
ppeak616	chr4	1254275	1256557	0.237073	2282	broad
ppeak617	chr5	101692022	101694304	0.562226	2282	broad
ppeak618	chr13	52522396	52524677	0.304253	2281	broad
ppeak619	chr18	4993262	4995543	0.754055	2281	broad
ppeak620	chr6	135253161	135255442	0.537045	2281	broad
ppeak621	chr13	32712737	32715016	0.591049	2279	broad
ppeak622	chr5	19608698	19610977	0.609039	2279	broad
ppeak623	chr7	111866217	111868496	0.265467	2279	broad
ppeak624	chr8	74663679	74665958	0.175077	2279	broad
ppeak625	chr2	77463306	77465584	0.632572	2278	broad
ppeak626	chr3	11214066	11216344	0.28007	2278	broad
ppeak627	chr9	10432975	10435253	0.357331	2278	broad
ppeak628	chr9	88278678	88280956	0.33187	2278	broad
ppeak629	chr12	20881198	20883475	0.318401	2277	broad
ppeak630	chr15	68983418	68985695	0.443127	2277	broad
ppeak631	chr9	52349563	52351840	0.354414	2277	broad
ppeak632	chr1	236265517	236267793	0.452109	2276	broad
ppeak633	chr2	62250322	62252598	0.732425	2276	broad
ppeak634	chr13	202127018	202129293	0.301538	2275	broad
ppeak635	chr16	71986779	71989054	0.408791	2275	broad
ppeak636	chr12	26334398	26336671	0.597008	2273	broad
ppeak637	chr7	9852022	9854295	0.605807	2273	broad
ppeak638	chr13	89597765	89600037	0.34243	2272	broad
ppeak639	chr17	52905151	52907423	0.207746	2272	broad
ppeak640	chr2	80246390	80248662	0.40537	2272	broad
ppeak641	chr3	40193255	40195526	0.612946	2271	broad
ppeak642	chr3	114249411	114251682	0.582122	2271	broad
ppeak643	chr1	122276327	122278597	0.29207	2270	broad
ppeak644	chr8	108724517	108726787	0.331718	2270	broad
ppeak645	chr1	234368358	234370626	0.608025	2268	broad
ppeak646	chr12	61028514	61030782	0.612434	2268	broad
ppeak647	chr14	81407219	81409486	0.850904	2267	broad
ppeak648	chr15	80595409	80597675	0.230362	2266	broad
ppeak649	chr3	80255082	80257348	0.680494	2266	broad
ppeak650	chr1	113084543	113086808	0.51479	2265	broad
ppeak651	chr1	80243587	80245851	0.235866	2264	broad
ppeak652	chr11	49149692	49151956	0.571996	2264	broad
ppeak653	chr16	51906313	51908577	0.624558	2264	broad
ppeak654	chr2	65302942	65305205	0.723818	2263	broad
ppeak655	chr9	26863761	26866024	0.600972	2263	broad
ppeak656	chr1	190205732	190207994	0.496905	2262	broad
ppeak657	chr2	26531574	26533836	0.504421	2262	broad
ppeak658	chr5	10319824	10322086	0.249337	2262	broad
ppeak659	chr1	164997614	164999875	0.658116	2261	broad
ppeak660	chr2	4124361	4126622	0.210969	2261	broad
ppeak661	chr2	77004687	77006948	0.372844	2261	broad
ppeak662	chr3	117986995	117989256	0.524989	2261	broad
ppeak663	chr15	130330671	130332931	0.284956	2260	broad
ppeak664	chr5	43912877	43915137	0.509292	2260	broad
ppeak665	chr6	83981675	83983935	0.406637	2260	broad
ppeak666	chr3	107541657	107543916	0.634794	2259	broad
ppeak667	chr11	77353834	77356092	0.672276	2258	broad
ppeak668	chr13	195233429	195235687	0.148804	2258	broad
ppeak669	chr5	9633074	9635332	0.577502	2258	broad
ppeak670	chr5	34425863	34428121	0.636404	2258	broad
ppeak671	chr17	57984414	57986671	0.401861	2257	broad
ppeak672	chr6	43527360	43529617	0.61852	2257	broad
ppeak673	chr13	39394804	39397060	0.576684	2256	broad
ppeak674	chr3	42133548	42135804	0.176862	2256	broad
ppeak675	chr3	59805569	59807825	0.368794	2256	broad
ppeak676	chr5	59869517	59871772	0.613304	2255	broad
ppeak677	chr5	94016874	94019129	0.541907	2255	broad
ppeak678	chr9	46172672	46174927	0.780044	2255	broad
ppeak679	chr3	79923542	79925796	0.489796	2254	broad
ppeak680	chr7	23796609	23798863	0.449867	2254	broad
ppeak681	chrX	98621678	98623932	0.322094	2254	broad
ppeak682	chrX	113530117	113532371	0.134871	2254	broad
ppeak683	chr10	59629221	59631474	0.462938	2253	broad
ppeak684	chr13	140583956	140586209	0.439858	2253	broad
ppeak685	chr15	104559889	104562142	0.679538	2253	broad
ppeak686	chr14	226110	228362	0.57016	2252	broad
ppeak687	chr13	100077941	100080192	0.609507	2251	broad
ppeak688	chr4	98171409	98173660	0.595735	2251	broad
ppeak689	chr11	46459044	46461294	0.638667	2250	broad
ppeak690	chr14	66276921	66279171	0.580444	2250	broad
ppeak691	chr6	52097587	52099837	0.559111	2250	broad
ppeak692	chr8	32969237	32971487	0.238222	2250	broad
ppeak693	chr1	90650002	90652251	0.559804	2249	broad
ppeak694	chr11	5793699	5795948	0.421965	2249	broad
ppeak695	chr13	68301228	68303477	0.60916	2249	broad
ppeak696	chr17	35316540	35318788	0.560053	2248	broad
ppeak697	chr17	40097603	40099851	0.524911	2248	broad
ppeak698	chr2	9665223	9667471	0.453737	2248	broad
ppeak699	chr6	53064838	53067086	0.450178	2248	broad
ppeak700	chr6	108115784	108118032	0.560943	2248	broad
ppeak701	chr16	44415157	44417402	0.644543	2245	broad
ppeak702	chr2	69095615	69097859	0.31328	2244	broad
ppeak703	chr7	92928790	92931034	0.409091	2244	broad
ppeak704	chr1	97509881	97512124	0.68123	2243	broad
ppeak705	chr5	52736873	52739116	0.477486	2243	broad
ppeak706	chr5	63794308	63796551	0.623718	2243	broad
ppeak707	chr5	89054303	89056546	0.261703	2243	broad
ppeak708	chr7	31360482	31362725	0.527419	2243	broad
ppeak709	chr7	58013607	58015850	0.575123	2243	broad
ppeak710	chr8	70145625	70147867	0.331401	2242	broad
ppeak711	chr1	217000653	217002894	0.531013	2241	broad
ppeak712	chr13	111036367	111038608	0.340473	2241	broad
ppeak713	chr13	179912879	179915120	0.740741	2241	broad
ppeak714	chr7	23219932	23222173	0.710397	2241	broad
ppeak715	chr17	61530235	61532474	0.680214	2239	broad
ppeak716	chr4	33612383	33614622	0.223314	2239	broad
ppeak717	chr16	28776070	28778308	0.38025	2238	broad
ppeak718	chr6	51779510	51781748	0.512064	2238	broad
ppeak719	chr14	140635425	140637662	0.605722	2237	broad
ppeak720	chr13	23236778	23239014	0.520572	2236	broad
ppeak721	chr15	70392621	70394857	0.347048	2236	broad
ppeak722	chr1	261585980	261588214	0.707252	2234	broad
ppeak723	chr9	41639608	41641842	0.880036	2234	broad
ppeak724	chr18	9529141	9531374	0.234214	2233	broad
ppeak725	chr2	61270798	61273031	0.70712	2233	broad
ppeak726	chr6	52659181	52661414	0.581729	2233	broad
ppeak727	chr10	50539208	50541440	0.762545	2232	broad
ppeak728	chr1	94294750	94296981	0.486777	2231	broad
ppeak729	chr13	136345728	136347959	0.503362	2231	broad
ppeak730	chr3	68496298	68498529	0.483191	2231	broad
ppeak731	chr6	105807561	105809792	0.286867	2231	broad
ppeak732	chr11	47758772	47761002	0.581166	2230	broad
ppeak733	chr17	33609236	33611465	0.571557	2229	broad
ppeak734	chr18	9186060	9188289	0.387169	2229	broad
ppeak735	chr10	41177700	41179928	0.663824	2228	broad
ppeak736	chr16	52758773	52761001	0.228456	2228	broad
ppeak737	chr8	41401951	41404179	0.643178	2228	broad
ppeak738	chrX	8193798	8196026	0.196589	2228	broad
ppeak739	chr12	11679356	11681583	0.625505	2227	broad
ppeak740	chr12	36433780	36436006	0.418688	2226	broad
ppeak741	chr15	77327787	77330013	0.681941	2226	broad
ppeak742	chr3	92696498	92698724	0.792004	2226	broad
ppeak743	chr4	91400191	91402417	0.381851	2226	broad
ppeak744	chr7	55371930	55374156	0.272686	2226	broad
ppeak745	chr9	7765971	7768197	0.448338	2226	broad
ppeak746	chr16	36023759	36025984	0.625169	2225	broad
ppeak747	chr18	41932498	41934723	0.117753	2225	broad
ppeak748	chr4	32092434	32094659	0.550112	2225	broad
ppeak749	chr17	52160750	52162974	0.278327	2224	broad
ppeak750	chr1	208182554	208184776	0.757876	2222	broad
ppeak751	chr14	134118631	134120852	0.567762	2221	broad
ppeak752	chr2	77109581	77111802	0.485367	2221	broad
ppeak753	chrX	122121927	122124148	0.343089	2221	broad
ppeak754	chr3	14700772	14702992	0.528378	2220	broad
ppeak755	chrX	98104027	98106247	0.334234	2220	broad
ppeak756	chr3	80790250	80792469	0.654799	2219	broad
ppeak757	chr5	19265158	19267377	0.313655	2219	broad
ppeak758	chr1	164480337	164482555	0.544635	2218	broad
ppeak759	chr14	108738606	108740824	0.551398	2218	broad
ppeak760	chr1	83849261	83851478	0.447903	2217	broad
ppeak761	chr1	99081082	99083299	0.109157	2217	broad
ppeak762	chr1	182604051	182606268	0.640054	2217	broad
ppeak763	chr13	131662202	131664418	0.704874	2216	broad
ppeak764	chr2	151190423	151192639	0.348827	2216	broad
ppeak765	chr6	63287259	63289475	0.305054	2216	broad
ppeak766	chr9	57127558	57129774	0.403881	2216	broad
ppeak767	chr1	107207536	107209751	0.479458	2215	broad
ppeak768	chr2	85641452	85643667	0.380587	2215	broad
ppeak769	chrUn_NW_018085316v1	48791	51006	0.454628	2215	broad
ppeak770	chr3	41207395	41209609	0.577687	2214	broad
ppeak771	chr1	58279788	58282001	0.46498	2213	broad
ppeak772	chr10	66488454	66490667	0.782648	2213	broad
ppeak773	chr4	123418422	123420634	0.716094	2212	broad
ppeak774	chr17	41753445	41755656	0.470828	2211	broad
ppeak775	chr3	56750978	56753188	0.664706	2210	broad
ppeak776	chr4	126716284	126718494	0.548416	2210	broad
ppeak777	chr8	35004150	35006360	0.191855	2210	broad
ppeak778	chr8	83239776	83241986	0.622624	2210	broad
ppeak779	chr9	131425600	131427810	0.614932	2210	broad
ppeak780	chr1	87115927	87118136	0.687189	2209	broad
ppeak781	chr1	19096100	19098308	0.439312	2208	broad
ppeak782	chr13	91271594	91273801	0.48029	2207	broad
ppeak783	chr6	92298442	92300649	0.632533	2207	broad
ppeak784	chr13	18242641	18244847	0.455576	2206	broad
ppeak785	chr13	132819699	132821905	0.570263	2206	broad
ppeak786	chr2	77247094	77249300	0.619674	2206	broad
ppeak787	chr1	111374961	111377165	0.643376	2204	broad
ppeak788	chr13	54324536	54326740	0.507713	2204	broad
ppeak789	chr13	64933706	64935910	0.279946	2204	broad
ppeak790	chr12	1480811	1483014	0.465275	2203	broad
ppeak791	chr7	49831963	49834166	0.760781	2203	broad
ppeak792	chr12	36061978	36064180	0.491371	2202	broad
ppeak793	chr17	52348913	52351115	0.619437	2202	broad
ppeak794	chr2	524268	526470	0.610808	2202	broad
ppeak795	chr2	100442396	100444598	0.561308	2202	broad
ppeak796	chr5	3433560	3435761	0.834621	2201	broad
ppeak797	chr5	104392856	104395057	0.556565	2201	broad
ppeak798	chr9	49109203	49111404	0.400273	2201	broad
ppeak799	chr4	111345987	111348187	0.575	2200	broad
ppeak800	chr14	113405931	113408130	0.552524	2199	broad
ppeak801	chr16	72126304	72128503	0.629832	2199	broad
ppeak802	chr18	17443859	17446058	0.368804	2199	broad
ppeak803	chr5	76112656	76114855	0.652569	2199	broad
ppeak804	chr15	103878962	103881160	0.631938	2198	broad
ppeak805	chr3	73396215	73398413	0.364422	2198	broad
ppeak806	chr10	51030027	51032224	0.368229	2197	broad
ppeak807	chr15	65919877	65922074	0.507055	2197	broad
ppeak808	chr17	32283709	32285906	0.613109	2197	broad
ppeak809	chr18	29680375	29682572	0.610378	2197	broad
ppeak810	chr15	15663097	15665293	0.424408	2196	broad
ppeak811	chr1	194842250	194844445	0.37221	2195	broad
ppeak812	chr13	16783987	16786182	0.652847	2195	broad
ppeak813	chr2	150660103	150662297	0.834093	2194	broad
ppeak814	chr1	55617478	55619671	0.639763	2193	broad
ppeak815	chr15	71496248	71498441	0.567259	2193	broad
ppeak816	chr2	44612523	44614716	0.641587	2193	broad
ppeak817	chr5	17207137	17209330	0.551756	2193	broad
ppeak818	chrX	8438794	8440987	0.229822	2193	broad
ppeak819	chr13	140136159	140138351	0.614964	2192	broad
ppeak820	chr1	1697438	1699629	0.584665	2191	broad
ppeak821	chr1	164656128	164658319	0.784117	2191	broad
ppeak822	chr2	13458174	13460365	0.324053	2191	broad
ppeak823	chr3	40828950	40831141	0.328161	2191	broad
ppeak824	chr1	252323070	252325260	0.746575	2190	broad
ppeak825	chr2	49229338	49231528	0.63379	2190	broad
ppeak826	chr8	67494197	67496387	0.704566	2190	broad
ppeak827	chr8	75643356	75645546	0.609132	2190	broad
ppeak828	chr3	1023384	1025573	0.593422	2189	broad
ppeak829	chr4	85093437	85095626	0.501142	2189	broad
ppeak830	chr17	43409523	43411710	0.577961	2187	broad
ppeak831	chr1	25155724	25157910	0.709058	2186	broad
ppeak832	chr3	48647796	48649982	0.279048	2186	broad
ppeak833	chr4	67464989	67467175	0.654163	2186	broad
ppeak834	chr5	69460403	69462588	0.638902	2185	broad
ppeak835	chr7	132837	135022	0.2	2185	broad
ppeak836	chr5	93303153	93305337	0.811355	2184	broad
ppeak837	chr14	61665738	61667921	0.683921	2183	broad
ppeak838	chr15	57417843	57420026	0.458543	2183	broad
ppeak839	chr15	96854911	96857093	0.377177	2182	broad
ppeak840	chr16	4783911	4786093	0.488084	2182	broad
ppeak841	chr7	36741714	36743896	0.52154	2182	broad
ppeak842	chr7	16884187	16886368	0.540578	2181	broad
ppeak843	chr13	29995006	29997186	0.725229	2180	broad
ppeak844	chr17	41219505	41221685	0.227982	2180	broad
ppeak845	chr2	117235167	117237346	0.490133	2179	broad
ppeak846	chr3	38017617	38019796	0.513997	2179	broad
ppeak847	chr4	88804480	88806659	0.476365	2179	broad
ppeak848	chr5	17400164	17402343	0.489674	2179	broad
ppeak849	chr9	51990189	51992368	0.38045	2179	broad
ppeak850	chr1	239842202	239844380	0.878788	2178	broad
ppeak851	chr8	82986161	82988339	0.585859	2178	broad
ppeak852	chr9	93393316	93395494	0.561983	2178	broad
ppeak853	chr1	273474580	273476757	0.54249	2177	broad
ppeak854	chr16	48770276	48772453	0.242995	2177	broad
ppeak855	chr7	2547686	2549863	0.096463	2177	broad
ppeak856	chr8	137727908	137730085	0.58475	2177	broad
ppeak857	chr8	138789089	138791266	0.680294	2177	broad
ppeak858	chr6	100610276	100612452	0.142004	2176	broad
ppeak859	chr8	76147881	76150057	0.441636	2176	broad
ppeak860	chr18	18819642	18821817	0.657931	2175	broad
ppeak861	chr14	132042417	132044591	0.464581	2174	broad
ppeak862	chr15	68900521	68902695	0.222171	2174	broad
ppeak863	chr2	7841591	7843764	0.45191	2173	broad
ppeak864	chrX	97067738	97069911	0.26231	2173	broad
ppeak865	chr1	137689138	137691310	0.713628	2172	broad
ppeak866	chr13	122075873	122078045	0.610958	2172	broad
ppeak867	chr13	136971128	136973300	0.374309	2172	broad
ppeak868	chr15	88526952	88529124	0.61372	2172	broad
ppeak869	chr3	78029572	78031744	0.587937	2172	broad
ppeak870	chr8	128951602	128953773	0.450484	2171	broad
ppeak871	chr12	60921884	60924054	0.264516	2170	broad
ppeak872	chr3	699467	701637	0.253456	2170	broad
ppeak873	chr7	39261166	39263336	0.463134	2170	broad
ppeak874	chr2	134555525	134557694	0.320885	2169	broad
ppeak875	chr1	7649997	7652165	0.654982	2168	broad
ppeak876	chr4	84596899	84599067	0.321033	2168	broad
ppeak877	chr4	103375563	103377731	0.631458	2168	broad
ppeak878	chr5	47846498	47848666	0.523524	2168	broad
ppeak879	chr13	137454619	137456786	0.218274	2167	broad
ppeak880	chr15	105970382	105972548	0.72253	2166	broad
ppeak881	chr2	132144950	132147116	0.249769	2166	broad
ppeak882	chr13	117179595	117181758	0.684235	2163	broad
ppeak883	chr2	108595826	108597989	0.511789	2163	broad
ppeak884	chr2	141196638	141198801	0.63338	2163	broad
ppeak885	chr3	53489627	53491790	0.531207	2163	broad
ppeak886	chr4	66994389	66996552	0.481276	2163	broad
ppeak887	chr1	267205659	267207821	0.29741	2162	broad
ppeak888	chr14	28301282	28303444	0.487512	2162	broad
ppeak889	chr6	87685809	87687971	0.575393	2162	broad
ppeak890	chr11	12344306	12346467	0.562702	2161	broad
ppeak891	chr13	138151042	138153203	0.454882	2161	broad
ppeak892	chr2	9034236	9036397	0.680703	2161	broad
ppeak893	chr2	113478981	113481142	0.701064	2161	broad
ppeak894	chr8	56355678	56357839	0.478945	2161	broad
ppeak895	chr14	24239050	24241210	0.158333	2160	broad
ppeak896	chr13	81849550	81851709	0.18805	2159	broad
ppeak897	chr14	63297961	63300120	0.648448	2159	broad
ppeak898	chr3	58998995	59001154	0.652617	2159	broad
ppeak899	chr12	919647	921805	0.489805	2158	broad
ppeak900	chr13	153480948	153483106	0.55051	2158	broad
ppeak901	chr5	12524903	12527061	0.572289	2158	broad
ppeak902	chrX	35888765	35890923	0.263207	2158	broad
ppeak903	chr2	30040033	30042190	0.362541	2157	broad
ppeak904	chr6	74651841	74653998	0.526194	2157	broad
ppeak905	chr9	124846530	124848687	0.546129	2157	broad
ppeak906	chrX	88172927	88175084	0.451089	2157	broad
ppeak907	chr13	52971768	52973924	0.647959	2156	broad
ppeak908	chr16	49090058	49092214	0.544527	2156	broad
ppeak909	chr7	58077899	58080055	0.641466	2156	broad
ppeak910	chr12	36333111	36335266	0.703944	2155	broad
ppeak911	chr4	89310247	89312402	0.511833	2155	broad
ppeak912	chr4	34645759	34647913	0.694058	2154	broad
ppeak913	chr6	164113376	164115530	0.483751	2154	broad
ppeak914	chr13	157520755	157522908	0.528565	2153	broad
ppeak915	chr3	52648057	52650210	0.620065	2153	broad
ppeak916	chr4	117803428	117805580	0.58829	2152	broad
ppeak917	chr6	134648282	134650434	0.291357	2152	broad
ppeak918	chr11	62437999	62440150	0.339842	2151	broad
ppeak919	chr9	53445338	53447489	0.424919	2151	broad
ppeak920	chr11	33257504	33259654	0.575349	2150	broad
ppeak921	chr12	18775911	18778061	0.472093	2150	broad
ppeak922	chr18	52402557	52404707	0.643721	2150	broad
ppeak923	chr13	22706297	22708446	0.592834	2149	broad
ppeak924	chr15	44065627	44067776	0.357376	2149	broad
ppeak925	chr9	109556336	109558485	0.771987	2149	broad
ppeak926	chr14	108303539	108305686	0.660922	2147	broad
ppeak927	chr5	87671209	87673356	0.42245	2147	broad
ppeak928	chr8	11315322	11317469	0.32231	2147	broad
ppeak929	chr9	72078287	72080434	0.601304	2147	broad
ppeak930	chr1	131743946	131746092	0.415191	2146	broad
ppeak931	chr12	16254257	16256403	0.735322	2146	broad
ppeak932	chr13	167802228	167804374	0.567102	2146	broad
ppeak933	chr3	103813754	103815899	0.651748	2145	broad
ppeak934	chr13	52455878	52458022	0.592351	2144	broad
ppeak935	chr5	34560798	34562942	0.438899	2144	broad
ppeak936	chr7	23840428	23842572	0.564832	2144	broad
ppeak937	chr7	68317721	68319865	0.598881	2144	broad
ppeak938	chrUn_NW_018084979v1	3283414	3285558	0.32416	2144	broad
ppeak939	chr2	29824	31967	0.531031	2143	broad
ppeak940	chr4	94495988	94498131	0.65469	2143	broad
ppeak941	chr3	42242054	42244196	0.177404	2142	broad
ppeak942	chr6	7660112	7662254	0.428571	2142	broad
ppeak943	chr9	139301897	139304039	0.401961	2142	broad
ppeak944	chr3	102841408	102843549	0.602989	2141	broad
ppeak945	chrUn_NW_018084833v1	1208727	1210868	0.615133	2141	broad
ppeak946	chr1	123101322	123103462	0.524766	2140	broad
ppeak947	chr5	66112401	66114541	0.599533	2140	broad
ppeak948	chr4	127035779	127037918	0.58906	2139	broad
ppeak949	chr10	23825695	23827833	0.488775	2138	broad
ppeak950	chr14	106791932	106794070	0.434986	2138	broad
ppeak951	chr4	62600231	62602369	0.667446	2138	broad
ppeak952	chr4	130701261	130703399	0.559401	2138	broad
ppeak953	chr5	67714580	67716718	0.569224	2138	broad
ppeak954	chr18	19946209	19948346	0.487131	2137	broad
ppeak955	chr4	36654274	36656411	0.700047	2137	broad
ppeak956	chr8	55728063	55730200	0.579317	2137	broad
ppeak957	chr9	72183712	72185849	0.597099	2137	broad
ppeak958	chr9	99780138	99782275	0.191858	2137	broad
ppeak959	chr1	215806220	215808356	0.585206	2136	broad
ppeak960	chr1	221634216	221636352	0.354869	2136	broad
ppeak961	chr7	7980289	7982425	0.152622	2136	broad
ppeak962	chr10	31275859	31277994	0.604215	2135	broad
ppeak963	chr16	71357669	71359804	0.635597	2135	broad
ppeak964	chr9	33002615	33004750	0.576581	2135	broad
ppeak965	chr9	87085349	87087484	0.547541	2135	broad
ppeak966	chr8	103047323	103049457	0.233833	2134	broad
ppeak967	chr8	67605681	67607814	0.613221	2133	broad
ppeak968	chr13	204599826	204601957	0.525106	2131	broad
ppeak969	chr15	92330280	92332411	0.296105	2131	broad
ppeak970	chr9	7200473	7202604	0.352886	2131	broad
ppeak971	chr13	189288679	189290808	0.646783	2129	broad
ppeak972	chr5	3365058	3367187	0.52372	2129	broad
ppeak973	chr6	63861972	63864101	0.551902	2129	broad
ppeak974	chr14	61792786	61794914	0.387218	2128	broad
ppeak975	chr2	77766765	77768893	0.537124	2128	broad
ppeak976	chr12	43985277	43987404	0.554772	2127	broad
ppeak977	chr7	112160822	112162949	0.721674	2127	broad
ppeak978	chr2	6640067	6642193	0.663217	2126	broad
ppeak979	chr4	95284138	95286264	0.309501	2126	broad
ppeak980	chr5	64319108	64321234	0.801505	2126	broad
ppeak981	chr1	9237543	9239667	0.70904	2124	broad
ppeak982	chr1	115054798	115056922	0.693032	2124	broad
ppeak983	chr10	13608042	13610166	0.637476	2124	broad
ppeak984	chr10	16189514	16191637	0.585492	2123	broad
ppeak985	chr12	24797090	24799213	0.538389	2123	broad
ppeak986	chr18	28944964	28947087	0.131889	2123	broad
ppeak987	chr1	162734960	162737082	0.531574	2122	broad
ppeak988	chr13	201009500	201011622	0.811499	2122	broad
ppeak989	chr14	3033493	3035615	0.304901	2122	broad
ppeak990	chr2	125605685	125607807	0.325165	2122	broad
ppeak991	chr3	28913825	28915947	0.474552	2122	broad
ppeak992	chr11	49431119	49433240	0.576143	2121	broad
ppeak993	chr13	177966306	177968427	0.200849	2121	broad
ppeak994	chr2	125811394	125813515	0.387082	2121	broad
ppeak995	chr3	102538196	102540317	0.58133	2121	broad
ppeak996	chr10	14467393	14469513	0.723113	2120	broad
ppeak997	chr13	35178818	35180938	0.62783	2120	broad
ppeak998	chr3	132306069	132308189	0.603302	2120	broad
ppeak999	chrX	108345557	108347677	0.349528	2120	broad
ppeak1000	chr5	18445341	18447460	0.528079	2119	broad
ppeak1001	chr7	32788262	32790380	0.583097	2118	broad
ppeak1002	chr13	202895479	202897596	0.771847	2117	broad
ppeak1003	chr16	52211765	52213882	0.599433	2117	broad
ppeak1004	chr2	531071	533188	0.590931	2117	broad
ppeak1005	chr5	11365640	11367757	0.737364	2117	broad
ppeak1006	chr5	76636936	76639053	0.797355	2117	broad
ppeak1007	chr6	128249228	128251345	0.396316	2117	broad
ppeak1008	chr1	146001858	146003974	0.615784	2116	broad
ppeak1009	chr1	173388482	173390598	0.127599	2116	broad
ppeak1010	chr10	47977965	47980081	0.212193	2116	broad
ppeak1011	chr4	107821049	107823165	0.67155	2116	broad
ppeak1012	chr5	14020194	14022310	0.524102	2116	broad
ppeak1013	chr7	94444608	94446724	0.690454	2116	broad
ppeak1014	chr8	30758254	30760369	0.537589	2115	broad
ppeak1015	chr8	40844886	40847001	0.616548	2115	broad
ppeak1016	chr14	81761844	81763958	0.62772	2114	broad
ppeak1017	chr18	46413303	46415417	0.418165	2114	broad
ppeak1018	chr2	120117495	120119609	0.254021	2114	broad
ppeak1019	chr5	68166743	68168857	0.56386	2114	broad
ppeak1020	chr6	28346596	28348710	0.412488	2114	broad
ppeak1021	chr1	194351491	194353604	0.574539	2113	broad
ppeak1022	chr15	46757427	46759540	0.155703	2113	broad
ppeak1023	chr10	16739690	16741802	0.705019	2112	broad
ppeak1024	chr13	50627612	50629724	0.162879	2112	broad
ppeak1025	chr13	189199295	189201407	0.389205	2112	broad
ppeak1026	chr13	200694700	200696812	0.567708	2112	broad
ppeak1027	chr4	57976557	57978669	0.377367	2112	broad
ppeak1028	chr14	65409425	65411536	0.621506	2111	broad
ppeak1029	chr14	66919128	66921239	0.623875	2111	broad
ppeak1030	chr15	32063821	32065932	0.57082	2111	broad
ppeak1031	chrX	88232153	88234264	0.360019	2111	broad
ppeak1032	chr1	98014421	98016531	0.335071	2110	broad
ppeak1033	chr14	50812617	50814727	0.418009	2110	broad
ppeak1034	chr3	75480121	75482231	0.211374	2110	broad
ppeak1035	chr4	76855003	76857113	0.288152	2110	broad
ppeak1036	chr5	58147974	58150084	0.442654	2110	broad
ppeak1037	chr6	49992866	49994976	0.514218	2110	broad
ppeak1038	chr6	72596435	72598545	0.616114	2110	broad
ppeak1039	chr8	30360345	30362455	0.437915	2110	broad
ppeak1040	chr10	52654687	52656796	0.646752	2109	broad
ppeak1041	chr13	162477020	162479129	0.525367	2109	broad
ppeak1042	chr5	27251618	27253727	0.723566	2109	broad
ppeak1043	chr12	3254508	3256616	0.499051	2108	broad
ppeak1044	chr12	58937938	58940046	0.379032	2108	broad
ppeak1045	chr18	39663133	39665241	0.379981	2108	broad
ppeak1046	chr7	42089380	42091488	0.530361	2108	broad
ppeak1047	chr12	24878503	24880610	0.253441	2107	broad
ppeak1048	chr3	18506066	18508173	0.728999	2107	broad
ppeak1049	chr5	69016484	69018591	0.373991	2107	broad
ppeak1050	chr6	8468119	8470226	0.672995	2107	broad
ppeak1051	chr7	7851569	7853676	0.424775	2107	broad
ppeak1052	chr14	40432779	40434884	0.620903	2105	broad
ppeak1053	chr17	32843704	32845809	0.205226	2105	broad
ppeak1054	chr13	70828609	70830713	0.252852	2104	broad
ppeak1055	chr14	55180273	55182377	0.500951	2104	broad
ppeak1056	chr14	115275863	115277967	0.601711	2104	broad
ppeak1057	chr4	48555774	48557878	0.320817	2104	broad
ppeak1058	chr6	56240543	56242647	0.703897	2104	broad
ppeak1059	chr13	197006292	197008395	0.621969	2103	broad
ppeak1060	chr14	54890123	54892226	0.557775	2103	broad
ppeak1061	chr4	92789517	92791620	0.300523	2103	broad
ppeak1062	chr12	52627699	52629801	0.252617	2102	broad
ppeak1063	chr18	55644099	55646201	0.58706	2102	broad
ppeak1064	chr2	98442506	98444608	0.722169	2102	broad
ppeak1065	chr5	7087337	7089439	0.830162	2102	broad
ppeak1066	chr7	23046042	23048144	0.656518	2102	broad
ppeak1067	chr4	112612391	112614492	0.154688	2101	broad
ppeak1068	chrX	43148211	43150312	0.204188	2101	broad
ppeak1069	chr10	48358776	48360876	0.630952	2100	broad
ppeak1070	chr12	52952181	52954281	0.65381	2100	broad
ppeak1071	chr15	110788362	110790462	0.63	2100	broad
ppeak1072	chr3	41132677	41134777	0.547143	2100	broad
ppeak1073	chr3	113502223	113504323	0.750952	2100	broad
ppeak1074	chr6	89248218	89250318	0.724286	2100	broad
ppeak1075	chrX	98180014	98182114	0.287143	2100	broad
ppeak1076	chr12	58703971	58706070	0.481658	2099	broad
ppeak1077	chrX	90825146	90827245	0.180086	2099	broad
ppeak1078	chr14	51101595	51103693	0.667779	2098	broad
ppeak1079	chr9	103062643	103064741	0.180172	2098	broad
ppeak1080	chr7	37180732	37182829	0.536004	2097	broad
ppeak1081	chr9	136741218	136743315	0.550787	2097	broad
ppeak1082	chrX	7618097	7620194	0.0987124	2097	broad
ppeak1083	chr1	166162058	166164154	0.619275	2096	broad
ppeak1084	chr1	159185751	159187846	0.388067	2095	broad
ppeak1085	chr11	7199654	7201749	0.71074	2095	broad
ppeak1086	chr7	33377741	33379835	0.641356	2094	broad
ppeak1087	chr13	32808000	32810093	0.546106	2093	broad
ppeak1088	chr2	15227896	15229989	0.115624	2093	broad
ppeak1089	chr6	74931790	74933883	0.335882	2093	broad
ppeak1090	chr9	132727553	132729646	0.0850454	2093	broad
ppeak1091	chr1	31674340	31676432	0.436424	2092	broad
ppeak1092	chr17	59033276	59035368	0.68499	2092	broad
ppeak1093	chr6	13454454	13456546	0.464149	2092	broad
ppeak1094	chr4	40127592	40129683	0.568149	2091	broad
ppeak1095	chr6	141958761	141960852	0.317551	2091	broad
ppeak1096	chrX	125558133	125560224	0.166906	2091	broad
ppeak1097	chr7	61006615	61008704	0.556726	2089	broad
ppeak1098	chr1	29935673	29937761	0.465517	2088	broad
ppeak1099	chr10	14939496	14941584	0.636973	2088	broad
ppeak1100	chr12	47307123	47309211	0.367816	2088	broad
ppeak1101	chr2	6593122	6595210	0.565134	2088	broad
ppeak1102	chr3	106548209	106550297	0.147989	2088	broad
ppeak1103	chr8	110199744	110201832	0.336686	2088	broad
ppeak1104	chr1	18289168	18291255	0.303306	2087	broad
ppeak1105	chr11	18296763	18298850	0.483469	2087	broad
ppeak1106	chr15	48347482	48349569	0.621466	2087	broad
ppeak1107	chr10	24602331	24604417	0.230585	2086	broad
ppeak1108	chr14	103870384	103872470	0.595398	2086	broad
ppeak1109	chrX	101399107	101401193	0.315916	2086	broad
ppeak1110	chr1	179489116	179491201	0.638369	2085	broad
ppeak1111	chr14	104939250	104941335	0.295444	2085	broad
ppeak1112	chr17	62893605	62895690	0.435492	2085	broad
ppeak1113	chr5	21585756	21587841	0.588489	2085	broad
ppeak1114	chr9	729848	731933	0.12518	2085	broad
ppeak1115	chr6	44150151	44152235	0.557582	2084	broad
ppeak1116	chr1	185397211	185399294	0.617859	2083	broad
ppeak1117	chr7	114034881	114036964	0.631781	2083	broad
ppeak1118	chrX	42997142	42999225	0.198752	2083	broad
ppeak1119	chr1	4881618	4883700	0.853987	2082	broad
ppeak1120	chr13	206709200	206711282	0.602305	2082	broad
ppeak1121	chr15	106996194	106998276	0.630644	2082	broad
ppeak1122	chr17	62641389	62643471	0.607109	2082	broad
ppeak1123	chr9	56748195	56750277	0.536984	2082	broad
ppeak1124	chrX	113932435	113934517	0.144092	2082	broad
ppeak1125	chr6	95070178	95072259	0.26766	2081	broad
ppeak1126	chr8	86087958	86090039	0.486305	2081	broad
ppeak1127	chr1	270857427	270859506	0.405964	2079	broad
ppeak1128	chr13	75905334	75907413	0.157287	2079	broad
ppeak1129	chr13	157411228	157413307	0.483405	2079	broad
ppeak1130	chr4	98932788	98934867	0.606061	2079	broad
ppeak1131	chr6	53442207	53444286	0.441558	2079	broad
ppeak1132	chr1	272960879	272962957	0.628008	2078	broad
ppeak1133	chr16	64251161	64253239	0.525505	2078	broad
ppeak1134	chr1	22240683	22242760	0.805007	2077	broad
ppeak1135	chr2	27683784	27685861	0.750602	2077	broad
ppeak1136	chr8	71601606	71603683	0.393837	2077	broad
ppeak1137	chr13	29752743	29754818	0.473735	2075	broad
ppeak1138	chr15	106409079	106411154	0.611566	2075	broad
ppeak1139	chrX	55629653	55631728	0.234217	2075	broad
ppeak1140	chr17	39325496	39327570	0.435391	2074	broad
ppeak1141	chr2	136421405	136423479	0.300868	2074	broad
ppeak1142	chr3	6354295	6356369	0.55352	2074	broad
ppeak1143	chr13	110051178	110053251	0.492523	2073	broad
ppeak1144	chr2	59951364	59953437	0.262422	2073	broad
ppeak1145	chr2	76339102	76341175	0.568259	2073	broad
ppeak1146	chr9	70677581	70679654	0.546068	2073	broad
ppeak1147	chr10	27159614	27161686	0.570463	2072	broad
ppeak1148	chr16	50989039	50991111	0.284266	2072	broad
ppeak1149	chr18	33218927	33220999	0.628861	2072	broad
ppeak1150	chr18	42650788	42652860	0.651544	2072	broad
ppeak1151	chr2	69235267	69237339	0.436293	2072	broad
ppeak1152	chr12	60853203	60855274	0.63689	2071	broad
ppeak1153	chr2	75491550	75493621	0.638339	2071	broad
ppeak1154	chr6	15950523	15952594	0.679865	2071	broad
ppeak1155	chr2	39703630	39705700	0.239614	2070	broad
ppeak1156	chr7	23767544	23769614	0.571014	2070	broad
ppeak1157	chr7	69527296	69529366	0.430435	2070	broad
ppeak1158	chr10	43517487	43519556	0.799903	2069	broad
ppeak1159	chr13	97888736	97890805	0.400677	2069	broad
ppeak1160	chr15	135003150	135005219	0.484775	2069	broad
ppeak1161	chr2	27044025	27046094	0.480425	2069	broad
ppeak1162	chr6	170401056	170403125	0.323828	2069	broad
ppeak1163	chr14	6804312	6806380	0.501451	2068	broad
ppeak1164	chr14	10195383	10197451	0.443424	2068	broad
ppeak1165	chr2	123242483	123244551	0.411992	2068	broad
ppeak1166	chr2	137205492	137207560	0.165377	2068	broad
ppeak1167	chr15	48441807	48443874	0.602322	2067	broad
ppeak1168	chr3	128903106	128905173	0.488147	2067	broad
ppeak1169	chr4	117509455	117511521	0.359148	2066	broad
ppeak1170	chr8	48020692	48022758	0.74637	2066	broad
ppeak1171	chr6	129246624	129248689	0.621308	2065	broad
ppeak1172	chr9	6268533	6270598	0.561259	2065	broad
ppeak1173	chr9	129054750	129056815	0.615012	2065	broad
ppeak1174	chr13	151429378	151431442	0.551357	2064	broad
ppeak1175	chr15	48694553	48696617	0.651163	2064	broad
ppeak1176	chr10	12854821	12856884	0.342705	2063	broad
ppeak1177	chr10	63879288	63881351	0.557441	2063	broad
ppeak1178	chr14	6443258	6445321	0.48667	2063	broad
ppeak1179	chr15	7685323	7687386	0.538051	2063	broad
ppeak1180	chr2	82607821	82609884	0.238488	2063	broad
ppeak1181	chr8	33176186	33178249	0.143965	2063	broad
ppeak1182	chr8	129801653	129803715	0.395247	2062	broad
ppeak1183	chr1	186529438	186531499	0.526443	2061	broad
ppeak1184	chr1	209180781	209182842	0.573023	2061	broad
ppeak1185	chr1	272006923	272008984	0.257157	2061	broad
ppeak1186	chr12	22689280	22691341	0.333819	2061	broad
ppeak1187	chr12	60819774	60821835	0.357593	2061	broad
ppeak1188	chr14	30644202	30646263	0.621543	2061	broad
ppeak1189	chr7	76183886	76185947	0.622513	2061	broad
ppeak1190	chr4	74326943	74329003	0.519903	2060	broad
ppeak1191	chr7	111450367	111452427	0.497573	2060	broad
ppeak1192	chr14	10382352	10384411	0.389509	2059	broad
ppeak1193	chr18	9674146	9676205	0.491986	2059	broad
ppeak1194	chr2	131015465	131017524	0.607091	2059	broad
ppeak1195	chr3	100886602	100888661	0.578922	2059	broad
ppeak1196	chr4	129905073	129907132	0.172899	2059	broad
ppeak1197	chr1	75076807	75078865	0.496113	2058	broad
ppeak1198	chr1	100697463	100699521	0.717201	2058	broad
ppeak1199	chr18	44262415	44264473	0.451409	2058	broad
ppeak1200	chr2	77209803	77211861	0.749271	2058	broad
ppeak1201	chr4	35976872	35978930	0.866861	2058	broad
ppeak1202	chr6	19890768	19892826	0.408163	2058	broad
ppeak1203	chr8	119429250	119431308	0.702624	2058	broad
ppeak1204	chr1	239491638	239493695	0.579485	2057	broad
ppeak1205	chr12	34261705	34263762	0.703938	2057	broad
ppeak1206	chr14	99883930	99885987	0.504132	2057	broad
ppeak1207	chr15	73771874	73773931	0.270783	2057	broad
ppeak1208	chr3	8404187	8406244	0.677686	2057	broad
ppeak1209	chr6	13680878	13682935	0.475936	2057	broad
ppeak1210	chr6	51372293	51374350	0.302868	2057	broad
ppeak1211	chr1	127124238	127126294	0.496109	2056	broad
ppeak1212	chr1	248607437	248609493	0.729572	2056	broad
ppeak1213	chr11	19218381	19220437	0.564202	2056	broad
ppeak1214	chr3	8687742	8689798	0.449903	2056	broad
ppeak1215	chr6	63950529	63952585	0.667315	2056	broad
ppeak1216	chr3	39738394	39740449	0.617032	2055	broad
ppeak1217	chr17	47596324	47598378	0.192308	2054	broad
ppeak1218	chr4	716370	718424	0.285784	2054	broad
ppeak1219	chr6	168734434	168736488	0.618793	2054	broad
ppeak1220	chr7	60298808	60300862	0.545278	2054	broad
ppeak1221	chr3	38387737	38389790	0.663419	2053	broad
ppeak1222	chrX	109971903	109973956	0.162689	2053	broad
ppeak1223	chr1	182752567	182754619	0.639376	2052	broad
ppeak1224	chr2	136883381	136885433	0.601852	2052	broad
ppeak1225	chr2	140053300	140055352	0.575536	2052	broad
ppeak1226	chr6	45304541	45306593	0.564815	2052	broad
ppeak1227	chr6	99177233	99179285	0.526316	2052	broad
ppeak1228	chr14	87742465	87744516	0.471477	2051	broad
ppeak1229	chr2	40823636	40825687	0.431984	2051	broad
ppeak1230	chr3	18178526	18180577	0.507557	2051	broad
ppeak1231	chr6	36464699	36466750	0.470502	2051	broad
ppeak1232	chr10	56129349	56131399	0.609268	2050	broad
ppeak1233	chr12	60774096	60776146	0.429756	2050	broad
ppeak1234	chr15	92987940	92989990	0.573659	2050	broad
ppeak1235	chr3	87231066	87233116	0.642927	2050	broad
ppeak1236	chr9	108246005	108248055	0.24439	2050	broad
ppeak1237	chr12	48141464	48143513	0.302099	2049	broad
ppeak1238	chr4	16200967	16203016	0.402635	2049	broad
ppeak1239	chr14	10023144	10025192	0.471191	2048	broad
ppeak1240	chr2	97646846	97648894	0.504395	2048	broad
ppeak1241	chr6	49678865	49680913	0.825195	2048	broad
ppeak1242	chrX	50862567	50864615	0.284668	2048	broad
ppeak1243	chr1	1591547	1593594	0.207132	2047	broad
ppeak1244	chr14	107295342	107297389	0.152418	2047	broad
ppeak1245	chr15	45632678	45634725	0.755252	2047	broad
ppeak1246	chr15	101623383	101625430	0.492916	2047	broad
ppeak1247	chr6	146209573	146211620	0.334636	2047	broad
ppeak1248	chr12	14367884	14369929	0.622005	2045	broad
ppeak1249	chr13	139927049	139929094	0.565281	2045	broad
ppeak1250	chr2	88022819	88024864	0.711002	2045	broad
ppeak1251	chr3	27491307	27493352	0.483619	2045	broad
ppeak1252	chr4	95379278	95381323	0.540831	2045	broad
ppeak1253	chrUn_NW_018084833v1	1914693	1916738	0.505623	2045	broad
ppeak1254	chr17	52376335	52378379	0.587573	2044	broad
ppeak1255	chr7	23163614	23165658	0.843444	2044	broad
ppeak1256	chr3	68518751	68520794	0.606461	2043	broad
ppeak1257	chr5	390141	392184	0.453744	2043	broad
ppeak1258	chr6	19045872	19047915	0.425844	2043	broad
ppeak1259	chrX	34763481	34765524	0.315712	2043	broad
ppeak1260	chr1	33583411	33585453	0.453477	2042	broad
ppeak1261	chr10	47803442	47805484	0.445152	2042	broad
ppeak1262	chr10	48177814	48179856	0.622429	2042	broad
ppeak1263	chr12	32889765	32891807	0.290402	2042	broad
ppeak1264	chr18	29705204	29707246	0.4476	2042	broad
ppeak1265	chr3	3714325	3716367	0.212537	2042	broad
ppeak1266	chr3	85407352	85409394	0.214985	2042	broad
ppeak1267	chr4	59573003	59575045	0.5	2042	broad
ppeak1268	chr7	20149926	20151968	0.17238	2042	broad
ppeak1269	chr7	58908508	58910550	0.558766	2042	broad
ppeak1270	chr9	64336497	64338538	0.414993	2041	broad
ppeak1271	chr1	104914207	104916247	0.334314	2040	broad
ppeak1272	chr10	52223934	52225974	0.598039	2040	broad
ppeak1273	chr14	125107178	125109218	0.39951	2040	broad
ppeak1274	chr15	45762678	45764718	0.583333	2040	broad
ppeak1275	chr9	49371297	49373337	0.137255	2040	broad
ppeak1276	chr13	23019618	23021657	0.495831	2039	broad
ppeak1277	chr17	33909699	33911738	0.521334	2039	broad
ppeak1278	chr4	14698703	14700742	0.409024	2039	broad
ppeak1279	chr7	86105720	86107759	0.60716	2039	broad
ppeak1280	chr8	115859216	115861255	0.199608	2039	broad
ppeak1281	chr1	75521395	75523433	0.498528	2038	broad
ppeak1282	chr14	124161732	124163770	0.647203	2038	broad
ppeak1283	chr9	103962935	103964973	0.187929	2038	broad
ppeak1284	chr13	132487237	132489274	0.512027	2037	broad
ppeak1285	chr14	131287812	131289849	0.353952	2037	broad
ppeak1286	chr16	48403313	48405350	0.4973	2037	broad
ppeak1287	chr4	99492729	99494766	0.504664	2037	broad
ppeak1288	chr6	103132161	103134198	0.187531	2037	broad
ppeak1289	chr8	104885784	104887821	0.474227	2037	broad
ppeak1290	chr12	42600725	42602761	0.493124	2036	broad
ppeak1291	chr15	31501644	31503680	0.586935	2036	broad
ppeak1292	chrX	54948358	54950394	0.394401	2036	broad
ppeak1293	chr14	75117749	75119784	0.822604	2035	broad
ppeak1294	chr2	87497116	87499151	0.558722	2035	broad
ppeak1295	chr5	93253117	93255152	0.132678	2035	broad
ppeak1296	chr2	144619032	144621066	0.109145	2034	broad
ppeak1297	chr5	46935529	46937563	0.652901	2034	broad
ppeak1298	chr6	59448383	59450417	0.562439	2034	broad
ppeak1299	chr2	47862760	47864793	0.282833	2033	broad
ppeak1300	chr6	13523784	13525817	0.545007	2033	broad
ppeak1301	chr8	112761458	112763491	0.583866	2033	broad
ppeak1302	chrX	106659688	106661721	0.337432	2033	broad
ppeak1303	chr13	118838832	118840864	0.51378	2032	broad
ppeak1304	chr5	73728978	73731010	0.494587	2032	broad
ppeak1305	chr14	28256075	28258106	0.77745	2031	broad
ppeak1306	chr8	110502864	110504895	0.517971	2031	broad
ppeak1307	chr9	128588041	128590072	0.138848	2031	broad
ppeak1308	chr14	71665710	71667740	0.546305	2030	broad
ppeak1309	chr16	18414837	18416867	0.674877	2030	broad
ppeak1310	chr6	137574677	137576707	0.491626	2030	broad
ppeak1311	chr1	268641270	268643299	0.533268	2029	broad
ppeak1312	chr3	17486986	17489015	0.620996	2029	broad
ppeak1313	chr5	12239692	12241721	0.491868	2029	broad
ppeak1314	chr8	47095279	47097308	0.255298	2029	broad
ppeak1315	chr9	66314620	66316649	0.62346	2029	broad
ppeak1316	chr11	34388384	34390412	0.113412	2028	broad
ppeak1317	chr14	6178825	6180853	0.110947	2028	broad
ppeak1318	chr6	106418946	106420974	0.357002	2028	broad
ppeak1319	chr14	103834747	103836774	0.516034	2027	broad
ppeak1320	chr2	15615933	15617960	0.307844	2027	broad
ppeak1321	chrX	41579450	41581477	0.353725	2027	broad
ppeak1322	chr12	19077411	19079437	0.517275	2026	broad
ppeak1323	chr14	51160334	51162360	0.307502	2026	broad
ppeak1324	chr14	113637768	113639794	0.658934	2026	broad
ppeak1325	chr2	28042243	28044269	0.625864	2026	broad
ppeak1326	chr1	163390511	163392536	0.298765	2025	broad
ppeak1327	chr1	258044225	258046250	0.320494	2025	broad
ppeak1328	chr14	28590847	28592872	0.681975	2025	broad
ppeak1329	chr17	17915157	17917182	0.490864	2025	broad
ppeak1330	chr7	117675681	117677706	0.722469	2025	broad
ppeak1331	chr1	22800460	22802484	0.313735	2024	broad
ppeak1332	chr1	90298930	90300954	0.690217	2024	broad
ppeak1333	chr10	57928489	57930513	0.658103	2024	broad
ppeak1334	chr12	14668934	14670958	0.294466	2024	broad
ppeak1335	chr13	153996144	153998168	0.479743	2024	broad
ppeak1336	chr15	47599620	47601644	0.527668	2024	broad
ppeak1337	chr3	115175737	115177761	0.555336	2024	broad
ppeak1338	chr4	55738461	55740485	0.587451	2024	broad
ppeak1339	chr9	66433526	66435550	0.62253	2024	broad
ppeak1340	chr1	56068137	56070160	0.745922	2023	broad
ppeak1341	chr1	217286744	217288767	0.504696	2023	broad
ppeak1342	chr10	32755032	32757055	0.636678	2023	broad
ppeak1343	chr3	92812552	92814575	0.531883	2023	broad
ppeak1344	chr4	125110000	125112023	0.584775	2023	broad
ppeak1345	chr13	75604605	75606627	0.588032	2022	broad
ppeak1346	chr3	59775244	59777266	0.621662	2022	broad
ppeak1347	chr14	41441745	41443766	0.638793	2021	broad
ppeak1348	chr2	83690318	83692339	0.452251	2021	broad
ppeak1349	chr2	96218456	96220477	0.267689	2021	broad
ppeak1350	chr16	44145517	44147537	0.533663	2020	broad
ppeak1351	chr6	96576095	96578115	0.685149	2020	broad
ppeak1352	chr6	98253101	98255121	0.520792	2020	broad
ppeak1353	chrX	19907943	19909963	0.357921	2020	broad
ppeak1354	chr12	45504518	45506537	0.73898	2019	broad
ppeak1355	chr3	92988847	92990866	0.0901436	2019	broad
ppeak1356	chr3	128865395	128867414	0.508172	2019	broad
ppeak1357	chr6	51254780	51256799	0.503715	2019	broad
ppeak1358	chr7	55262520	55264539	0.283804	2019	broad
ppeak1359	chrY	9874029	9876048	0.351659	2019	broad
ppeak1360	chrX	98218687	98220705	0.331516	2018	broad
ppeak1361	chr1	184378414	184380431	0.45414	2017	broad
ppeak1362	chr13	135467217	135469234	0.636093	2017	broad
ppeak1363	chr2	71796555	71798572	0.618741	2017	broad
ppeak1364	chr6	312484	314501	0.629648	2017	broad
ppeak1365	chr6	914658	916675	0.491324	2017	broad
ppeak1366	chr8	82113922	82115939	0.566683	2017	broad
ppeak1367	chr1	95808450	95810466	0.577877	2016	broad
ppeak1368	chr7	64876399	64878415	0.555556	2016	broad
ppeak1369	chr6	70312971	70314986	0.262531	2015	broad
ppeak1370	chr8	87568831	87570846	0.557816	2015	broad
ppeak1371	chr1	179713404	179715418	0.683714	2014	broad
ppeak1372	chr11	68051621	68053635	0.655412	2014	broad
ppeak1373	chr15	128307104	128309118	0.5	2014	broad
ppeak1374	chr2	57279108	57281122	0.533764	2014	broad
ppeak1375	chr2	131369576	131371590	0.247269	2014	broad
ppeak1376	chr5	100427937	100429951	0.456306	2014	broad
ppeak1377	chr8	87907864	87909878	0.500993	2014	broad
ppeak1378	chr3	2464664	2466677	0.284153	2013	broad
ppeak1379	chr7	662841	664854	0.116244	2013	broad
ppeak1380	chr7	75720845	75722858	0.26925	2013	broad
ppeak1381	chrX	39953820	39955833	0.438152	2013	broad
ppeak1382	chr14	114165837	114167849	0.498509	2012	broad
ppeak1383	chr8	121656666	121658678	0.349404	2012	broad
ppeak1384	chr9	63861257	63863269	0.209742	2012	broad
ppeak1385	chr9	129579497	129581509	0.352883	2012	broad
ppeak1386	chr13	189714542	189716553	0.724515	2011	broad
ppeak1387	chr14	6819319	6821330	0.446544	2011	broad
ppeak1388	chr14	60139869	60141880	0.636997	2011	broad
ppeak1389	chr2	150561277	150563288	0.399304	2011	broad
ppeak1390	chr7	13126285	13128296	0.279463	2011	broad
ppeak1391	chr1	53865486	53867496	0.39204	2010	broad
ppeak1392	chr1	270178797	270180807	0.589055	2010	broad
ppeak1393	chr11	20904593	20906603	0.733333	2010	broad
ppeak1394	chr6	52109101	52111111	0.194527	2010	broad
ppeak1395	chr10	60711830	60713839	0.254853	2009	broad
ppeak1396	chrX	41773995	41776004	0.381782	2009	broad
ppeak1397	chr2	66213859	66215867	0.700199	2008	broad
ppeak1398	chr16	32804864	32806871	0.451918	2007	broad
ppeak1399	chr2	10891948	10893955	0.11709	2007	broad
ppeak1400	chr4	117067601	117069608	0.517688	2007	broad
ppeak1401	chr6	94890809	94892816	0.583956	2007	broad
ppeak1402	chr12	47643252	47645258	0.655533	2006	broad
ppeak1403	chr5	56282303	56284309	0.361914	2006	broad
ppeak1404	chrX	111915244	111917250	0.121635	2006	broad
ppeak1405	chr8	87773907	87775912	0.786534	2005	broad
ppeak1406	chr13	124181333	124183337	0.196607	2004	broad
ppeak1407	chr14	77766366	77768370	0.611277	2004	broad
ppeak1408	chr12	11964753	11966756	0.674988	2003	broad
ppeak1409	chr12	54543314	54545317	0.422866	2003	broad
ppeak1410	chr14	126936025	126938028	0.361957	2003	broad
ppeak1411	chr6	32012652	32014655	0.62007	2003	broad
ppeak1412	chr7	113146983	113148986	0.752371	2003	broad
ppeak1413	chr11	45017874	45019876	0.50999	2002	broad
ppeak1414	chr3	39275003	39277005	0.603896	2002	broad
ppeak1415	chr4	68778762	68780764	0.643357	2002	broad
ppeak1416	chr7	96585156	96587158	0.267732	2002	broad
ppeak1417	chr8	44448733	44450735	0.548452	2002	broad
ppeak1418	chrX	74462476	74464478	0.220779	2002	broad
ppeak1419	chr4	32700877	32702878	0.564218	2001	broad
ppeak1420	chr8	136556217	136558218	0.646677	2001	broad
ppeak1421	chr10	23862337	23864337	0.5965	2000	broad
ppeak1422	chr12	43752774	43754774	0.5245	2000	broad
ppeak1423	chr3	1115492	1117492	0.2725	2000	broad
ppeak1424	chr3	44021346	44023346	0.5075	2000	broad
ppeak1425	chr1	143538667	143540666	0.83992	1999	broad
ppeak1426	chr1	272453440	272455439	0.708354	1999	broad
ppeak1427	chr18	19572156	19574155	0.568784	1999	broad
ppeak1428	chr3	132425148	132427147	0.545273	1999	broad
ppeak1429	chr8	118505662	118507661	0.673337	1999	broad
ppeak1430	chr9	46889788	46891787	0.344172	1999	broad
ppeak1431	chr2	136474490	136476488	0.605105	1998	broad
ppeak1432	chr8	134137093	134139091	0.175676	1998	broad
ppeak1433	chr1	72311424	72313421	0.281422	1997	broad
ppeak1434	chr11	19316373	19318370	0.671007	1997	broad
ppeak1435	chr16	23765996	23767993	0.509765	1997	broad
ppeak1436	chr18	5779008	5781005	0.660991	1997	broad
ppeak1437	chr3	15025386	15027383	0.250876	1997	broad
ppeak1438	chr5	51210556	51212553	0.554331	1997	broad
ppeak1439	chr6	144782096	144784093	0.550325	1997	broad
ppeak1440	chr3	86782302	86784297	0.724311	1995	broad
ppeak1441	chr6	111235130	111237125	0.393985	1995	broad
ppeak1442	chr12	23952506	23954500	0.611334	1994	broad
ppeak1443	chr14	75991566	75993560	0.468405	1994	broad
ppeak1444	chr3	56810417	56812411	0.561184	1994	broad
ppeak1445	chr7	66795484	66797478	0.52658	1994	broad
ppeak1446	chr10	32147659	32149652	0.280482	1993	broad
ppeak1447	chr14	101193185	101195178	0.310587	1993	broad
ppeak1448	chr2	49803477	49805470	0.521325	1993	broad
ppeak1449	chr3	85163854	85165847	0.360763	1993	broad
ppeak1450	chr5	23028262	23030255	0.24285	1993	broad
ppeak1451	chr6	45576166	45578159	0.475665	1993	broad
ppeak1452	chr6	55553954	55555947	0.5715	1993	broad
ppeak1453	chr5	28827978	28829970	0.515562	1992	broad
ppeak1454	chr17	40170319	40172310	0.419387	1991	broad
ppeak1455	chr4	93412285	93414276	0.270216	1991	broad
ppeak1456	chrX	90418844	90420835	0.34455	1991	broad
ppeak1457	chr13	129995495	129997485	0.494472	1990	broad
ppeak1458	chr14	77934515	77936505	0.522613	1990	broad
ppeak1459	chr3	127081832	127083822	0.61407	1990	broad
ppeak1460	chr5	10186570	10188560	0.251759	1990	broad
ppeak1461	chr9	32811183	32813173	0.726131	1990	broad
ppeak1462	chr1	109825226	109827215	0.276521	1989	broad
ppeak1463	chr10	57599269	57601258	0.505279	1989	broad
ppeak1464	chr14	72382518	72384507	0.524887	1989	broad
ppeak1465	chr2	77642963	77644952	0.509804	1989	broad
ppeak1466	chr7	37655813	37657802	0.605329	1989	broad
ppeak1467	chr1	15328183	15330171	0.448189	1988	broad
ppeak1468	chr16	41293036	41295024	0.15996	1988	broad
ppeak1469	chr2	74318674	74320662	0.226358	1988	broad
ppeak1470	chrX	124443686	124445674	0.302314	1988	broad
ppeak1471	chr11	19105915	19107901	0.649043	1986	broad
ppeak1472	chr11	78599782	78601768	0.617825	1986	broad
ppeak1473	chr14	51131993	51133979	0.607754	1986	broad
ppeak1474	chr15	117730032	117732018	0.345418	1986	broad
ppeak1475	chr3	69656992	69658978	0.520645	1986	broad
ppeak1476	chr3	73938781	73940767	0.566465	1986	broad
ppeak1477	chr4	90196386	90198372	0.512085	1986	broad
ppeak1478	chr4	99306165	99308151	0.246224	1986	broad
ppeak1479	chr9	102562046	102564032	0.697885	1986	broad
ppeak1480	chr1	129874408	129876393	0.508816	1985	broad
ppeak1481	chr10	58095567	58097552	0.635768	1985	broad
ppeak1482	chr12	37613247	37615232	0.573804	1985	broad
ppeak1483	chr13	3991828	3993813	0.55466	1985	broad
ppeak1484	chr5	73406969	73408954	0.480605	1985	broad
ppeak1485	chr6	103964014	103965999	0.636776	1985	broad
ppeak1486	chr7	75103326	75105311	0.632746	1985	broad
ppeak1487	chr12	44975125	44977109	0.465726	1984	broad
ppeak1488	chr13	34838604	34840588	0.621976	1984	broad
ppeak1489	chr3	5462902	5464886	0.693044	1984	broad
ppeak1490	chr4	127289579	127291563	0.145665	1984	broad
ppeak1491	chr10	5753433	5755416	0.483106	1983	broad
ppeak1492	chr12	18914381	18916364	0.546142	1983	broad
ppeak1493	chr13	74705478	74707461	0.718104	1983	broad
ppeak1494	chr14	23446077	23448060	0.461926	1983	broad
ppeak1495	chr14	71827058	71829041	0.489158	1983	broad
ppeak1496	chr6	119356255	119358238	0.628341	1983	broad
ppeak1497	chr9	95280544	95282527	0.347958	1983	broad
ppeak1498	chr13	124699643	124701625	0.463673	1982	broad
ppeak1499	chr5	10150555	10152537	0.425328	1982	broad
ppeak1500	chr5	48704529	48706511	0.105954	1982	broad
ppeak1501	chr7	40806485	40808467	0.298688	1982	broad
ppeak1502	chr12	1112510	1114491	0.729934	1981	broad
ppeak1503	chr2	2019984	2021965	0.527007	1981	broad
ppeak1504	chr8	96267786	96269767	0.641595	1981	broad
ppeak1505	chr9	17333255	17335236	0.551237	1981	broad
ppeak1506	chr1	236970910	236972890	0.533333	1980	broad
ppeak1507	chr10	9979237	9981217	0.522222	1980	broad
ppeak1508	chr5	9272783	9274763	0.442424	1980	broad
ppeak1509	chr5	27571007	27572987	0.519192	1980	broad
ppeak1510	chr6	148912013	148913993	0.536869	1980	broad
ppeak1511	chr8	12967568	12969548	0.696465	1980	broad
ppeak1512	chr8	86402783	86404763	0.575758	1980	broad
ppeak1513	chr13	181191366	181193345	0.243557	1979	broad
ppeak1514	chr14	113230431	113232410	0.323901	1979	broad
ppeak1515	chr2	65107596	65109575	0.43052	1979	broad
ppeak1516	chr5	59734280	59736259	0.791814	1979	broad
ppeak1517	chr15	118876290	118878268	0.277048	1978	broad
ppeak1518	chr4	72779642	72781620	0.471183	1978	broad
ppeak1519	chr7	75137683	75139661	0.390293	1978	broad
ppeak1520	chrX	124282234	124284212	0.120324	1978	broad
ppeak1521	chr10	19758392	19760369	0.559939	1977	broad
ppeak1522	chr14	12182597	12184574	0.59737	1977	broad
ppeak1523	chr3	44482276	44484253	0.510369	1977	broad
ppeak1524	chr5	28300598	28302575	0.499747	1977	broad
ppeak1525	chr6	52276981	52278958	0.280223	1977	broad
ppeak1526	chr8	131502212	131504189	0.320182	1977	broad
ppeak1527	chr17	62880597	62882573	0.473178	1976	broad
ppeak1528	chr18	54282549	54284525	0.597672	1976	broad
ppeak1529	chr18	54614310	54616286	0.668522	1976	broad
ppeak1530	chrX	34522428	34524404	0.192308	1976	broad
ppeak1531	chr1	253427813	253429788	0.587342	1975	broad
ppeak1532	chr11	18543171	18545146	0.245063	1975	broad
ppeak1533	chr15	25328639	25330614	0.589367	1975	broad
ppeak1534	chr6	157843411	157845386	0.499747	1975	broad
ppeak1535	chr4	85029636	85031610	0.460993	1974	broad
ppeak1536	chr15	3524766	3526739	0.649772	1973	broad
ppeak1537	chr16	71856940	71858913	0.446528	1973	broad
ppeak1538	chr5	59728000	59729973	0.603649	1973	broad
ppeak1539	chr8	81022996	81024969	0.619361	1973	broad
ppeak1540	chr8	131057581	131059554	0.602129	1973	broad
ppeak1541	chr10	10264339	10266311	0.610041	1972	broad
ppeak1542	chr14	50324792	50326764	0.258114	1972	broad
ppeak1543	chr14	59643298	59645270	0.225152	1972	broad
ppeak1544	chr14	73323598	73325570	0.66785	1972	broad
ppeak1545	chr2	58573160	58575132	0.59787	1972	broad
ppeak1546	chr5	93131789	93133761	0.706897	1972	broad
ppeak1547	chr6	110121842	110123814	0.567444	1972	broad
ppeak1548	chr7	87102036	87104008	0.404158	1972	broad
ppeak1549	chr8	73303304	73305276	0.810852	1972	broad
ppeak1550	chr1	227574236	227576207	0.226788	1971	broad
ppeak1551	chr13	61067170	61069141	0.441908	1971	broad
ppeak1552	chr16	79356462	79358433	0.634196	1971	broad
ppeak1553	chr8	33373109	33375080	0.37037	1971	broad
ppeak1554	chr9	12849917	12851888	0.543379	1971	broad
ppeak1555	chr5	21273389	21275359	0.659391	1970	broad
ppeak1556	chr14	1166006	1167975	0.567293	1969	broad
ppeak1557	chr15	135592856	135594824	0.452236	1968	broad
ppeak1558	chr17	1559652	1561620	0.343496	1968	broad
ppeak1559	chr2	76928850	76930818	0.5	1968	broad
ppeak1560	chr5	6083501	6085469	0.40752	1968	broad
ppeak1561	chr6	28164524	28166492	0.576728	1968	broad
ppeak1562	chr8	110377280	110379248	0.502033	1968	broad
ppeak1563	chr1	114749866	114751833	0.172852	1967	broad
ppeak1564	chr1	119020681	119022648	0.605491	1967	broad
ppeak1565	chr12	54583612	54585579	0.314692	1967	broad
ppeak1566	chr15	68049766	68051733	0.328927	1967	broad
ppeak1567	chr6	144423504	144425471	0.373665	1967	broad
ppeak1568	chr9	17075853	17077820	0.370107	1967	broad
ppeak1569	chr1	122633717	122635683	0.512208	1966	broad
ppeak1570	chr1	251276232	251278198	0.591048	1966	broad
ppeak1571	chr14	125405574	125407540	0.536623	1966	broad
ppeak1572	chr16	3563843	3565809	0.753306	1966	broad
ppeak1573	chr7	30928271	30930237	0.401322	1966	broad
ppeak1574	chr8	77969328	77971294	0.640895	1966	broad
ppeak1575	chr11	57792458	57794423	0.29313	1965	broad
ppeak1576	chr13	67870884	67872849	0.448855	1965	broad
ppeak1577	chr13	123778947	123780912	0.71145	1965	broad
ppeak1578	chr14	30697880	30699845	0.584733	1965	broad
ppeak1579	chr4	84917462	84919427	0.506361	1965	broad
ppeak1580	chrUn_NW_018085246v1	140945	142910	0.188295	1965	broad
ppeak1581	chr13	196801787	196803751	0.596741	1964	broad
ppeak1582	chr2	2057381	2059345	0.370672	1964	broad
ppeak1583	chr6	159655296	159657260	0.67057	1964	broad
ppeak1584	chr1	77539581	77541544	0.38054	1963	broad
ppeak1585	chr2	5798813	5800776	0.69893	1963	broad
ppeak1586	chr5	49185698	49187661	0.0881304	1963	broad
ppeak1587	chr6	84129363	84131326	0.473765	1963	broad
ppeak1588	chrUn_NW_018084874v1	687957	689920	0.597045	1963	broad
ppeak1589	chr1	36065021	36066983	0.320591	1962	broad
ppeak1590	chr12	18741836	18743798	0.308359	1962	broad
ppeak1591	chr14	47503246	47505208	0.203874	1962	broad
ppeak1592	chr4	98587840	98589802	0.397554	1962	broad
ppeak1593	chr7	53145797	53147759	0.58053	1962	broad
ppeak1594	chr1	232355970	232357931	0.758797	1961	broad
ppeak1595	chr11	4731284	4733245	0.508414	1961	broad
ppeak1596	chr13	73830877	73832838	0.613463	1961	broad
ppeak1597	chr3	54774817	54776778	0.536461	1961	broad
ppeak1598	chr4	67843670	67845631	0.387557	1961	broad
ppeak1599	chr1	240984124	240986084	0.553061	1960	broad
ppeak1600	chr15	879338	881298	0.166837	1960	broad
ppeak1601	chr17	41093422	41095382	0.602041	1960	broad
ppeak1602	chr2	59522923	59524883	0.55	1960	broad
ppeak1603	chr2	108255398	108257358	0.546429	1960	broad
ppeak1604	chr4	106625767	106627727	0.668878	1960	broad
ppeak1605	chr5	47686400	47688360	0.637755	1960	broad
ppeak1606	chr6	118817076	118819036	0.468367	1960	broad
ppeak1607	chr8	109397513	109399473	0.248469	1960	broad
ppeak1608	chr13	31569375	31571334	0.573252	1959	broad
ppeak1609	chr16	26658459	26660418	0.486473	1959	broad
ppeak1610	chr2	16219015	16220974	0.409903	1959	broad
ppeak1611	chr15	60053774	60055732	0.659857	1958	broad
ppeak1612	chr3	40693392	40695350	0.201736	1958	broad
ppeak1613	chrUn_NW_018084979v1	2229556	2231514	0.525026	1958	broad
ppeak1614	chr18	25935455	25937412	0.480838	1957	broad
ppeak1615	chr3	37460439	37462396	0.262647	1957	broad
ppeak1616	chr15	37592471	37594427	0.255624	1956	broad
ppeak1617	chr18	42800651	42802607	0.592025	1956	broad
ppeak1618	chr10	51619489	51621444	0.734527	1955	broad
ppeak1619	chr13	79138756	79140711	0.519693	1955	broad
ppeak1620	chr13	196595628	196597583	0.138619	1955	broad
ppeak1621	chr6	135605724	135607679	0.596931	1955	broad
ppeak1622	chr7	113658989	113660944	0.547315	1955	broad
ppeak1623	chr9	139168701	139170656	0.22046	1955	broad
ppeak1624	chr16	43345102	43347056	0.559877	1954	broad
ppeak1625	chr4	98731855	98733809	0.62129	1954	broad
ppeak1626	chr5	10212317	10214271	0.447799	1954	broad
ppeak1627	chr5	87485746	87487700	0.512282	1954	broad
ppeak1628	chr12	46084683	46086636	0.625704	1953	broad
ppeak1629	chr13	121206480	121208433	0.449565	1953	broad
ppeak1630	chr15	44885780	44887733	0.573477	1953	broad
ppeak1631	chr15	47695810	47697763	0.569892	1953	broad
ppeak1632	chr2	64860558	64862511	0.394265	1953	broad
ppeak1633	chr1	269453530	269455482	0.755635	1952	broad
ppeak1634	chr14	40276832	40278784	0.467213	1952	broad
ppeak1635	chr2	16132069	16134021	0.385246	1952	broad
ppeak1636	chr5	24712405	24714357	0.505123	1952	broad
ppeak1637	chr6	158536141	158538093	0.367316	1952	broad
ppeak1638	chrUn_NW_018084979v1	2152600	2154552	0.65625	1952	broad
ppeak1639	chr11	24969694	24971645	0.592517	1951	broad
ppeak1640	chr15	130752302	130754253	0.208098	1951	broad
ppeak1641	chr16	40105533	40107484	0.785238	1951	broad
ppeak1642	chr3	17324931	17326882	0.652998	1951	broad
ppeak1643	chr4	81935959	81937910	0.497181	1951	broad
ppeak1644	chr18	38800454	38802404	0.565641	1950	broad
ppeak1645	chr2	6901620	6903570	0.495385	1950	broad
ppeak1646	chr4	77109078	77111028	0.546154	1950	broad
ppeak1647	chr5	9694054	9696004	0.611282	1950	broad
ppeak1648	chr5	22873708	22875658	0.426667	1950	broad
ppeak1649	chr12	39974588	39976537	0.211904	1949	broad
ppeak1650	chr16	52780466	52782415	0.564392	1949	broad
ppeak1651	chr3	31331717	31333666	0.596716	1949	broad
ppeak1652	chr3	53032024	53033973	0.570036	1949	broad
ppeak1653	chr6	37943014	37944963	0.592099	1949	broad
ppeak1654	chrUn_NW_018084804v1	138732	140681	0.690097	1949	broad
ppeak1655	chr12	46327217	46329164	0.341551	1947	broad
ppeak1656	chr2	116845899	116847846	0.597329	1947	broad
ppeak1657	chr3	72378814	72380761	0.779661	1947	broad
ppeak1658	chr4	95447985	95449932	0.491012	1947	broad
ppeak1659	chr6	37192723	37194670	0.542886	1947	broad
ppeak1660	chr15	104746690	104748636	0.55036	1946	broad
ppeak1661	chr3	58160504	58162450	0.579651	1946	broad
ppeak1662	chr4	69802171	69804117	0.249743	1946	broad
ppeak1663	chr12	46632365	46634310	0.220051	1945	broad
ppeak1664	chr14	34608096	34610041	0.513111	1945	broad
ppeak1665	chr3	77167862	77169807	0.410797	1945	broad
ppeak1666	chr4	67816030	67817975	0.337789	1945	broad
ppeak1667	chr6	72195431	72197376	0.616452	1945	broad
ppeak1668	chr7	56083465	56085410	0.71671	1945	broad
ppeak1669	chr13	14041702	14043646	0.506173	1944	broad
ppeak1670	chr13	18994392	18996336	0.452675	1944	broad
ppeak1671	chr13	122128933	122130877	0.167181	1944	broad
ppeak1672	chr17	58051707	58053649	0.618435	1942	broad
ppeak1673	chr4	126873797	126875739	0.662204	1942	broad
ppeak1674	chr5	68677286	68679228	0.632853	1942	broad
ppeak1675	chr5	77644350	77646292	0.520082	1942	broad
ppeak1676	chr5	81776186	81778128	0.262101	1942	broad
ppeak1677	chr6	52506043	52507985	0.588054	1942	broad
ppeak1678	chr6	146051194	146053136	0.222451	1942	broad
ppeak1679	chrX	515437	517379	0.290422	1942	broad
ppeak1680	chr1	27379874	27381815	0.696548	1941	broad
ppeak1681	chr3	38780710	38782651	0.595054	1941	broad
ppeak1682	chr7	20997682	20999623	0.699124	1941	broad
ppeak1683	chr14	109068766	109070706	0.554639	1940	broad
ppeak1684	chr18	55781586	55783526	0.423711	1940	broad
ppeak1685	chr6	81722888	81724828	0.637629	1940	broad
ppeak1686	chr1	145058290	145060229	0.615781	1939	broad
ppeak1687	chr2	84133149	84135088	0.345023	1939	broad
ppeak1688	chr6	103785422	103787361	0.421351	1939	broad
ppeak1689	chrX	0	1939	0.259412	1939	broad
ppeak1690	chr3	94011240	94013178	0.639835	1938	broad
ppeak1691	chr4	98162635	98164573	0.53612	1938	broad
ppeak1692	chr6	81358707	81360645	0.379257	1938	broad
ppeak1693	chr9	6746779	6748717	0.198658	1938	broad
ppeak1694	chr9	42982979	42984917	0.405057	1938	broad
ppeak1695	chr13	207676029	207677966	0.556531	1937	broad
ppeak1696	chr18	18008011	18009948	0.271554	1937	broad
ppeak1697	chr4	98250681	98252618	0.691791	1937	broad
ppeak1698	chr2	70953772	70955708	0.62345	1936	broad
ppeak1699	chr3	39537406	39539342	0.632748	1936	broad
ppeak1700	chr6	115926661	115928597	0.584711	1936	broad
ppeak1701	chrX	108611309	108613245	0.405992	1936	broad
ppeak1702	chr4	111466182	111468117	0.464599	1935	broad
ppeak1703	chr5	21559318	21561253	0.650129	1935	broad
ppeak1704	chrUn_NW_018085072v1	178477	180412	0.428941	1935	broad
ppeak1705	chr1	175447366	175449300	0.532058	1934	broad
ppeak1706	chr15	76135107	76137041	0.594105	1934	broad
ppeak1707	chr16	76489693	76491627	0.103413	1934	broad
ppeak1708	chr1	82108990	82110923	0.309364	1933	broad
ppeak1709	chr13	50978545	50980478	0.211588	1933	broad
ppeak1710	chr2	85294186	85296119	0.374547	1933	broad
ppeak1711	chr3	87388891	87390824	0.603725	1933	broad
ppeak1712	chr4	79264853	79266786	0.508536	1933	broad
ppeak1713	chr6	168535023	168536956	0.404035	1933	broad
ppeak1714	chr8	99782128	99784061	0.513709	1933	broad
ppeak1715	chr1	149516065	149517997	0.697723	1932	broad
ppeak1716	chr2	16618400	16620332	0.539337	1932	broad
ppeak1717	chrUn_NW_018084968v1	1849642	1851574	0.427536	1932	broad
ppeak1718	chr11	18755747	18757678	0.710513	1931	broad
ppeak1719	chr12	17305196	17307127	0.228897	1931	broad
ppeak1720	chr13	125399145	125401076	0.664423	1931	broad
ppeak1721	chr14	29067400	29069331	0.652512	1931	broad
ppeak1722	chr17	39244078	39246009	0.578975	1931	broad
ppeak1723	chr2	17447890	17449821	0.476437	1931	broad
ppeak1724	chr4	72880810	72882741	0.667012	1931	broad
ppeak1725	chr9	50092058	50093989	0.336613	1931	broad
ppeak1726	chr1	7679069	7680999	0.525389	1930	broad
ppeak1727	chr1	262320785	262322715	0.251295	1930	broad
ppeak1728	chr2	8281213	8283143	0.693264	1930	broad
ppeak1729	chr7	93083169	93085099	0.527461	1930	broad
ppeak1730	chr9	23207276	23209206	0.47772	1930	broad
ppeak1731	chr15	139457300	139459229	0.368066	1929	broad
ppeak1732	chr10	49240976	49242904	0.216805	1928	broad
ppeak1733	chr12	43335843	43337771	0.692946	1928	broad
ppeak1734	chr2	105201160	105203088	0.655083	1928	broad
ppeak1735	chr10	33866443	33868370	0.674105	1927	broad
ppeak1736	chr12	956069	957996	0.652309	1927	broad
ppeak1737	chr4	97917531	97919458	0.546445	1927	broad
ppeak1738	chr6	53469954	53471881	0.63259	1927	broad
ppeak1739	chr8	84811005	84812932	0.461339	1927	broad
ppeak1740	chr9	6282644	6284571	0.635703	1927	broad
ppeak1741	chrX	109420463	109422390	0.275039	1927	broad
ppeak1742	chr1	30531492	30533418	0.148494	1926	broad
ppeak1743	chr14	105829778	105831704	0.712357	1926	broad
ppeak1744	chr14	108032225	108034151	0.663551	1926	broad
ppeak1745	chr17	9441710	9443636	0.442368	1926	broad
ppeak1746	chr15	103153523	103155448	0.497662	1925	broad
ppeak1747	chr18	26046388	26048313	0.483636	1925	broad
ppeak1748	chr3	4102035	4103960	0.388052	1925	broad
ppeak1749	chr6	79809221	79811146	0.561558	1925	broad
ppeak1750	chr7	115369455	115371380	0.462338	1925	broad
ppeak1751	chr11	45369617	45371541	0.378898	1924	broad
ppeak1752	chr2	119340352	119342276	0.35343	1924	broad
ppeak1753	chr4	56858881	56860805	0.538462	1924	broad
ppeak1754	chr5	14853964	14855888	0.524948	1924	broad
ppeak1755	chr8	76269205	76271129	0.566528	1924	broad
ppeak1756	chr9	64190999	64192923	0.215177	1924	broad
ppeak1757	chr1	12297226	12299149	0.597504	1923	broad
ppeak1758	chr13	8567595	8569517	0.181582	1922	broad
ppeak1759	chr13	70171800	70173722	0.283039	1922	broad
ppeak1760	chr17	34626722	34628644	0.337149	1922	broad
ppeak1761	chr3	117591868	117593790	0.187305	1922	broad
ppeak1762	chr6	13011326	13013248	0.549948	1922	broad
ppeak1763	chr6	86137730	86139652	0.432882	1922	broad
ppeak1764	chr9	10088792	10090714	0.539022	1922	broad
ppeak1765	chr9	11004163	11006085	0.51821	1922	broad
ppeak1766	chr1	136616283	136618204	0.142634	1921	broad
ppeak1767	chr12	20902367	20904288	0.608017	1921	broad
ppeak1768	chr14	36063516	36065437	0.732431	1921	broad
ppeak1769	chr14	91118789	91120710	0.439355	1921	broad
ppeak1770	chr5	46573160	46575081	0.536179	1921	broad
ppeak1771	chr14	98791465	98793385	0.403646	1920	broad
ppeak1772	chr15	123500283	123502203	0.309375	1920	broad
ppeak1773	chr4	115310522	115312442	0.544792	1920	broad
ppeak1774	chr9	74173772	74175692	0.359896	1920	broad
ppeak1775	chr14	23592981	23594900	0.663366	1919	broad
ppeak1776	chr2	9607152	9609071	0.385618	1919	broad
ppeak1777	chr6	147320318	147322237	0.692548	1919	broad
ppeak1778	chr6	168993791	168995710	0.670141	1919	broad
ppeak1779	chr13	31552112	31554030	0.384776	1918	broad
ppeak1780	chr2	6276003	6277921	0.537018	1918	broad
ppeak1781	chr2	66055218	66057136	0.586027	1918	broad
ppeak1782	chr1	222474455	222476372	0.483568	1917	broad
ppeak1783	chr14	66965749	66967666	0.536776	1917	broad
ppeak1784	chr2	76510325	76512242	0.571205	1917	broad
ppeak1785	chr3	46992114	46994031	0.556599	1917	broad
ppeak1786	chr16	51732799	51734715	0.473904	1916	broad
ppeak1787	chr9	8760534	8762450	0.490605	1916	broad
ppeak1788	chr9	46520756	46522672	0.287578	1916	broad
ppeak1789	chr1	177593317	177595232	0.159269	1915	broad
ppeak1790	chr1	209667071	209668986	0.499739	1915	broad
ppeak1791	chr1	269724796	269726711	0.189034	1915	broad
ppeak1792	chr12	50736424	50738339	0.640731	1915	broad
ppeak1793	chr2	108733002	108734917	0.508616	1915	broad
ppeak1794	chr7	70659792	70661707	0.169191	1915	broad
ppeak1795	chr2	141884317	141886231	0.610763	1914	broad
ppeak1796	chr4	111164497	111166411	0.454023	1914	broad
ppeak1797	chr5	46481157	46483071	0.380878	1914	broad
ppeak1798	chr6	6736767	6738681	0.18861	1914	broad
ppeak1799	chr6	94960120	94962034	0.340125	1914	broad
ppeak1800	chr7	15281533	15283447	0.456113	1914	broad
ppeak1801	chr1	236340167	236342080	0.636696	1913	broad
ppeak1802	chr11	4053318	4055231	0.542081	1913	broad
ppeak1803	chr11	25810607	25812520	0.142708	1913	broad
ppeak1804	chr14	9196634	9198547	0.444328	1913	broad
ppeak1805	chr15	110919530	110921443	0.520648	1913	broad
ppeak1806	chr5	65120425	65122338	0.36644	1913	broad
ppeak1807	chr13	199830209	199832121	0.398536	1912	broad
ppeak1808	chr15	140222643	140224555	0.712343	1912	broad
ppeak1809	chr2	4652565	4654477	0.58159	1912	broad
ppeak1810	chr3	40567513	40569425	0.575314	1912	broad
ppeak1811	chr4	101919716	101921628	0.483787	1912	broad
ppeak1812	chr6	83857584	83859496	0.551778	1912	broad
ppeak1813	chr7	24187860	24189772	0.471757	1912	broad
ppeak1814	chr9	44595949	44597861	0.599372	1912	broad
ppeak1815	chrUn_NW_018085131v1	5619	7531	0.816946	1912	broad
ppeak1816	chr12	14260675	14262586	0.491889	1911	broad
ppeak1817	chr13	36220959	36222870	0.333857	1911	broad
ppeak1818	chr13	54903214	54905125	0.306122	1911	broad
ppeak1819	chr14	113125675	113127586	0.66719	1911	broad
ppeak1820	chr15	67319428	67321339	0.574045	1911	broad
ppeak1821	chr4	106057492	106059403	0.606489	1911	broad
ppeak1822	chr1	186428920	186430830	0.571728	1910	broad
ppeak1823	chr12	24072926	24074836	0.307853	1910	broad
ppeak1824	chr6	91746780	91748690	0.546073	1910	broad
ppeak1825	chr15	86470604	86472513	0.590361	1909	broad
ppeak1826	chr7	84961555	84963464	0.208486	1909	broad
ppeak1827	chr15	121210893	121212801	0.729036	1908	broad
ppeak1828	chr2	72581377	72583285	0.26153	1908	broad
ppeak1829	chr6	138434355	138436263	0.464361	1908	broad
ppeak1830	chrX	110115752	110117660	0.197065	1908	broad
ppeak1831	chr1	79900327	79902234	0.615102	1907	broad
ppeak1832	chr11	13515408	13517315	0.0943891	1907	broad
ppeak1833	chr15	103577991	103579898	0.572103	1907	broad
ppeak1834	chr3	72222109	72224016	0.48086	1907	broad
ppeak1835	chr5	64071725	64073632	0.575249	1907	broad
ppeak1836	chr9	64033861	64035768	0.868904	1907	broad
ppeak1837	chr10	24035176	24037082	0.349423	1906	broad
ppeak1838	chr11	78880040	78881946	0.519937	1906	broad
ppeak1839	chr14	121467862	121469768	0.320042	1906	broad
ppeak1840	chr2	9065368	9067274	0.417629	1906	broad
ppeak1841	chr6	54564777	54566683	0.558762	1906	broad
ppeak1842	chr8	29369902	29371808	0.477964	1906	broad
ppeak1843	chr8	133664526	133666432	0.682057	1906	broad
ppeak1844	chrUn_NW_018084979v1	3460240	3462146	0.535152	1906	broad
ppeak1845	chr13	19274596	19276501	0.539108	1905	broad
ppeak1846	chr17	28029951	28031856	0.214173	1905	broad
ppeak1847	chr1	252393959	252395863	0.432248	1904	broad
ppeak1848	chr12	52877577	52879481	0.595588	1904	broad
ppeak1849	chr14	54650858	54652762	0.506303	1904	broad
ppeak1850	chr14	66289402	66291306	0.383929	1904	broad
ppeak1851	chr15	124212218	124214122	0.107143	1904	broad
ppeak1852	chr17	31919760	31921664	0.327731	1904	broad
ppeak1853	chr6	43933251	43935155	0.587185	1904	broad
ppeak1854	chr6	161164701	161166605	0.716387	1904	broad
ppeak1855	chr1	168528815	168530718	0.460326	1903	broad
ppeak1856	chr12	15105384	15107287	0.510247	1903	broad
ppeak1857	chr2	58683105	58685008	0.610615	1903	broad
ppeak1858	chr3	41283493	41285396	0.489228	1903	broad
ppeak1859	chr3	72793240	72795143	0.554388	1903	broad
ppeak1860	chrUn_NW_018084979v1	1845098	1847001	0.349448	1903	broad
ppeak1861	chr1	143867062	143868964	0.545216	1902	broad
ppeak1862	chr13	197687831	197689733	0.644585	1902	broad
ppeak1863	chr2	102436327	102438229	0.278654	1902	broad
ppeak1864	chr8	131923466	131925368	0.553628	1902	broad
ppeak1865	chrX	125382250	125384152	0.329127	1902	broad
ppeak1866	chr13	204798606	204800507	0.445029	1901	broad
ppeak1867	chr4	41747734	41749635	0.651762	1901	broad
ppeak1868	chr15	139989962	139991862	0.604737	1900	broad
ppeak1869	chr16	47599918	47601818	0.378947	1900	broad
ppeak1870	chr17	63028678	63030578	0.506842	1900	broad
ppeak1871	chr3	111530590	111532490	0.6	1900	broad
ppeak1872	chr8	43091358	43093258	0.34	1900	broad
ppeak1873	chr12	24846120	24848019	0.229595	1899	broad
ppeak1874	chr13	127933095	127934994	0.512375	1899	broad
ppeak1875	chr2	119777004	119778903	0.47288	1899	broad
ppeak1876	chr7	12117288	12119187	0.614534	1899	broad
ppeak1877	chrUn_NW_018084833v1	1006551	1008450	0.56872	1899	broad
ppeak1878	chr12	12881344	12883242	0.502107	1898	broad
ppeak1879	chr13	107016592	107018490	0.248683	1898	broad
ppeak1880	chr13	133494596	133496494	0.32824	1898	broad
ppeak1881	chr15	87378724	87380622	0.621707	1898	broad
ppeak1882	chr2	141237072	141238970	0.45627	1898	broad
ppeak1883	chr2	141945056	141946954	0.591675	1898	broad
ppeak1884	chr3	78902434	78904332	0.222866	1898	broad
ppeak1885	chr3	106211970	106213868	0.169652	1898	broad
ppeak1886	chr3	110472826	110474724	0.689673	1898	broad
ppeak1887	chr5	68222620	68224518	0.573235	1898	broad
ppeak1888	chr12	11373899	11375796	0.128097	1897	broad
ppeak1889	chr13	86511837	86513734	0.403268	1897	broad
ppeak1890	chr3	103491066	103492963	0.089088	1897	broad
ppeak1891	chr10	30427081	30428977	0.243143	1896	broad
ppeak1892	chr15	48609206	48611102	0.541667	1896	broad
ppeak1893	chr3	125352640	125354536	0.756329	1896	broad
ppeak1894	chr7	31699670	31701566	0.546941	1896	broad
ppeak1895	chr7	120754364	120756260	0.419304	1896	broad
ppeak1896	chrUn_NW_018084833v1	613898	615794	0.376582	1896	broad
ppeak1897	chr11	78293011	78294906	0.492876	1895	broad
ppeak1898	chr12	20938877	20940772	0.1219	1895	broad
ppeak1899	chr13	176082528	176084423	0.321372	1895	broad
ppeak1900	chr7	51876936	51878831	0.561478	1895	broad
ppeak1901	chr16	34477299	34479193	0.674762	1894	broad
ppeak1902	chr18	44908761	44910655	0.652059	1894	broad
ppeak1903	chr2	3285595	3287489	0.0887012	1894	broad
ppeak1904	chr1	66497814	66499707	0.450608	1893	broad
ppeak1905	chr13	69288937	69290830	0.530375	1893	broad
ppeak1906	chr3	23718990	23720883	0.641838	1893	broad
ppeak1907	chr4	6920761	6922654	0.640782	1893	broad
ppeak1908	chr6	94978808	94980701	0.582673	1893	broad
ppeak1909	chr8	84223038	84224931	0.651347	1893	broad
ppeak1910	chrX	61972269	61974162	0.191231	1893	broad
ppeak1911	chr10	46898607	46900499	0.494715	1892	broad
ppeak1912	chr10	48920416	48922308	0.625264	1892	broad
ppeak1913	chr11	25494606	25496498	0.643235	1892	broad
ppeak1914	chr2	45297894	45299786	0.184989	1892	broad
ppeak1915	chr3	59425420	59427312	0.481501	1892	broad
ppeak1916	chr3	81195570	81197462	0.292283	1892	broad
ppeak1917	chr4	72752521	72754413	0.778013	1892	broad
ppeak1918	chr4	129598472	129600364	0.384778	1892	broad
ppeak1919	chr6	129634695	129636587	0.581395	1892	broad
ppeak1920	chr2	135138971	135140862	0.182443	1891	broad
ppeak1921	chr3	79702144	79704035	0.473823	1891	broad
ppeak1922	chr6	78058996	78060887	0.510841	1891	broad
ppeak1923	chr6	98025348	98027239	0.334215	1891	broad
ppeak1924	chr1	31795238	31797128	0.506878	1890	broad
ppeak1925	chr1	203599808	203601698	0.575661	1890	broad
ppeak1926	chr10	41337545	41339435	0.0989418	1890	broad
ppeak1927	chr13	13327059	13328949	0.233862	1890	broad
ppeak1928	chr15	39131953	39133843	0.449735	1890	broad
ppeak1929	chr6	51665413	51667303	0.491005	1890	broad
ppeak1930	chr6	157219560	157221450	0.655556	1890	broad
ppeak1931	chr7	74294415	74296305	0.491534	1890	broad
ppeak1932	chr8	33636131	33638021	0.491534	1890	broad
ppeak1933	chr13	22124683	22126572	0.56432	1889	broad
ppeak1934	chr13	73573521	73575410	0.548438	1889	broad
ppeak1935	chr3	7464525	7466414	0.530969	1889	broad
ppeak1936	chr5	9485702	9487591	0.75172	1889	broad
ppeak1937	chr6	119884591	119886480	0.607729	1889	broad
ppeak1938	chr10	53602123	53604011	0.538665	1888	broad
ppeak1939	chr2	143286667	143288555	0.362288	1888	broad
ppeak1940	chr4	92289349	92291237	0.378178	1888	broad
ppeak1941	chr9	122633819	122635707	0.777013	1888	broad
ppeak1942	chr12	17210165	17212052	0.252782	1887	broad
ppeak1943	chr3	4930858	4932745	0.18548	1887	broad
ppeak1944	chr4	7016009	7017896	0.45257	1887	broad
ppeak1945	chr1	21303628	21305514	0.292153	1886	broad
ppeak1946	chr14	15033208	15035094	0.537646	1886	broad
ppeak1947	chr14	45735760	45737646	0.482503	1886	broad
ppeak1948	chr4	111579560	111581446	0.442206	1886	broad
ppeak1949	chr6	49550797	49552683	0.279427	1886	broad
ppeak1950	chrUn_NW_018084833v1	389001	390887	0.507953	1886	broad
ppeak1951	chrX	64550319	64552205	0.198303	1886	broad
ppeak1952	chr12	5940425	5942309	0.455945	1884	broad
ppeak1953	chr12	25121502	25123386	0.563163	1884	broad
ppeak1954	chr13	3134801	3136685	0.616773	1884	broad
ppeak1955	chr14	7319457	7321341	0.194798	1884	broad
ppeak1956	chr4	34822806	34824690	0.403928	1884	broad
ppeak1957	chr6	438642	440526	0.537155	1884	broad
ppeak1958	chr15	82425344	82427227	0.470526	1883	narrow
ppeak1959	chr16	30433240	30435123	0.130112	1883	narrow
ppeak1960	chr1	180068360	180070242	0.501594	1882	narrow
ppeak1961	chr12	59448486	59450368	0.365569	1882	narrow
ppeak1962	chr17	10488491	10490373	0.261424	1882	narrow
ppeak1963	chr6	975997	977879	0.559511	1882	narrow
ppeak1964	chr6	54589402	54591284	0.532412	1882	narrow
ppeak1965	chr8	68947199	68949081	0.353879	1882	narrow
ppeak1966	chr10	19408715	19410596	0.199894	1881	narrow
ppeak1967	chr13	129625430	129627311	0.261563	1881	narrow
ppeak1968	chr3	97829209	97831090	0.300372	1881	narrow
ppeak1969	chr13	198115053	198116933	0.253723	1880	narrow
ppeak1970	chr6	67445998	67447878	0.784574	1880	narrow
ppeak1971	chr8	54751164	54753044	0.457447	1880	narrow
ppeak1972	chr1	267963678	267965557	0.556679	1879	narrow
ppeak1973	chr11	16375484	16377363	0.852049	1879	narrow
ppeak1974	chr13	131135980	131137859	0.617882	1879	narrow
ppeak1975	chr4	123778202	123780081	0.725918	1879	narrow
ppeak1976	chr5	26964075	26965954	0.561469	1879	narrow
ppeak1977	chr9	55510293	55512172	0.172432	1879	narrow
ppeak1978	chr13	56804231	56806109	0.168797	1878	narrow
ppeak1979	chr2	14723400	14725278	0.542066	1878	narrow
ppeak1980	chr2	24602289	24604167	0.42918	1878	narrow
ppeak1981	chr4	111006129	111008007	0.571885	1878	narrow
ppeak1982	chr7	2131084	2132962	0.275825	1878	narrow
ppeak1983	chr10	33317298	33319175	0.646244	1877	narrow
ppeak1984	chr15	32474510	32476387	0.48748	1877	narrow
ppeak1985	chr18	553524	555401	0.319659	1877	narrow
ppeak1986	chr18	47709723	47711600	0.521577	1877	narrow
ppeak1987	chr4	485491	487368	0.602557	1877	narrow
ppeak1988	chr6	85084054	85085931	0.46244	1877	narrow
ppeak1989	chr7	36692796	36694673	0.10016	1877	narrow
ppeak1990	chr7	51730379	51732256	0.619606	1877	narrow
ppeak1991	chr6	37784125	37786001	0.528252	1876	narrow
ppeak1992	chr9	72985792	72987668	0.292644	1876	narrow
ppeak1993	chrUn_NW_018084979v1	2108915	2110791	0.688166	1876	narrow
ppeak1994	chr12	48645729	48647604	0.678933	1875	narrow
ppeak1995	chr13	46205084	46206959	0.6736	1875	narrow
ppeak1996	chr7	53459203	53461078	0.7632	1875	narrow
ppeak1997	chr8	96854760	96856635	0.5872	1875	narrow
ppeak1998	chr10	59764579	59766453	0.58111	1874	narrow
ppeak1999	chr15	59672246	59674120	0.444504	1874	narrow
[truncated: 37,141 more rows]

## Sheet: pig_brain
Region	Chr	Start	End	Peak intensity(tags/bp)	Length(bp)	Type
ppeak1	chr4	12457327	12461565	0.634969	4238	broad
ppeak2	chrUn_NW_018085316v1	44091	48005	0.452989	3914	broad
ppeak3	chr8	86878939	86882799	0.529534	3860	broad
ppeak4	chr8	14756244	14760062	0.362493	3818	broad
ppeak5	chrX	122120849	122124631	0.340561	3782	broad
ppeak6	chr10	26634973	26638652	0.638217	3679	broad
ppeak7	chr5	89583633	89587293	0.572678	3660	broad
ppeak8	chr4	1655441	1659087	0.134942	3646	broad
ppeak9	chr3	122717686	122721311	0.157241	3625	broad
ppeak10	chr17	34856074	34859698	0.384934	3624	broad
ppeak11	chr4	9643640	9647252	0.104374	3612	broad
ppeak12	chr1	166697575	166701184	0.78138	3609	broad
ppeak13	chr2	144928367	144931914	0.679165	3547	broad
ppeak14	chr3	121546303	121549792	0.212382	3489	broad
ppeak15	chrX	35865650	35869079	0.226013	3429	broad
ppeak16	chr2	106842929	106846356	0.460753	3427	broad
ppeak17	chr15	31002101	31005489	0.338253	3388	broad
ppeak18	chr8	59987110	59990490	0.298521	3380	broad
ppeak19	chr18	43725057	43728414	0.332738	3357	broad
ppeak20	chr8	18524702	18528013	0.167925	3311	broad
ppeak21	chr8	96267808	96271115	0.583006	3307	broad
ppeak22	chr6	118085096	118088395	0.0145499	3299	broad
ppeak23	chr5	4290558	4293855	0.201395	3297	broad
ppeak24	chr6	112626371	112629664	0.194959	3293	broad
ppeak25	chr13	31356062	31359350	0.144161	3288	broad
ppeak26	chr9	24772045	24775333	0.134428	3288	broad
ppeak27	chr1	10224876	10228147	0.820544	3271	broad
ppeak28	chr11	46458055	46461326	0.547845	3271	broad
ppeak29	chr7	100120120	100123383	0.782102	3263	broad
ppeak30	chr13	84633402	84636664	0.595034	3262	broad
ppeak31	chr6	131916423	131919685	0.74065	3262	broad
ppeak32	chr12	10360560	10363815	0.22427	3255	broad
ppeak33	chr1	183914583	183917819	0.529666	3236	broad
ppeak34	chr1	208148034	208151267	0.442623	3233	broad
ppeak35	chr13	43131819	43135048	0.637968	3229	broad
ppeak36	chr15	104781194	104784423	0.672654	3229	broad
ppeak37	chr6	90423211	90426427	0.0189677	3216	broad
ppeak38	chr1	223745407	223748607	0.78125	3200	broad
ppeak39	chr13	110050007	110053203	0.349812	3196	broad
ppeak40	chr17	19627323	19630519	0.734355	3196	broad
ppeak41	chr3	40193201	40196384	0.563305	3183	broad
ppeak42	chr2	136777735	136780916	0.688777	3181	broad
ppeak43	chr11	44185344	44188523	0.423718	3179	broad
ppeak44	chr8	124148538	124151706	0.248737	3168	broad
ppeak45	chr8	23457245	23460412	0.495422	3167	broad
ppeak46	chr4	13445001	13448166	0.376619	3165	broad
ppeak47	chr13	180857647	180860808	0.117684	3161	broad
ppeak48	chr14	33074211	33077367	0.013308	3156	broad
ppeak49	chr10	53351612	53354766	0.504439	3154	broad
ppeak50	chr14	131205121	131208271	0.00634921	3150	broad
ppeak51	chr15	115093884	115097026	0.206556	3142	broad
ppeak52	chr4	94929828	94932967	0.0430073	3139	broad
ppeak53	chr5	61764995	61768134	0.550812	3139	broad
ppeak54	chr7	32787250	32790376	0.526232	3126	broad
ppeak55	chr14	120451489	120454613	0.428297	3124	broad
ppeak56	chr6	29590207	29593320	0.135561	3113	broad
ppeak57	chr9	45902150	45905260	0.526367	3110	broad
ppeak58	chr8	20061436	20064540	0.538015	3104	broad
ppeak59	chr10	36740572	36743675	0.0138576	3103	broad
ppeak60	chr6	78731629	78734731	0.423275	3102	broad
ppeak61	chr13	190284327	190287424	0.581853	3097	broad
ppeak62	chr6	166907565	166910660	0.218417	3095	broad
ppeak63	chr6	25932186	25935280	0.274402	3094	broad
ppeak64	chr3	162597	165679	0.3634	3082	broad
ppeak65	chr11	66482680	66485757	0.494313	3077	broad
ppeak66	chrUn_NW_018084915v1	2346	5422	0.0708713	3076	broad
ppeak67	chr13	153995062	153998137	0.468618	3075	broad
ppeak68	chr5	99083420	99086495	0.378537	3075	broad
ppeak69	chr1	9618971	9622041	0.601303	3070	broad
ppeak70	chr14	59301419	59304467	0.0718504	3048	broad
ppeak71	chr1	164655059	164658101	0.674885	3042	broad
ppeak72	chr7	12720142	12723183	0.698126	3041	broad
ppeak73	chr8	73502118	73505152	0.169743	3034	broad
ppeak74	chr2	13206180	13209212	0.486807	3032	broad
ppeak75	chr4	52557481	52560507	0.0356907	3026	broad
ppeak76	chr13	111850487	111853509	0.149901	3022	broad
ppeak77	chr13	71760103	71763119	0.730438	3016	broad
ppeak78	chr13	123648315	123651331	0.4937	3016	broad
ppeak79	chr6	58333265	58336280	0.582753	3015	broad
ppeak80	chr13	196066507	196069518	0.413816	3011	broad
ppeak81	chr6	55386586	55389597	0.0302225	3011	broad
ppeak82	chr15	101497950	101500959	0.300764	3009	broad
ppeak83	chr12	40533041	40536048	0.11706	3007	broad
ppeak84	chr2	9734744	9737749	0.296173	3005	broad
ppeak85	chr11	52156565	52159558	0.67591	2993	broad
ppeak86	chr13	90640561	90643539	0.74278	2978	broad
ppeak87	chr1	60941052	60944029	0.177696	2977	broad
ppeak88	chr4	34429277	34432249	0.57638	2972	broad
ppeak89	chr2	92551532	92554503	0.0491417	2971	broad
ppeak90	chr8	82596493	82599464	0.553349	2971	broad
ppeak91	chr16	68449340	68452310	0.653872	2970	broad
ppeak92	chr17	33608710	33611675	0.476223	2965	broad
ppeak93	chr1	189679869	189682833	0.439946	2964	broad
ppeak94	chr12	5117424	5120387	0.328046	2963	broad
ppeak95	chr1	177592423	177595384	0.111111	2961	broad
ppeak96	chr2	64995483	64998437	0.453961	2954	broad
ppeak97	chr16	6383164	6386116	0.315041	2952	broad
ppeak98	chr15	80774199	80777147	0.0308684	2948	broad
ppeak99	chr15	38407716	38410663	0.00407194	2947	broad
ppeak100	chr12	919662	922607	0.405433	2945	broad
ppeak101	chr6	49346358	49349298	0.546599	2940	broad
ppeak102	chr10	23966230	23969169	0.133719	2939	broad
ppeak103	chr17	62523918	62526857	0.0142906	2939	broad
ppeak104	chr7	33267564	33270503	0.395373	2939	broad
ppeak105	chr5	18445706	18448643	0.569288	2937	broad
ppeak106	chr1	150709562	150712491	0.0119495	2929	broad
ppeak107	chr13	109075492	109078419	0.0317731	2927	broad
ppeak108	chrX	59747457	59750384	0.209088	2927	broad
ppeak109	chr1	27248799	27251718	0.290168	2919	broad
ppeak110	chr9	135980986	135983900	0.012011	2914	broad
ppeak111	chr1	191534034	191536946	0.135646	2912	broad
ppeak112	chr6	64089350	64092260	0.00652921	2910	broad
ppeak113	chr8	99309198	99312108	0.55945	2910	broad
ppeak114	chr1	3119573	3122482	0.503266	2909	broad
ppeak115	chr3	4133849	4136755	0.353063	2906	broad
ppeak116	chr12	18989861	18992763	0.818401	2902	broad
ppeak117	chr17	36108019	36110921	0.492764	2902	broad
ppeak118	chr12	17208494	17211391	0.129444	2897	broad
ppeak119	chr7	40204832	40207729	0.379013	2897	broad
ppeak120	chr13	65758450	65761345	0.642832	2895	broad
ppeak121	chr13	30659314	30662208	0.0162405	2894	broad
ppeak122	chr7	2130076	2132970	0.195577	2894	broad
ppeak123	chr10	30427297	30430187	0.218339	2890	broad
ppeak124	chr2	120684527	120687416	0.480789	2889	broad
ppeak125	chr6	83461446	83464335	0.0266528	2889	broad
ppeak126	chr3	68598486	68601373	0.367856	2887	broad
ppeak127	chr9	100845690	100848577	0.392449	2887	broad
ppeak128	chr1	219812479	219815361	0.710965	2882	broad
ppeak129	chr14	59112967	59115849	0.585704	2882	broad
ppeak130	chr3	30270789	30273669	0.00381944	2880	broad
ppeak131	chr10	33865670	33868545	0.603478	2875	broad
ppeak132	chr13	152002170	152005045	0.675826	2875	broad
ppeak133	chr16	60270552	60273427	0.482435	2875	broad
ppeak134	chr3	8578811	8581686	0.668522	2875	broad
ppeak135	chr6	41423210	41426085	0.589217	2875	broad
ppeak136	chr4	16551541	16554414	0.609119	2873	broad
ppeak137	chrX	48947742	48950615	0.257222	2873	broad
ppeak138	chr6	43527337	43530209	0.566852	2872	broad
ppeak139	chr15	7500593	7503464	0.683734	2871	broad
ppeak140	chr13	122156630	122159497	0.08406	2867	broad
ppeak141	chr15	139692767	139695627	0.0786713	2860	broad
ppeak142	chr2	25420957	25423817	0.411888	2860	broad
ppeak143	chr15	121210930	121213786	0.696078	2856	broad
ppeak144	chr16	27545276	27548132	0.462185	2856	broad
ppeak145	chr9	131889163	131892014	0.585058	2851	broad
ppeak146	chr6	67432261	67435111	0.536842	2850	broad
ppeak147	chr8	100860598	100863448	0.778947	2850	broad
ppeak148	chr12	51961112	51963961	0.72271	2849	broad
ppeak149	chr4	98171365	98174214	0.52615	2849	broad
ppeak150	chr9	133377339	133380187	0.0298455	2848	broad
ppeak151	chr3	63587223	63590070	0.0351247	2847	broad
ppeak152	chr16	35871141	35873982	0.735304	2841	broad
ppeak153	chr5	68676448	68679289	0.50792	2841	broad
ppeak154	chr14	103833957	103836797	0.414789	2840	broad
ppeak155	chr7	37553980	37556820	0.533451	2840	broad
ppeak156	chr8	63602383	63605222	0.162029	2839	broad
ppeak157	chr10	21775290	21778125	0.362963	2835	broad
ppeak158	chr7	41088362	41091196	0.01235	2834	broad
ppeak159	chr3	13563475	13566308	0.595835	2833	broad
ppeak160	chr3	45198758	45201590	0.562147	2832	broad
ppeak161	chr1	146272601	146275430	0.20608	2829	broad
ppeak162	chr13	3056395	3059224	0.259102	2829	broad
ppeak163	chr14	83315890	83318719	0.0685755	2829	broad
ppeak164	chr9	6791722	6794546	0.599858	2824	broad
ppeak165	chr6	37667399	37670222	0.165427	2823	broad
ppeak166	chrY	40209744	40212567	0.0673043	2823	broad
ppeak167	chr11	6760787	6763608	0.580291	2821	broad
ppeak168	chr8	10401370	10404191	0.856079	2821	broad
ppeak169	chr13	100441604	100444423	0.441646	2819	broad
ppeak170	chr18	17834151	17836970	0.748847	2819	broad
ppeak171	chr9	49108652	49111467	0.350622	2815	broad
ppeak172	chr5	49756807	49759617	0.0508897	2810	broad
ppeak173	chr7	88574773	88577583	0.695374	2810	broad
ppeak174	chr5	21272502	21275310	0.616809	2808	broad
ppeak175	chr1	96373955	96376760	0.106239	2805	broad
ppeak176	chr1	180828381	180831184	0.18944	2803	broad
ppeak177	chr3	320421	323215	0.331067	2794	broad
ppeak178	chr18	34463123	34465911	0.199426	2788	broad
ppeak179	chr3	94862480	94865268	0.581779	2788	broad
ppeak180	chr14	41231465	41234252	0.156082	2787	broad
ppeak181	chr9	32126133	32128918	0.0685817	2785	broad
ppeak182	chr1	98133058	98135841	0.589292	2783	broad
ppeak183	chr14	126497867	126500650	0.26087	2783	broad
ppeak184	chr6	143272232	143275015	0.100611	2783	broad
ppeak185	chr7	88606421	88609199	0.301296	2778	broad
ppeak186	chr8	93043692	93046470	0.0349172	2778	broad
ppeak187	chr4	14295332	14298109	0.713	2777	broad
ppeak188	chr8	112038892	112041668	0.585014	2776	broad
ppeak189	chr13	100077236	100080009	0.58709	2773	broad
ppeak190	chr13	147752314	147755083	0.0126399	2769	broad
ppeak191	chr15	130937927	130940696	0.6645	2769	broad
ppeak192	chr6	31931573	31934339	0.331164	2766	broad
ppeak193	chr5	8985718	8988483	0.543942	2765	broad
ppeak194	chr1	28300330	28303093	0.145856	2763	broad
ppeak195	chr3	125351746	125354509	0.684039	2763	broad
ppeak196	chr5	32046932	32049691	0.587169	2759	broad
ppeak197	chr2	118728801	118731558	0.257164	2757	broad
ppeak198	chrX	113931697	113934445	0.116084	2748	broad
ppeak199	chr2	140439877	140442624	0.625046	2747	broad
ppeak200	chr15	63494827	63497570	0.512213	2743	broad
ppeak201	chr1	236466148	236468889	0.53849	2741	broad
ppeak202	chr2	105201347	105204086	0.655714	2739	broad
ppeak203	chr5	77075108	77077847	0.445783	2739	broad
ppeak204	chr11	22631003	22633740	0.36646	2737	broad
ppeak205	chr2	25603566	25606303	0.167702	2737	broad
ppeak206	chr2	1277681	1280417	0.0475146	2736	broad
ppeak207	chr6	84800047	84802782	0.508958	2735	broad
ppeak208	chr1	239841570	239844304	0.782736	2734	broad
ppeak209	chr10	54674584	54677316	0.727672	2732	broad
ppeak210	chr1	73548192	73550923	0.477847	2731	broad
ppeak211	chrUn_NW_018085131v1	5590	8319	0.701722	2729	broad
ppeak212	chrX	117154319	117157048	0.0556981	2729	broad
ppeak213	chr1	36064974	36067702	0.327713	2728	broad
ppeak214	chr18	47296579	47299305	0.431401	2726	broad
ppeak215	chr2	26873196	26875922	0.677916	2726	broad
ppeak216	chr18	5474097	5476821	0.61931	2724	broad
ppeak217	chr6	43084193	43086916	0.58722	2723	broad
ppeak218	chr6	76687879	76690601	0.0143277	2722	broad
ppeak219	chr7	29661340	29664061	0.671444	2721	broad
ppeak220	chr6	33732028	33734748	0.0779412	2720	broad
ppeak221	chr6	75015628	75018347	0.646561	2719	broad
ppeak222	chr2	18391235	18393953	0.559971	2718	broad
ppeak223	chr4	39111317	39114035	0.601913	2718	broad
ppeak224	chr4	73809348	73812065	0.274568	2717	broad
ppeak225	chr13	47566434	47569149	0.547698	2715	broad
ppeak226	chr8	87773166	87775880	0.672071	2714	broad
ppeak227	chr3	68496238	68498951	0.426097	2713	broad
ppeak228	chr16	22151010	22153721	0.679085	2711	broad
ppeak229	chr9	89340234	89342943	0.295312	2709	broad
ppeak230	chr16	61720888	61723595	0.0210565	2707	broad
ppeak231	chr5	49159042	49161748	0.604582	2706	broad
ppeak232	chr8	7421405	7424111	0.148928	2706	broad
ppeak233	chr9	45144470	45147175	0.0273567	2705	broad
ppeak234	chr8	132464145	132466849	0.0247781	2704	broad
ppeak235	chr5	80234026	80236729	0.562338	2703	broad
ppeak236	chr6	51872794	51875496	0.695411	2702	broad
ppeak237	chr7	4511790	4514491	0.694928	2701	broad
ppeak238	chr7	37853128	37855828	0.738519	2700	broad
ppeak239	chr9	91032235	91034934	0.048907	2699	broad
ppeak240	chr14	32769244	32771942	0.692735	2698	broad
ppeak241	chr2	57324631	57327328	0.647757	2697	broad
ppeak242	chr5	15089072	15091769	0.653319	2697	broad
ppeak243	chr17	25680549	25683245	0.00445104	2696	broad
ppeak244	chr8	72587097	72589793	0.659496	2696	broad
ppeak245	chr7	75592508	75595200	0.00817236	2692	broad
ppeak246	chr17	28379007	28381698	0.133408	2691	broad
ppeak247	chr1	153391300	153393990	0.137918	2690	broad
ppeak248	chr13	157270578	157273268	0.673606	2690	broad
ppeak249	chr12	7331166	7333855	0.198959	2689	broad
ppeak250	chr9	66838114	66840803	0.613611	2689	broad
ppeak251	chr2	80807712	80810397	0.478212	2685	broad
ppeak252	chr9	83418008	83420691	0.468133	2683	broad
ppeak253	chr2	132535277	132537959	0.495899	2682	broad
ppeak254	chr5	77125769	77128451	0.766219	2682	broad
ppeak255	chr2	4709549	4712230	0.625886	2681	broad
ppeak256	chr6	101756118	101758798	0.554478	2680	broad
ppeak257	chr12	5854094	5856772	0.543316	2678	broad
ppeak258	chr5	30187685	30190361	0.326233	2676	broad
ppeak259	chrX	41851290	41853966	0.227578	2676	broad
ppeak260	chr11	57792371	57795046	0.233645	2675	broad
ppeak261	chr5	38530321	38532994	0.115975	2673	broad
ppeak262	chr9	64336099	64338771	0.373129	2672	broad
ppeak263	chr1	219663072	219665743	0.220142	2671	broad
ppeak264	chr1	228853889	228856557	0.49063	2668	broad
ppeak265	chr15	109374732	109377399	0.60105	2667	broad
ppeak266	chr2	71600756	71603423	0.451819	2667	broad
ppeak267	chr9	55620356	55623023	0.629921	2667	broad
ppeak268	chr8	30023579	30026245	0.7003	2666	broad
ppeak269	chr11	22073936	22076600	0.0146396	2664	broad
ppeak270	chr1	133014095	133016756	0.691469	2661	broad
ppeak271	chr9	65502248	65504909	0.048478	2661	broad
ppeak272	chr1	219208201	219210861	0.436842	2660	broad
ppeak273	chr9	46888932	46891589	0.269477	2657	broad
ppeak274	chr1	21046904	21049560	0.661521	2656	broad
ppeak275	chr11	49029131	49031787	0.521084	2656	broad
ppeak276	chr7	1791264	1793920	0.361446	2656	broad
ppeak277	chr13	45786483	45789137	0.224943	2654	broad
ppeak278	chr10	43516320	43518973	0.721447	2653	broad
ppeak279	chr3	699322	701975	0.235582	2653	broad
ppeak280	chr6	146050114	146052767	0.168865	2653	broad
ppeak281	chr17	51722090	51724742	0.791101	2652	broad
ppeak282	chr1	240494116	240496765	0.106078	2649	broad
ppeak283	chr13	148577670	148580319	0.529256	2649	broad
ppeak284	chr13	99502078	99504725	0.574235	2647	broad
ppeak285	chr3	38047133	38049778	0.596975	2645	broad
ppeak286	chr7	48244981	48247626	0.0245747	2645	broad
ppeak287	chr4	96009836	96012479	0.197124	2643	broad
ppeak288	chr18	54428214	54430854	0.770833	2640	broad
ppeak289	chr16	44414750	44417388	0.623578	2638	broad
ppeak290	chr9	38580414	38583052	0.401061	2638	broad
ppeak291	chr10	42012484	42015118	0.741838	2634	broad
ppeak292	chr13	70538276	70540910	0.0577069	2634	broad
ppeak293	chr4	103375041	103377674	0.543107	2633	broad
ppeak294	chr6	121379947	121382580	0.0596278	2633	broad
ppeak295	chr4	72752514	72755146	0.705927	2632	broad
ppeak296	chr6	47493899	47496531	0.659574	2632	broad
ppeak297	chr15	124212264	124214895	0.0881794	2631	broad
ppeak298	chr10	47977840	47980470	0.185171	2630	broad
ppeak299	chr4	59572828	59575457	0.453024	2629	broad
ppeak300	chr14	107135087	107137715	0.442922	2628	broad
ppeak301	chr1	30530959	30533584	0.121905	2625	broad
ppeak302	chr17	40097133	40099758	0.470095	2625	broad
ppeak303	chr2	9664948	9667573	0.412952	2625	broad
ppeak304	chr4	78979741	78982366	0.0651429	2625	broad
ppeak305	chr15	120984994	120987618	0.0453506	2624	broad
ppeak306	chr12	12340593	12343216	0.521921	2623	broad
ppeak307	chr8	17945045	17947665	0.15458	2620	broad
ppeak308	chr7	15794084	15796703	0.609775	2619	broad
ppeak309	chr12	33536324	33538942	0.494652	2618	broad
ppeak310	chr7	25150594	25153212	0.746753	2618	broad
ppeak311	chr1	37230705	37233321	0.303135	2616	broad
ppeak312	chr15	139471308	139473923	0.0260038	2615	broad
ppeak313	chr8	127127935	127130549	0.144223	2614	broad
ppeak314	chr1	158336608	158339221	0.574436	2613	broad
ppeak315	chr1	101845518	101848130	0.0225881	2612	broad
ppeak316	chr2	119720349	119722959	0.565134	2610	broad
ppeak317	chr17	264942	267550	0.152991	2608	broad
ppeak318	chr8	46077858	46080466	0.0916411	2608	broad
ppeak319	chr1	272006759	272009366	0.222478	2607	broad
ppeak320	chr14	123343738	123346345	0.694285	2607	broad
ppeak321	chr7	30811128	30813735	0.598773	2607	broad
ppeak322	chrX	24408630	24411237	0.0260836	2607	broad
ppeak323	chr7	76062538	76065144	0.430929	2606	broad
ppeak324	chr13	18760471	18763076	0.208445	2605	broad
ppeak325	chr7	8517903	8520508	0.599232	2605	broad
ppeak326	chr15	45632707	45635311	0.68126	2604	broad
ppeak327	chr12	15659722	15662323	0.00692042	2601	broad
ppeak328	chr3	74003568	74006168	0.638846	2600	broad
ppeak329	chr8	84389599	84392199	0.694615	2600	broad
ppeak330	chr1	87116101	87118698	0.660762	2597	broad
ppeak331	chr1	268463219	268465816	0.468618	2597	broad
ppeak332	chr14	61665920	61668517	0.661147	2597	broad
ppeak333	chr10	12754933	12757529	0.646379	2596	broad
ppeak334	chr14	45140003	45142599	0.50886	2596	broad
ppeak335	chrX	58182320	58184915	0.337958	2595	broad
ppeak336	chr1	183418853	183421446	0.440031	2593	broad
ppeak337	chr10	53321998	53324591	0.532202	2593	broad
ppeak338	chr2	150822837	150825430	0.613189	2593	broad
ppeak339	chr14	105219457	105222048	0.0629101	2591	broad
ppeak340	chr4	83068536	83071127	0.651872	2591	broad
ppeak341	chr6	19239186	19241773	0.258987	2587	broad
ppeak342	chr1	32252119	32254705	0.180974	2586	broad
ppeak343	chr7	28811001	28813587	0.449343	2586	broad
ppeak344	chr4	41803036	41805620	0.589783	2584	broad
ppeak345	chr11	25771191	25773772	0.74506	2581	broad
ppeak346	chr14	42190629	42193208	0.117487	2579	broad
ppeak347	chr2	141480363	141482942	0.569988	2579	broad
ppeak348	chr9	130784473	130787052	0.507561	2579	broad
ppeak349	chr17	36199213	36201791	0.435221	2578	broad
ppeak350	chr1	162734458	162737035	0.454404	2577	broad
ppeak351	chr12	52416410	52418987	0.566162	2577	broad
ppeak352	chr4	441198	443775	0.246023	2577	broad
ppeak353	chr5	42930434	42933010	0.659938	2576	broad
ppeak354	chr18	23019270	23021845	0.101359	2575	broad
ppeak355	chr12	35847966	35850540	0.592463	2574	broad
ppeak356	chr1	34692832	34695405	0.60241	2573	broad
ppeak357	chr13	65636857	65639429	0.0622084	2572	broad
ppeak358	chr11	3124978	3127549	0.059121	2571	broad
ppeak359	chr6	165133658	165136229	0.67289	2571	broad
ppeak360	chr10	40741506	40744075	0.579603	2569	broad
ppeak361	chr13	83818085	83820651	0.505456	2566	broad
ppeak362	chr1	98540517	98543082	0.715789	2565	broad
ppeak363	chr6	23277270	23279832	0.0347385	2562	broad
ppeak364	chr5	56059786	56062347	0.162827	2561	broad
ppeak365	chr8	83676649	83679209	0.164844	2560	broad
ppeak366	chr5	21473519	21476077	0.160672	2558	broad
ppeak367	chr1	227574213	227576768	0.181605	2555	broad
ppeak368	chr1	266382067	266384621	0.698512	2554	broad
ppeak369	chr14	114227233	114229787	0.023101	2554	broad
ppeak370	chr1	22240254	22242807	0.725813	2553	broad
ppeak371	chr2	30040042	30042595	0.320016	2553	broad
ppeak372	chr6	56240773	56243326	0.626322	2553	broad
ppeak373	chr2	114675471	114678023	0.687304	2552	broad
ppeak374	chr15	45189412	45191961	0.36171	2549	broad
ppeak375	chr12	47837211	47839759	0.503532	2548	broad
ppeak376	chr15	76901628	76904175	0.117	2547	broad
ppeak377	chr5	60775613	60778160	0.636828	2547	broad
ppeak378	chr1	84543903	84546449	0.574234	2546	broad
ppeak379	chr11	49807463	49810009	0.213276	2546	broad
ppeak380	chr9	101459650	101462196	0.0157109	2546	broad
ppeak381	chr12	22235689	22238233	0.788129	2544	broad
ppeak382	chr6	65846617	65849161	0.0161164	2544	broad
ppeak383	chr6	101420109	101422652	0.237515	2543	broad
ppeak384	chr13	129502279	129504821	0.24941	2542	broad
ppeak385	chr4	16100029	16102571	0.5893	2542	broad
ppeak386	chr10	67080636	67083177	0.466745	2541	broad
ppeak387	chr4	99348543	99351084	0.943723	2541	broad
ppeak388	chr12	38073163	38075703	0.630315	2540	broad
ppeak389	chr6	74651249	74653788	0.541158	2539	broad
ppeak390	chr8	48020137	48022676	0.719968	2539	broad
ppeak391	chr1	14865622	14868160	0.622537	2538	broad
ppeak392	chr6	161164762	161167300	0.71907	2538	broad
ppeak393	chr1	74628180	74630717	0.834844	2537	broad
ppeak394	chr11	63825378	63827915	0.0977533	2537	broad
ppeak395	chr8	116543617	116546154	0.594009	2537	broad
ppeak396	chr1	54596170	54598706	0.711751	2536	broad
ppeak397	chr13	137738217	137740751	0.505919	2534	broad
ppeak398	chr3	668821	671355	0.536306	2534	broad
ppeak399	chr15	73771884	73774417	0.240426	2533	broad
ppeak400	chr17	1212971	1215504	0.484801	2533	broad
ppeak401	chrY	9169091	9171624	0.384524	2533	broad
ppeak402	chr12	52604519	52607051	0.574645	2532	broad
ppeak403	chr18	4052849	4055380	0.00553141	2531	broad
ppeak404	chr9	7606704	7609234	0.626087	2530	broad
ppeak405	chr4	77182947	77185475	0.30538	2528	broad
ppeak406	chr17	62504421	62506948	0.0336367	2527	broad
ppeak407	chr1	230905938	230908464	0.737134	2526	broad
ppeak408	chr2	6809090	6811615	1.03881	2525	broad
ppeak409	chr4	44599274	44601799	0.632871	2525	broad
ppeak410	chr12	45395515	45398039	0.109746	2524	broad
ppeak411	chr9	46569623	46572147	0.175911	2524	broad
ppeak412	chr3	112065009	112067532	0.572731	2523	broad
ppeak413	chr4	7813835	7816358	0.606421	2523	broad
ppeak414	chr4	57003991	57006514	0.0546968	2523	broad
ppeak415	chrX	6409732	6412254	0.0226011	2522	broad
ppeak416	chr2	94878235	94880756	0.627132	2521	broad
ppeak417	chr7	90346005	90348526	0.632289	2521	broad
ppeak418	chr1	48884744	48887264	0.125397	2520	broad
ppeak419	chr15	48053293	48055812	0.671695	2519	broad
ppeak420	chr4	108393063	108395582	0.132592	2519	broad
ppeak421	chrUn_NW_018084979v1	3538765	3541284	0.211989	2519	broad
ppeak422	chr11	75343198	75345716	0.0154885	2518	broad
ppeak423	chr7	113147143	113149661	0.739476	2518	broad
ppeak424	chr1	77399155	77401672	0.778308	2517	broad
ppeak425	chr14	107295332	107297849	0.137465	2517	broad
ppeak426	chr3	115175660	115178175	0.526044	2515	broad
ppeak427	chr2	47862777	47865290	0.245921	2513	broad
ppeak428	chr12	48645108	48647620	0.644904	2512	broad
ppeak429	chr7	9852226	9854737	0.584229	2511	broad
ppeak430	chr14	48092895	48095405	0.48247	2510	broad
ppeak431	chr14	108753022	108755532	0.586056	2510	broad
ppeak432	chr6	167268730	167271239	0.420885	2509	broad
ppeak433	chr13	104458741	104461249	0.0653907	2508	broad
ppeak434	chr14	113637766	113640274	0.597289	2508	broad
ppeak435	chr4	125109458	125111966	0.552632	2508	broad
ppeak436	chr5	47686387	47688895	0.542663	2508	broad
ppeak437	chr8	48182613	48185120	0.0143598	2507	broad
ppeak438	chr8	72717373	72719880	0.498604	2507	broad
ppeak439	chr12	8243871	8246376	0.0782435	2505	broad
ppeak440	chr4	6444933	6447436	0.172593	2503	broad
ppeak441	chr2	75261078	75263580	0.679456	2502	broad
ppeak442	chr6	135253229	135255730	0.504198	2501	broad
ppeak443	chr8	108914841	108917342	0.730108	2501	broad
ppeak444	chr1	33316878	33319378	0.702	2500	broad
ppeak445	chr6	102877538	102880035	0.0280336	2497	broad
ppeak446	chr11	14182308	14184804	0.560497	2496	broad
ppeak447	chr9	65737211	65739707	0.0308494	2496	broad
ppeak448	chr11	71109794	71112289	0.55992	2495	broad
ppeak449	chr13	67776334	67778829	0.518236	2495	broad
ppeak450	chr18	44262499	44264994	0.422044	2495	broad
ppeak451	chr6	52506071	52508566	0.495391	2495	broad
ppeak452	chr12	7637785	7640279	0.651564	2494	broad
ppeak453	chr1	158859830	158862323	0.646611	2493	broad
ppeak454	chr3	9316444	9318937	0.667068	2493	broad
ppeak455	chrX	100827046	100829538	0.110353	2492	broad
ppeak456	chr14	34472897	34475388	0.0309113	2491	broad
ppeak457	chr15	1715275	1717765	0.673494	2490	broad
ppeak458	chr13	91271579	91274068	0.436722	2489	broad
ppeak459	chr7	23111647	23114134	0.702453	2487	broad
ppeak460	chr14	99927744	99930230	0.705551	2486	broad
ppeak461	chr1	198341	200825	0.324879	2484	broad
ppeak462	chr2	1558646	1561130	0.0966184	2484	broad
ppeak463	chr9	46061642	46064126	0.731481	2484	broad
ppeak464	chr15	132356463	132358946	0.820379	2483	broad
ppeak465	chr15	83007474	83009956	0.706285	2482	broad
ppeak466	chr3	129610640	129613122	0.0185334	2482	broad
ppeak467	chr13	179912987	179915467	0.703629	2480	broad
ppeak468	chrX	19506675	19509155	0.0221774	2480	broad
ppeak469	chrX	57175790	57178266	0.0569467	2476	broad
ppeak470	chr4	40127741	40130216	0.514343	2475	broad
ppeak471	chr4	117803338	117805813	0.536162	2475	broad
ppeak472	chr1	159529950	159532424	0.59135	2474	broad
ppeak473	chr4	123833943	123836417	0.655618	2474	broad
ppeak474	chr2	65592499	65594972	0.0590376	2473	broad
ppeak475	chr6	84049098	84051570	0.817152	2472	broad
ppeak476	chr15	61440100	61442570	0.0206478	2470	broad
ppeak477	chr4	56173022	56175492	0.752632	2470	broad
ppeak478	chr7	36975210	36977680	0.397976	2470	broad
ppeak479	chr3	112251027	112253496	0.132847	2469	broad
ppeak480	chr6	69009757	69012225	0.613452	2468	broad
ppeak481	chr2	61271068	61273535	0.634374	2467	broad
ppeak482	chr7	91590428	91592893	0.446653	2465	broad
ppeak483	chr8	74663662	74666127	0.167546	2465	broad
ppeak484	chr2	2020038	2022501	0.45473	2463	broad
ppeak485	chr7	15280993	15283456	0.393829	2463	broad
ppeak486	chr9	45310046	45312509	0.190012	2463	broad
ppeak487	chr10	59629081	59631543	0.436637	2462	broad
ppeak488	chr12	14112149	14114611	0.588952	2462	broad
ppeak489	chr14	113889864	113892326	0.317222	2462	broad
ppeak490	chr7	28912397	28914859	0.248172	2462	broad
ppeak491	chr10	23861767	23864226	0.53599	2459	broad
ppeak492	chr15	72695449	72697907	0.0081367	2458	broad
ppeak493	chr12	23361658	23364115	0.573057	2457	broad
ppeak494	chr14	127500599	127503056	0.537648	2457	broad
ppeak495	chr2	20417089	20419546	0.003663	2457	broad
ppeak496	chr11	20904800	20907256	0.669788	2456	broad
ppeak497	chr13	117179576	117182031	0.626884	2455	broad
ppeak498	chr13	151428683	151431138	0.560489	2455	broad
ppeak499	chr13	195233022	195235477	0.1389	2455	broad
ppeak500	chr13	68994659	68997112	0.659193	2453	broad
ppeak501	chr6	52935052	52937505	0.752548	2453	broad
ppeak502	chr9	65545522	65547975	0.0044843	2453	broad
ppeak503	chr4	64953427	64955879	0.712887	2452	broad
ppeak504	chr7	20742586	20745038	0.514274	2452	broad
ppeak505	chr6	166137516	166139966	0.241633	2450	broad
ppeak506	chr1	124041330	124043779	0.451613	2449	broad
ppeak507	chr14	5836369	5838817	0.28799	2448	broad
ppeak508	chr1	225040224	225042671	0.53208	2447	broad
ppeak509	chr1	259542515	259544962	0.00367797	2447	broad
ppeak510	chr7	92811279	92813726	0.717613	2447	broad
ppeak511	chr4	8669347	8671792	0.0654397	2445	broad
ppeak512	chr4	56858839	56861284	0.463804	2445	broad
ppeak513	chr3	72793268	72795712	0.477905	2444	broad
ppeak514	chr6	28194800	28197244	0.589198	2444	broad
ppeak515	chr8	4218154	4220598	0.0646481	2444	broad
ppeak516	chr10	42945194	42947637	0.469095	2443	broad
ppeak517	chr3	6140726	6143169	0.490381	2443	broad
ppeak518	chr11	11083967	11086409	0.419328	2442	broad
ppeak519	chr17	50548648	50551090	0.361179	2442	broad
ppeak520	chr9	3418214	3420656	0.0290745	2442	broad
ppeak521	chr4	76381614	76384055	0.0405571	2441	broad
ppeak522	chr8	1063031	1065472	0.174928	2441	broad
ppeak523	chr8	35003944	35006385	0.179025	2441	broad
ppeak524	chr9	65152794	65155235	0.351905	2441	broad
ppeak525	chr1	39038816	39041256	0.14918	2440	broad
ppeak526	chr1	98014118	98016557	0.299713	2439	broad
ppeak527	chr7	2247235	2249674	0.706027	2439	broad
ppeak528	chr13	63317593	63320031	0.0894176	2438	broad
ppeak529	chr13	67870679	67873114	0.390144	2435	broad
ppeak530	chr7	67372711	67375146	0.013963	2435	broad
ppeak531	chr7	88105227	88107662	0.347023	2435	broad
ppeak532	chr8	28801191	28803626	0.0459959	2435	broad
ppeak533	chr13	69085565	69087999	0.0402629	2434	broad
ppeak534	chr14	13378991	13381425	0.00575185	2434	broad
ppeak535	chr15	133119786	133122219	0.328812	2433	broad
ppeak536	chr4	100441763	100444195	0.772204	2432	broad
ppeak537	chr1	75169001	75171432	0.466475	2431	broad
ppeak538	chr11	78430484	78432915	0.0374332	2431	broad
ppeak539	chr15	309249	311679	0.0090535	2430	broad
ppeak540	chr7	19523351	19525781	0.585185	2430	broad
ppeak541	chr13	109028722	109031150	0.605437	2428	broad
ppeak542	chr18	42650476	42652903	0.580964	2427	broad
ppeak543	chr2	143889850	143892276	0.500412	2426	broad
ppeak544	chr12	18223743	18226168	0.366598	2425	broad
ppeak545	chr18	28944851	28947276	0.117113	2425	broad
ppeak546	chr2	112815076	112817499	0.573669	2423	broad
ppeak547	chr3	85648836	85651258	0.585879	2422	broad
ppeak548	chr13	74930644	74933065	0.0272615	2421	broad
ppeak549	chr14	120644635	120647056	0.655514	2421	broad
ppeak550	chr17	5384527	5386947	0.234298	2420	broad
ppeak551	chr5	80066225	80068645	0.543802	2420	broad
ppeak552	chr3	97200450	97202869	0.850765	2419	broad
ppeak553	chr13	45741171	45743589	0.0905707	2418	broad
ppeak554	chr13	122075585	122078003	0.578164	2418	broad
ppeak555	chr10	50200596	50203013	0.0310302	2417	broad
ppeak556	chr6	51316458	51318875	0.441456	2417	broad
ppeak557	chr15	3359264	3361680	0.0596026	2416	broad
ppeak558	chr5	63770204	63772620	0.126242	2416	broad
ppeak559	chr6	55373046	55375462	0.0256623	2416	broad
ppeak560	chr17	32593689	32596104	0.362319	2415	broad
ppeak561	chr2	77463170	77465585	0.610352	2415	broad
ppeak562	chr5	15188252	15190667	0.431884	2415	broad
ppeak563	chr7	75522112	75524527	0.141201	2415	broad
ppeak564	chrX	16573524	16575939	0.35528	2415	broad
ppeak565	chr11	12815247	12817660	0.539163	2413	broad
ppeak566	chr4	31253460	31255873	0.239536	2413	broad
ppeak567	chr7	97049619	97052032	0.271861	2413	broad
ppeak568	chr12	48484770	48487182	0.621061	2412	broad
ppeak569	chr3	113501991	113504403	0.682007	2412	broad
ppeak570	chr4	90393143	90395554	0.301949	2411	broad
ppeak571	chr5	64049574	64051985	0.046039	2411	broad
ppeak572	chr12	59256273	59258683	0.685477	2410	broad
ppeak573	chr5	14100849	14103259	0.643154	2410	broad
ppeak574	chr12	47643234	47645643	0.597758	2409	broad
ppeak575	chr14	226065	228474	0.541303	2409	broad
ppeak576	chr13	137454648	137457056	0.200581	2408	broad
ppeak577	chr2	60232595	60235003	0.276578	2408	broad
ppeak578	chr3	17405462	17407868	0.54946	2406	broad
ppeak579	chr8	131387278	131389683	0.15842	2405	broad
ppeak580	chr9	22903744	22906149	0.140125	2405	broad
ppeak581	chr1	18511814	18514218	0.611065	2404	broad
ppeak582	chr16	12275171	12277575	0.0124792	2404	broad
ppeak583	chr1	181515912	181518315	0.28298	2403	broad
ppeak584	chr13	143675387	143677790	0.0836454	2403	broad
ppeak585	chr14	111460677	111463080	0.338327	2403	broad
ppeak586	chr3	77420581	77422984	0.567624	2403	broad
ppeak587	chr11	22517961	22520363	0.631141	2402	broad
ppeak588	chr1	246547987	246550388	0.387339	2401	broad
ppeak589	chr16	5979170	5981571	0.0291545	2401	broad
ppeak590	chr9	100270385	100272786	0.689296	2401	broad
ppeak591	chr18	31888023	31890422	0.410588	2399	broad
ppeak592	chr8	87478115	87480513	0.799416	2398	broad
ppeak593	chr11	62437897	62440294	0.314143	2397	broad
ppeak594	chr16	64250702	64253099	0.507301	2397	broad
ppeak595	chr1	110718765	110721161	0.319282	2396	broad
ppeak596	chr18	50141967	50144363	0.0442404	2396	broad
ppeak597	chr5	94488670	94491066	0.467446	2396	broad
ppeak598	chr9	52349603	52351999	0.340568	2396	broad
ppeak599	chr14	115586870	115589265	0.0125261	2395	broad
ppeak600	chr6	98813282	98815677	0.759081	2395	broad
ppeak601	chr14	31056708	31059102	0.487469	2394	broad
ppeak602	chr2	7443720	7446114	0.0889724	2394	broad
ppeak603	chr3	18701545	18703939	0.206767	2394	broad
ppeak604	chr12	6678819	6681212	0.0789804	2393	broad
ppeak605	chr2	16342985	16345378	0.610949	2393	broad
ppeak606	chr8	111717492	111719885	0.146678	2393	broad
ppeak607	chr8	131502276	131504669	0.281237	2393	broad
ppeak608	chr16	30305143	30307535	0.607023	2392	broad
ppeak609	chr3	25870397	25872788	0.476788	2391	broad
ppeak610	chr8	136555707	136558097	0.601255	2390	broad
ppeak611	chr1	270273716	270276105	0.290498	2389	broad
ppeak612	chr10	28508298	28510687	0.633738	2389	broad
ppeak613	chr2	84996062	84998451	0.0657179	2389	broad
ppeak614	chr2	143498838	143501227	0.358309	2389	broad
ppeak615	chr6	108115778	108118167	0.534952	2389	broad
ppeak616	chr14	134486494	134488882	0.745812	2388	broad
ppeak617	chr11	15408057	15410444	0.873062	2387	broad
ppeak618	chr6	20222797	20225184	0.0511102	2387	broad
ppeak619	chr8	135506429	135508816	0.250524	2387	broad
ppeak620	chr14	10195023	10197409	0.415759	2386	broad
ppeak621	chr3	31880111	31882497	0.511316	2386	broad
ppeak622	chr6	42559056	42561442	0.41031	2386	broad
ppeak623	chr6	168667241	168669627	0.481559	2386	broad
ppeak624	chr14	127649407	127651792	0.35304	2385	broad
ppeak625	chr3	14700773	14703158	0.500629	2385	broad
ppeak626	chr6	76011806	76014190	0.611997	2384	broad
ppeak627	chr17	58051842	58054225	0.603441	2383	broad
ppeak628	chr2	58951397	58953780	0.270248	2383	broad
ppeak629	chr2	91700432	91702815	0.310113	2383	broad
ppeak630	chr7	16944348	16946731	0.242971	2383	broad
ppeak631	chr9	6626080	6628461	0.671987	2381	broad
ppeak632	chr12	41725567	41727947	0.0264706	2380	broad
ppeak633	chr12	45172278	45174658	0.706303	2380	broad
ppeak634	chr14	108885809	108888188	0.626314	2379	broad
ppeak635	chr2	72598944	72601322	0.0651808	2378	broad
ppeak636	chr8	80302905	80305283	0.651388	2378	broad
ppeak637	chr6	99176877	99179254	0.477913	2377	broad
ppeak638	chr1	52434247	52436623	0.269781	2376	broad
ppeak639	chr9	78652519	78654895	0.016835	2376	broad
ppeak640	chr12	48416132	48418507	0.592842	2375	broad
ppeak641	chr3	59775418	59777792	0.594356	2374	broad
ppeak642	chr9	46241337	46243711	0.598989	2374	broad
ppeak643	chr5	62973538	62975911	0.319848	2373	broad
ppeak644	chr9	105156679	105159052	0.17067	2373	broad
ppeak645	chrX	17560382	17562755	0.121787	2373	broad
ppeak646	chr10	48854103	48856475	0.43887	2372	broad
ppeak647	chr14	48049066	48051438	0.539207	2372	broad
ppeak648	chr3	41070881	41073253	0.022344	2372	broad
ppeak649	chr6	154935827	154938199	0.0990725	2372	broad
ppeak650	chr2	116441692	116444063	0.450443	2371	broad
ppeak651	chr4	10182100	10184471	0.443273	2371	broad
ppeak652	chr4	34220931	34223302	0.633488	2371	broad
ppeak653	chr6	47301058	47303429	0.304513	2371	broad
ppeak654	chr2	69095372	69097742	0.298312	2370	broad
ppeak655	chr5	46822708	46825078	0.467089	2370	broad
ppeak656	chr6	39669822	39672192	0.0578059	2370	broad
ppeak657	chr8	76147732	76150102	0.415612	2370	broad
ppeak658	chr9	118975383	118977753	0.0843882	2370	broad
ppeak659	chr12	53086945	53089314	0.604474	2369	broad
ppeak660	chr1	248031487	248033855	0.541807	2368	broad
ppeak661	chr12	1417951	1420319	0.307432	2368	broad
ppeak662	chr14	10468003	10470371	0.493666	2368	broad
ppeak663	chr5	97092422	97094790	0.0907939	2368	broad
ppeak664	chr3	80330278	80332645	0.567807	2367	broad
ppeak665	chr9	19945384	19947751	0.764259	2367	broad
ppeak666	chr9	107745228	107747595	0.423743	2367	broad
ppeak667	chr2	131015383	131017748	0.545455	2365	broad
ppeak668	chr3	126218582	126220947	0.466808	2365	broad
ppeak669	chr14	6504518	6506882	0.0135364	2364	broad
ppeak670	chr11	13515135	13517498	0.082099	2363	broad
ppeak671	chr4	24647984	24650347	0.104528	2363	broad
ppeak672	chr3	120967780	120970142	0.340813	2362	broad
ppeak673	chr5	59734497	59736859	0.769263	2362	broad
ppeak674	chr16	1520374	1522735	0.0453198	2361	broad
ppeak675	chr18	8842679	8845040	0.0677679	2361	broad
ppeak676	chr10	30974978	30977337	0.650276	2359	broad
ppeak677	chr10	69293557	69295916	0.689275	2359	broad
ppeak678	chr3	103814319	103816678	0.644765	2359	broad
ppeak679	chr8	118202818	118205176	0.764207	2358	broad
ppeak680	chr9	40628697	40631055	0.273113	2358	broad
ppeak681	chr10	11465780	11468137	0.751379	2357	broad
ppeak682	chr9	124696065	124698422	0.626644	2357	broad
ppeak683	chr14	46407829	46410185	0.700764	2356	broad
ppeak684	chr3	114249270	114251626	0.571307	2356	broad
ppeak685	chr2	46336617	46338972	0.196178	2355	broad
ppeak686	chr3	48647657	48650012	0.264119	2355	broad
ppeak687	chr16	69652335	69654689	0.00637213	2354	broad
ppeak688	chr7	111765728	111768082	0.519541	2354	broad
ppeak689	chr14	133542239	133544591	0.451956	2352	broad
ppeak690	chr6	147319265	147321617	0.681973	2352	broad
ppeak691	chr13	69575191	69577542	0.61846	2351	broad
ppeak692	chr14	132042401	132044752	0.434283	2351	broad
ppeak693	chr17	32283550	32285901	0.579328	2351	broad
ppeak694	chr4	22910377	22912728	0.495959	2351	broad
ppeak695	chr1	19570422	19572772	0.00765957	2350	broad
ppeak696	chr13	115486623	115488973	0.644255	2350	broad
ppeak697	chr3	86782508	86784858	0.679149	2350	broad
ppeak698	chr6	52551906	52554256	0.242128	2350	broad
ppeak699	chr2	131369596	131371944	0.22615	2348	broad
ppeak700	chr1	39750746	39753093	0.0213038	2347	broad
ppeak701	chr14	63297652	63299999	0.605454	2347	broad
ppeak702	chr10	17470520	17472866	0.566922	2346	broad
ppeak703	chr16	33776980	33779326	0.608269	2346	broad
ppeak704	chr3	54930176	54932521	0.532623	2345	broad
ppeak705	chr14	23117888	23120232	0.0119454	2344	broad
ppeak706	chr2	40823213	40825557	0.418515	2344	broad
ppeak707	chr1	83849140	83851483	0.427657	2343	broad
ppeak708	chr3	46546022	46548362	0.45641	2340	broad
ppeak709	chr4	94717207	94719546	0.164173	2339	broad
ppeak710	chr15	134620639	134622977	0.34645	2338	broad
ppeak711	chr7	78065999	78068337	0.596664	2338	broad
ppeak712	chr1	73123037	73125374	0.231921	2337	broad
ppeak713	chr5	22434854	22437191	0.458708	2337	broad
ppeak714	chr6	100091446	100093783	0.733419	2337	broad
ppeak715	chr9	37613438	37615775	0.063757	2337	broad
ppeak716	chr13	34098381	34100717	0.349315	2336	broad
ppeak717	chr17	30621180	30623516	0.0637842	2336	broad
ppeak718	chr4	110503079	110505415	0.408818	2336	broad
ppeak719	chr1	238824552	238826887	0.469807	2335	broad
ppeak720	chr13	67156447	67158782	0.0526767	2335	broad
ppeak721	chr15	95247879	95250214	0.588865	2335	broad
ppeak722	chr3	92988685	92991020	0.0817987	2335	broad
ppeak723	chr1	80243518	80245852	0.231362	2334	broad
ppeak724	chr13	190410951	190413284	0.623661	2333	broad
ppeak725	chr15	135003152	135005484	0.445969	2332	broad
ppeak726	chrX	113529913	113532244	0.130416	2331	broad
ppeak727	chr13	138150822	138153152	0.427897	2330	broad
ppeak728	chr4	37900066	37902396	0.257511	2330	broad
ppeak729	chr13	5395843	5398172	0.478746	2329	broad
ppeak730	chr9	44663863	44666192	0.293688	2329	broad
ppeak731	chr9	134583267	134585596	0.563761	2329	broad
ppeak732	chr1	130385577	130387905	0.507732	2328	broad
ppeak733	chr7	32289480	32291807	0.701332	2327	broad
ppeak734	chrX	124566003	124568330	0.0855178	2327	broad
ppeak735	chr1	127928677	127931003	0.122098	2326	broad
ppeak736	chr2	124199193	124201518	0.322151	2325	broad
ppeak737	chr13	36220921	36223244	0.291864	2323	broad
ppeak738	chr2	65095678	65098001	0.563495	2323	broad
ppeak739	chr3	8888646	8890969	0.136031	2323	broad
ppeak740	chr5	29595908	29598231	0.606543	2323	broad
ppeak741	chr7	663233	665556	0.0990099	2323	broad
ppeak742	chr7	86122169	86124492	0.757211	2323	broad
ppeak743	chr7	116768772	116771095	0.604391	2323	broad
ppeak744	chrX	124536264	124538587	0.280241	2323	broad
ppeak745	chr1	268557971	268560293	0.0581395	2322	broad
ppeak746	chr17	20869223	20871545	0.0198105	2322	broad
ppeak747	chr7	117585319	117587641	0.591731	2322	broad
ppeak748	chr15	61140349	61142670	0.104265	2321	broad
ppeak749	chr1	166161953	166164273	0.575431	2320	broad
ppeak750	chr5	66112257	66114577	0.570259	2320	broad
ppeak751	chrUn_NW_018084979v1	1637157	1639476	0.094006	2319	broad
ppeak752	chr1	2600766	2603084	0.154443	2318	broad
ppeak753	chr13	25163468	25165786	0.710526	2318	broad
ppeak754	chr5	13067139	13069457	0.153149	2318	broad
ppeak755	chr5	27570697	27573015	0.465487	2318	broad
ppeak756	chr14	60444649	60446966	0.454467	2317	broad
ppeak757	chr17	45879145	45881462	0.046612	2317	broad
ppeak758	chr7	35913110	35915427	0.158826	2317	broad
ppeak759	chr7	89395619	89397936	0.584376	2317	broad
ppeak760	chr2	129806615	129808930	0.535637	2315	broad
ppeak761	chr4	33612372	33614687	0.216415	2315	broad
ppeak762	chr1	186529178	186531492	0.477096	2314	broad
ppeak763	chr13	71203420	71205734	0.0155575	2314	broad
ppeak764	chr4	57976018	57978332	0.336646	2314	broad
ppeak765	chr8	104270617	104272931	0.480121	2314	broad
ppeak766	chrX	55629679	55631992	0.220493	2313	broad
ppeak767	chr12	13740772	13743084	0.742215	2312	broad
ppeak768	chr5	68822084	68824396	0.0250865	2312	broad
ppeak769	chr7	67592907	67595219	0.587803	2312	broad
ppeak770	chr15	87378265	87380576	0.577672	2311	broad
ppeak771	chr5	21174464	21176775	0.691476	2311	broad
ppeak772	chr12	26334344	26336654	0.593506	2310	broad
ppeak773	chr12	6714040	6716349	0.291901	2309	broad
ppeak774	chr6	111235113	111237422	0.349935	2309	broad
ppeak775	chr1	166464993	166467301	0.415511	2308	broad
ppeak776	chr12	43472673	43474981	0.142114	2308	broad
ppeak777	chr15	110919545	110921852	0.46684	2307	broad
ppeak778	chr9	102868616	102870922	0.415872	2306	broad
ppeak779	chr1	54545832	54548137	0.548373	2305	broad
ppeak780	chr15	120094059	120096364	0.533623	2305	broad
ppeak781	chr1	29625557	29627861	0.0594618	2304	broad
ppeak782	chr13	107016701	107019005	0.214844	2304	broad
ppeak783	chr14	29067356	29069659	0.570126	2303	broad
ppeak784	chr3	109104195	109106498	0.343899	2303	broad
ppeak785	chr9	42982598	42984900	0.35795	2302	broad
ppeak786	chr9	47475294	47477596	0.676368	2302	broad
ppeak787	chr1	58279751	58282049	0.452132	2298	broad
ppeak788	chr6	111147325	111149623	0.431245	2298	broad
ppeak789	chr7	60298617	60300915	0.501305	2298	broad
ppeak790	chr13	136971042	136973339	0.358729	2297	broad
ppeak791	chr3	86535186	86537482	0.33101	2296	broad
ppeak792	chrX	88231877	88234173	0.340157	2296	broad
ppeak793	chr1	273703142	273705436	0.665214	2294	broad
ppeak794	chr15	121292269	121294563	0.247167	2294	broad
ppeak795	chr17	52348907	52351200	0.600087	2293	broad
ppeak796	chr18	13820820	13823113	0.464893	2293	broad
ppeak797	chr2	16771972	16774265	0.187527	2293	broad
ppeak798	chr5	60148124	60150417	0.633668	2293	broad
ppeak799	chr5	101489524	101491817	0.76014	2293	broad
ppeak800	chr17	62893213	62895505	0.406195	2292	broad
ppeak801	chr10	66488423	66490714	0.766478	2291	broad
ppeak802	chr16	62627657	62629948	0.00742034	2291	broad
ppeak803	chrX	42974813	42977104	0.336098	2291	broad
ppeak804	chr1	16609904	16612194	0.649782	2290	broad
ppeak805	chrX	37534530	37536820	0.29476	2290	broad
ppeak806	chr1	104814746	104817035	0.475317	2289	broad
ppeak807	chr2	76608124	76610413	0.486239	2289	broad
ppeak808	chr11	20995515	20997803	0.458479	2288	broad
ppeak809	chr12	14634536	14636824	0.0611888	2288	broad
ppeak810	chr12	34280715	34283003	0.586101	2288	broad
ppeak811	chr14	61653295	61655583	0.631993	2288	broad
ppeak812	chr5	101692031	101694319	0.560315	2288	broad
ppeak813	chr1	234368345	234370632	0.603411	2287	broad
ppeak814	chr15	78196270	78198556	0.353018	2286	broad
ppeak815	chr3	75624697	75626983	0.406387	2286	broad
ppeak816	chr4	8014030	8016316	0.426509	2286	broad
ppeak817	chr15	25328635	25330919	0.52627	2284	broad
ppeak818	chr13	123779058	123781341	0.669295	2283	broad
ppeak819	chr3	36547843	36550126	0.0183968	2283	broad
ppeak820	chr4	129904877	129907160	0.161191	2283	broad
ppeak821	chrX	98103868	98106151	0.326325	2283	broad
ppeak822	chr1	140675491	140677773	0.0162138	2282	broad
ppeak823	chr9	123760221	123762503	0.747152	2282	broad
ppeak824	chr11	67947315	67949596	0.341955	2281	broad
ppeak825	chr2	88022474	88024755	0.667251	2281	broad
ppeak826	chrX	98621670	98623951	0.31872	2281	broad
ppeak827	chr12	46709247	46711527	0.391228	2280	broad
ppeak828	chr14	65551813	65554093	0.307895	2280	broad
ppeak829	chr15	21365451	21367731	0.0320175	2280	broad
ppeak830	chr3	92335168	92337448	0.564474	2280	broad
ppeak831	chrX	110783390	110785670	0.304386	2280	broad
ppeak832	chr1	129695604	129697883	0.362878	2279	broad
ppeak833	chr13	94155505	94157784	0.48179	2279	broad
ppeak834	chr15	105969753	105972032	0.709083	2279	broad
ppeak835	chr3	15025466	15027745	0.225099	2279	broad
ppeak836	chrUn_NW_018085316v1	48732	51010	0.450395	2278	broad
ppeak837	chr1	109678459	109680736	0.642951	2277	broad
ppeak838	chr14	10427589	10429866	0.0320597	2277	broad
ppeak839	chr1	90743915	90746191	0.34007	2276	broad
ppeak840	chr1	268640955	268643231	0.486819	2276	broad
ppeak841	chr16	67479881	67482157	0.0738137	2276	broad
ppeak842	chr11	34388221	34390496	0.105055	2275	broad
ppeak843	chr14	72382532	72384807	0.474286	2275	broad
ppeak844	chr7	38079828	38082103	0.430769	2275	broad
ppeak845	chr13	65919260	65921533	0.0180378	2273	broad
ppeak846	chr7	58022764	58025037	0.457985	2273	broad
ppeak847	chr11	5486195	5488467	0.730194	2272	broad
ppeak848	chr13	124582190	124584462	0.701144	2272	broad
ppeak849	chr15	62262839	62265110	0.156759	2271	broad
ppeak850	chr4	111823956	111826226	0.437004	2270	broad
ppeak851	chrX	41192735	41195005	0.349339	2270	broad
ppeak852	chr6	18634071	18636340	0.0255619	2269	broad
ppeak853	chr8	121656639	121658908	0.315998	2269	broad
ppeak854	chr14	71485479	71487747	0.797178	2268	broad
ppeak855	chr8	139616	141884	0.476631	2268	broad
ppeak856	chr9	35441882	35444150	0.156085	2268	broad
ppeak857	chr2	96275198	96277465	0.526246	2267	broad
ppeak858	chr7	53639754	53642021	0.568152	2267	broad
ppeak859	chr7	85940970	85943237	0.394795	2267	broad
ppeak860	chr13	32712682	32714948	0.592233	2266	broad
ppeak861	chr16	21873317	21875583	0.338041	2266	broad
ppeak862	chr2	62250309	62252575	0.733892	2266	broad
ppeak863	chr4	117395640	117397906	0.639894	2266	broad
ppeak864	chrUn_NW_018084979v1	2071880	2074146	0.194616	2266	broad
ppeak865	chr13	180570617	180572882	0.529801	2265	broad
ppeak866	chr2	60566025	60568290	0.466667	2265	broad
ppeak867	chr6	29023725	29025990	0.0507726	2265	broad
ppeak868	chr6	124034914	124037179	0.00441501	2265	broad
ppeak869	chr10	14467247	14469511	0.696555	2264	broad
ppeak870	chr13	110324793	110327057	0.170936	2264	broad
ppeak871	chr2	140807584	140809848	0.040636	2264	broad
ppeak872	chr6	81257891	81260155	0.537544	2264	broad
ppeak873	chr13	5415698	5417961	0.197967	2263	broad
ppeak874	chr16	42482205	42484468	0.00618648	2263	broad
ppeak875	chr17	46118487	46120750	0.67521	2263	broad
ppeak876	chr1	42729219	42731481	0.724138	2262	broad
ppeak877	chr13	19462118	19464380	0.192308	2262	broad
ppeak878	chr6	48711548	48713810	0.523873	2262	broad
ppeak879	chr6	49678854	49681116	0.761273	2262	broad
ppeak880	chr7	35159486	35161748	0.297524	2262	broad
ppeak881	chrUn_NW_018084874v1	878739	881001	0.631742	2262	broad
ppeak882	chr10	13607999	13610259	0.606195	2260	broad
ppeak883	chr6	28164249	28166509	0.536283	2260	broad
ppeak884	chr10	48920563	48922822	0.574591	2259	broad
ppeak885	chr12	52925372	52927631	0.156707	2259	broad
ppeak886	chr7	112160263	112162522	0.751217	2259	broad
ppeak887	chr15	101623475	101625733	0.456156	2258	broad
ppeak888	chr6	134648354	134650612	0.275908	2258	broad
ppeak889	chr1	63293891	63296148	0.0128489	2257	broad
ppeak890	chr14	76498861	76501118	0.479397	2257	broad
ppeak891	chr2	69224081	69226338	0.194949	2257	broad
ppeak892	chr12	27302411	27304667	0.0106383	2256	broad
ppeak893	chr3	41207372	41209628	0.569592	2256	broad
ppeak894	chr9	9426725	9428981	0.127216	2256	broad
ppeak895	chr4	15262744	15264999	0.553437	2255	broad
ppeak896	chr13	75506178	75508432	0.616681	2254	broad
ppeak897	chr15	66648746	66651000	0.5874	2254	broad
ppeak898	chr1	75456543	75458796	0.631602	2253	broad
ppeak899	chr14	47390924	47393176	0.235346	2252	broad
ppeak900	chr2	151618658	151620910	0.0501776	2252	broad
ppeak901	chr13	1610905	1613156	0.0248778	2251	broad
ppeak902	chr6	81722158	81724409	0.647268	2251	broad
ppeak903	chr8	33635705	33637956	0.42159	2251	broad
ppeak904	chr12	239647	241897	0.540444	2250	broad
ppeak905	chr18	47709371	47711621	0.463556	2250	broad
ppeak906	chr4	127035718	127037968	0.567556	2250	broad
ppeak907	chr7	53888800	53891049	0.455758	2249	broad
ppeak908	chr12	15164006	15166254	0.580516	2248	broad
ppeak909	chr13	189288653	189290901	0.625	2248	broad
ppeak910	chr14	62525266	62527514	0.101868	2248	broad
ppeak911	chr18	37691073	37693321	0.0044484	2248	broad
ppeak912	chr15	32599599	32601846	0.0965732	2247	broad
ppeak913	chr8	47133503	47135750	0.17757	2247	broad
ppeak914	chr9	103962910	103965157	0.17579	2247	broad
ppeak915	chr13	108333348	108335594	0.509795	2246	broad
ppeak916	chr18	9939662	9941908	0.637578	2246	broad
ppeak917	chr6	51372280	51374526	0.288958	2246	broad
ppeak918	chr2	15615768	15618013	0.290869	2245	broad
ppeak919	chr2	150660123	150662368	0.816481	2245	broad
ppeak920	chr5	39314045	39316290	0.546102	2245	broad
ppeak921	chr9	124282353	124284598	0.714922	2245	broad
ppeak922	chr10	1149472	1151716	0.0953654	2244	broad
ppeak923	chr12	43554078	43556322	0.123886	2244	broad
ppeak924	chr13	35567762	35570006	0.153743	2244	broad
ppeak925	chr5	87352311	87354555	0.554367	2244	broad
ppeak926	chr7	9345381	9347625	0.225936	2244	broad
ppeak927	chr6	32493398	32495641	0.153812	2243	broad
ppeak928	chr9	2078165	2080408	0.117254	2243	broad
ppeak929	chr12	23665960	23668202	0.382694	2242	broad
ppeak930	chr14	14665389	14667631	0.0669045	2242	broad
ppeak931	chr14	75917571	75919813	0.572703	2242	broad
ppeak932	chr4	93659103	93661345	0.111062	2242	broad
ppeak933	chr9	20720629	20722871	0.694915	2242	broad
ppeak934	chr3	56276707	56278948	0.573851	2241	broad
ppeak935	chr4	104382943	104385184	0.599732	2241	broad
ppeak936	chr1	142499623	142501863	0.0584821	2240	broad
ppeak937	chr15	55490403	55492643	0.516964	2240	broad
ppeak938	chr7	92643319	92645559	0.720536	2240	broad
ppeak939	chrUn_NW_018084833v1	1914608	1916848	0.475893	2240	broad
ppeak940	chr13	96495881	96498120	0.685574	2239	broad
ppeak941	chr13	79138694	79140932	0.468722	2238	broad
ppeak942	chr14	126935864	126938102	0.332887	2238	broad
ppeak943	chr16	74729016	74731253	0.191775	2237	broad
ppeak944	chr4	69801984	69804221	0.229772	2237	broad
ppeak945	chr7	20036075	20038312	0.565042	2237	broad
ppeak946	chr9	44512749	44514986	0.506035	2237	broad
ppeak947	chr13	58641743	58643979	0.11449	2236	broad
ppeak948	chr9	95280365	95282601	0.317979	2236	broad
ppeak949	chr1	1697481	1699716	0.574049	2235	broad
ppeak950	chr3	59707305	59709539	0.786482	2234	broad
ppeak951	chr4	84596850	84599084	0.314682	2234	broad
ppeak952	chr1	167853679	167855912	0.775638	2233	broad
ppeak953	chr15	135441325	135443558	0.469772	2233	broad
ppeak954	chr5	66752684	66754917	0.0317958	2233	broad
ppeak955	chr6	49905468	49907701	0.0152262	2233	broad
ppeak956	chr1	262202416	262204648	0.352151	2232	broad
ppeak957	chr12	6878277	6880509	0.242384	2232	broad
ppeak958	chr13	79708457	79710689	0.300179	2232	broad
ppeak959	chr2	1618000	1620232	0.0797491	2232	broad
ppeak960	chr2	81124793	81127025	0.206989	2232	broad
ppeak961	chr8	32698670	32700902	0.0609319	2232	broad
ppeak962	chr9	116147898	116150130	0.541219	2232	broad
ppeak963	chr13	60393071	60395302	0.0909906	2231	broad
ppeak964	chr5	23130661	23132892	0.831017	2231	broad
ppeak965	chr6	153685715	153687946	0.896907	2231	broad
ppeak966	chr1	274224032	274226262	0.169507	2230	broad
ppeak967	chr5	34560777	34563007	0.426009	2230	broad
ppeak968	chr6	54643649	54645879	0.529596	2230	broad
ppeak969	chr9	119940702	119942932	0.536323	2230	broad
ppeak970	chr13	23236853	23239082	0.517721	2229	broad
ppeak971	chr13	92515676	92517905	0.623598	2229	broad
ppeak972	chr2	150032884	150035113	0.462091	2229	broad
ppeak973	chr5	29247665	29249894	0.0139076	2229	broad
ppeak974	chr6	34317688	34319917	0.224764	2229	broad
ppeak975	chr10	42914267	42916495	0.688061	2228	broad
ppeak976	chr16	23766579	23768806	0.472384	2227	broad
ppeak977	chr13	189714317	189716543	0.667116	2226	broad
ppeak978	chr1	251066957	251069182	0.63191	2225	broad
ppeak979	chr13	202895470	202897695	0.745618	2225	broad
ppeak980	chr5	390096	392321	0.430562	2225	broad
ppeak981	chr2	39703486	39705710	0.227968	2224	broad
ppeak982	chr9	18949857	18952081	0.0143885	2224	broad
ppeak983	chr1	51039673	51041896	0.176788	2223	broad
ppeak984	chr2	76679265	76681488	0.617634	2223	broad
ppeak985	chr4	98250650	98252873	0.626631	2223	broad
ppeak986	chr7	16884118	16886341	0.532164	2223	broad
ppeak987	chr17	48199128	48201350	0.0153015	2222	broad
ppeak988	chr10	12854784	12857005	0.323728	2221	broad
ppeak989	chr12	5761955	5764176	0.043674	2221	broad
ppeak990	chr5	7582277	7584498	0.629446	2221	broad
ppeak991	chr7	12117290	12119511	0.567762	2221	broad
ppeak992	chr13	70171669	70173889	0.257658	2220	broad
ppeak993	chr3	17750047	17752267	0.533784	2220	broad
ppeak994	chr5	9594846	9597066	0.583784	2220	broad
ppeak995	chr7	75611671	75613891	0.0207207	2220	broad
ppeak996	chr15	112156174	112158393	0.0905813	2219	broad
ppeak997	chr6	19850324	19852543	0.525462	2219	broad
ppeak998	chr4	14932804	14935022	0.436429	2218	broad
ppeak999	chr1	164997650	164999867	0.666667	2217	broad
ppeak1000	chr2	135282297	135284514	0.624718	2217	broad
ppeak1001	chr3	42860708	42862925	0.64682	2217	broad
ppeak1002	chr6	17433267	17435484	0.718088	2217	broad
ppeak1003	chr5	89054463	89056679	0.26083	2216	broad
ppeak1004	chr6	135280479	135282695	0.645307	2216	broad
ppeak1005	chr7	43883106	43885322	0.00270758	2216	broad
ppeak1006	chr9	9899373	9901589	0.11056	2216	broad
ppeak1007	chr9	131425731	131427947	0.611011	2216	broad
ppeak1008	chr1	29935552	29937767	0.44605	2215	broad
ppeak1009	chr3	68518800	68521015	0.570655	2215	broad
ppeak1010	chr18	43974169	43976383	0.257453	2214	broad
ppeak1011	chr7	57888139	57890353	0.137308	2214	broad
ppeak1012	chr1	265569554	265571767	0.544058	2213	broad
ppeak1013	chr4	123418486	123420699	0.713511	2213	broad
ppeak1014	chr1	202318885	202321097	0.530741	2212	broad
ppeak1015	chr3	3773526	3775737	0.0452284	2211	broad
ppeak1016	chr4	87388165	87390376	0.066938	2211	broad
ppeak1017	chr6	17854398	17856609	0.364089	2211	broad
ppeak1018	chr13	90970086	90972296	0.534842	2210	broad
ppeak1019	chr15	16358299	16360509	0.00588235	2210	broad
ppeak1020	chr7	61006689	61008899	0.527602	2210	broad
ppeak1021	chr1	18289077	18291286	0.292893	2209	broad
ppeak1022	chr12	11965096	11967305	0.66727	2209	broad
ppeak1023	chr14	50490881	50493090	0.602535	2209	broad
ppeak1024	chr17	41753462	41755671	0.472612	2209	broad
ppeak1025	chr3	41283155	41285364	0.430059	2209	broad
ppeak1026	chr13	13327017	13329225	0.212409	2208	broad
ppeak1027	chr3	33753366	33755574	0.620018	2208	broad
ppeak1028	chr14	49584229	49586436	0.651563	2207	broad
ppeak1029	chr2	117235148	117237355	0.485274	2207	broad
ppeak1030	chr6	88529675	88531882	0.578614	2207	broad
ppeak1031	chr1	138340610	138342816	0.633726	2206	broad
ppeak1032	chr12	1480821	1483027	0.464189	2206	broad
ppeak1033	chr13	24346837	24349043	0.193563	2206	broad
ppeak1034	chr5	21146455	21148661	0.318676	2206	broad
ppeak1035	chr7	23376728	23378934	0.176337	2206	broad
ppeak1036	chr7	75707841	75710047	0.0113327	2206	broad
ppeak1037	chr9	16920983	16923189	0.206256	2206	broad
ppeak1038	chr10	7316946	7319151	0.0648526	2205	broad
ppeak1039	chr4	48555752	48557956	0.308076	2204	broad
ppeak1040	chr16	72126318	72128521	0.628688	2203	broad
ppeak1041	chr6	140779696	140781899	0.221062	2203	broad
ppeak1042	chr7	91247307	91249510	0.228779	2203	broad
ppeak1043	chr4	68778777	68780979	0.597184	2202	broad
ppeak1044	chr5	63794295	63796497	0.631244	2202	broad
ppeak1045	chr15	57417786	57419987	0.456611	2201	broad
ppeak1046	chr5	73825152	73827353	0.445252	2201	broad
ppeak1047	chr6	158905167	158907368	0.279873	2201	broad
ppeak1048	chr8	84599475	84601676	0.484325	2201	broad
ppeak1049	chr8	138789071	138791272	0.673785	2201	broad
ppeak1050	chr11	65515286	65517486	0.1	2200	broad
ppeak1051	chr7	3049877	3052077	0.439545	2200	broad
ppeak1052	chr9	125612323	125614523	0.623636	2200	broad
ppeak1053	chrX	38928570	38930770	0.272273	2200	broad
ppeak1054	chr14	105829432	105831631	0.673943	2199	broad
ppeak1055	chr2	97646657	97648856	0.474761	2199	broad
ppeak1056	chr5	1568103	1570302	0.0159163	2199	broad
ppeak1057	chr6	32070190	32072389	0.30332	2199	broad
ppeak1058	chr6	45343307	45345506	0.0959527	2199	broad
ppeak1059	chr2	126604975	126607173	0.234304	2198	broad
ppeak1060	chr13	196644029	196646226	0.0491579	2197	broad
ppeak1061	chr14	103870353	103872550	0.573964	2197	broad
ppeak1062	chr18	55643921	55646118	0.569413	2197	broad
ppeak1063	chr13	70828559	70830755	0.245902	2196	broad
ppeak1064	chr8	6021857	6024053	0.0418944	2196	broad
ppeak1065	chr10	59891925	59894120	0.522096	2195	broad
ppeak1066	chr1	231142148	231144342	0.217867	2194	broad
ppeak1067	chr1	257738499	257740693	0.125798	2194	broad
ppeak1068	chr12	32889782	32891976	0.276208	2194	broad
ppeak1069	chr18	42350767	42352961	0.508204	2194	broad
ppeak1070	chr13	6984471	6986664	0.673051	2193	broad
ppeak1071	chr6	75754166	75756359	0.101687	2193	broad
ppeak1072	chr10	39931960	39934152	0.765967	2192	broad
ppeak1073	chr14	87226251	87228443	0.177464	2192	broad
ppeak1074	chr15	64890644	64892836	0.526004	2192	broad
ppeak1075	chr4	14698591	14700783	0.389599	2192	broad
ppeak1076	chr4	122503884	122506076	0.52281	2192	broad
ppeak1077	chr8	69530303	69532495	0.703011	2192	broad
ppeak1078	chr16	52211721	52213912	0.585121	2191	broad
ppeak1079	chr6	54731974	54734165	0.108626	2191	broad
ppeak1080	chr8	132247875	132250066	0.399817	2191	broad
ppeak1081	chr9	9595654	9597845	0.450936	2191	broad
ppeak1082	chr14	108303534	108305724	0.650228	2190	broad
ppeak1083	chr7	39261160	39263350	0.459817	2190	broad
ppeak1084	chr9	72078309	72080499	0.589954	2190	broad
ppeak1085	chr12	52952112	52954301	0.637277	2189	broad
ppeak1086	chr18	51801008	51803197	0.00867976	2189	broad
ppeak1087	chr5	78560527	78562716	0.0817725	2189	broad
ppeak1088	chr11	7319838	7322026	0.502285	2188	broad
ppeak1089	chr14	40432814	40435002	0.603291	2188	broad
ppeak1090	chr14	63803545	63805733	0.0150823	2188	broad
ppeak1091	chr15	128306907	128309095	0.476691	2188	broad
ppeak1092	chr6	155800893	155803081	0.767824	2188	broad
ppeak1093	chr7	13126200	13128388	0.260969	2188	broad
ppeak1094	chr4	83677987	83680174	0.00777321	2187	broad
ppeak1095	chr5	63807072	63809259	0.128029	2187	broad
ppeak1096	chr5	68166664	68168851	0.548697	2187	broad
ppeak1097	chr1	265461603	265463789	0.177951	2186	broad
ppeak1098	chr3	42711160	42713346	0.166514	2186	broad
ppeak1099	chr3	44021089	44023275	0.468893	2186	broad
ppeak1100	chr4	79872377	79874563	0.824337	2186	broad
ppeak1101	chr13	163442806	163444991	0.173913	2185	broad
ppeak1102	chr2	74836868	74839053	0.0251716	2185	broad
ppeak1103	chr4	3560530	3562715	0.0906178	2185	broad
ppeak1104	chr1	51784684	51786868	0.0297619	2184	broad
ppeak1105	chr4	94296614	94298798	0.717949	2184	broad
ppeak1106	chr18	23721548	23723731	0.607421	2183	broad
ppeak1107	chr10	14294370	14296552	0.234647	2182	broad
ppeak1108	chr15	79983615	79985796	0.748281	2181	broad
ppeak1109	chr5	10374610	10376791	0.0192572	2181	broad
ppeak1110	chr1	271336342	271338522	0.568349	2180	broad
ppeak1111	chr13	131662196	131664376	0.707798	2180	broad
ppeak1112	chr6	1494027	1496207	0.550917	2180	broad
ppeak1113	chr18	52402556	52404735	0.638825	2179	broad
ppeak1114	chr4	100837045	100839224	0.0651675	2179	broad
ppeak1115	chr9	11908593	11910772	0.10693	2179	broad
ppeak1116	chr4	124123132	124125310	0.460055	2178	broad
ppeak1117	chr6	100332208	100334386	0.15427	2178	broad
ppeak1118	chr9	101718723	101720901	0.00780533	2178	broad
ppeak1119	chr15	111361180	111363357	0.485531	2177	broad
ppeak1120	chr2	132144922	132147099	0.249426	2177	broad
ppeak1121	chr5	48397739	48399916	0.498852	2177	broad
ppeak1122	chr8	82113891	82116068	0.536977	2177	broad
ppeak1123	chr14	140635496	140637672	0.617188	2176	broad
ppeak1124	chr12	61028547	61030722	0.629425	2175	broad
ppeak1125	chr5	69486712	69488887	0.137471	2175	broad
ppeak1126	chr1	272798114	272800288	0.330267	2174	broad
ppeak1127	chr11	67143804	67145978	0.573597	2174	broad
ppeak1128	chr12	44975204	44977378	0.432383	2174	broad
ppeak1129	chr2	77247141	77249315	0.623735	2174	broad
ppeak1130	chr6	154156980	154159154	0.00919963	2174	broad
ppeak1131	chr13	40289530	40291703	0.21353	2173	broad
ppeak1132	chr18	6868837	6871010	0.664519	2173	broad
ppeak1133	chr4	71607488	71609661	0.208007	2173	broad
ppeak1134	chr17	10488073	10490245	0.239411	2172	broad
ppeak1135	chr11	74492733	74494904	0.00644864	2171	broad
ppeak1136	chr17	62880518	62882689	0.441732	2171	broad
ppeak1137	chr10	613455	615625	0.130876	2170	broad
ppeak1138	chr12	60921866	60924036	0.264055	2170	broad
ppeak1139	chr13	140136142	140138311	0.615952	2169	broad
ppeak1140	chr3	92696400	92698569	0.789304	2169	broad
ppeak1141	chr4	65271297	65273466	0.0912863	2169	broad
ppeak1142	chr4	111346069	111348238	0.579991	2169	broad
ppeak1143	chr9	49371197	49373366	0.130475	2169	broad
ppeak1144	chrUn_NW_018084833v1	889073	891242	0.0926694	2169	broad
ppeak1145	chr17	33410475	33412643	0.694188	2168	broad
ppeak1146	chr6	106418899	106421067	0.342712	2168	broad
ppeak1147	chr15	104560001	104562168	0.689894	2167	broad
ppeak1148	chr3	117987047	117989214	0.539917	2167	broad
ppeak1149	chr1	187413061	187415227	0.0152355	2166	broad
ppeak1150	chr12	4728602	4730768	0.108495	2166	broad
ppeak1151	chr13	30803488	30805654	0.554017	2166	broad
ppeak1152	chr15	110377245	110379411	0.658818	2166	broad
ppeak1153	chr10	16739599	16741764	0.692379	2165	broad
ppeak1154	chr10	50539247	50541412	0.774134	2165	broad
ppeak1155	chr12	16254220	16256385	0.732564	2165	broad
ppeak1156	chr12	17304966	17307131	0.207852	2165	broad
ppeak1157	chr16	4269628	4271793	0.391686	2165	broad
ppeak1158	chr18	18819630	18821795	0.656351	2165	broad
ppeak1159	chr5	10251192	10253357	0.559353	2165	broad
ppeak1160	chr10	47384808	47386972	0.00554529	2164	broad
ppeak1161	chr2	69296385	69298549	0.159427	2164	broad
ppeak1162	chr4	94496015	94498179	0.651109	2164	broad
ppeak1163	chr4	107820993	107823157	0.661738	2164	broad
ppeak1164	chr8	96691752	96693916	0.477357	2164	broad
ppeak1165	chrX	82871806	82873970	0.0198706	2164	broad
ppeak1166	chr15	81986828	81988991	0.282478	2163	broad
ppeak1167	chr3	38017610	38019773	0.515488	2163	broad
ppeak1168	chrX	124215597	124217760	0.116967	2163	broad
ppeak1169	chr13	185175769	185177931	0.154487	2162	broad
ppeak1170	chr17	915503	917665	0.72803	2162	broad
ppeak1171	chr5	47846438	47848600	0.525439	2162	broad
ppeak1172	chr15	46757337	46759498	0.151782	2161	broad
ppeak1173	chr15	60053773	60055934	0.610366	2161	broad
ppeak1174	chr10	14939435	14941595	0.623148	2160	broad
ppeak1175	chr4	110720534	110722694	0.268981	2160	broad
ppeak1176	chr5	2979254	2981414	0.144907	2160	broad
ppeak1177	chr10	52654604	52656763	0.636406	2159	broad
ppeak1178	chr11	5793739	5795898	0.431218	2159	broad
ppeak1179	chr5	96297100	96299259	0.132469	2159	broad
ppeak1180	chr9	28370987	28373146	0.505327	2159	broad
ppeak1181	chr12	18776038	18778196	0.469416	2158	broad
ppeak1182	chr14	47637980	47640138	0.0222428	2158	broad
ppeak1183	chr2	65491744	65493902	0.0370714	2158	broad
ppeak1184	chr8	108313624	108315782	0.0885079	2158	broad
ppeak1185	chr8	112761459	112763617	0.556534	2158	broad
ppeak1186	chr1	182604232	182606389	0.647659	2157	broad
ppeak1187	chr13	90033861	90036018	0.553547	2157	broad
ppeak1188	chr3	80255063	80257220	0.696338	2157	broad
ppeak1189	chr6	170468185	170470342	0.239685	2157	broad
ppeak1190	chr1	242214650	242216806	0.218924	2156	broad
ppeak1191	chr10	60865320	60867476	0.00695733	2156	broad
ppeak1192	chr14	34608076	34610232	0.478664	2156	broad
ppeak1193	chr17	48151714	48153870	0.570501	2156	broad
ppeak1194	chr5	7087281	7089437	0.816327	2156	broad
ppeak1195	chr9	7765894	7768050	0.453618	2156	broad
ppeak1196	chr9	32810729	32812885	0.71475	2156	broad
ppeak1197	chr13	124699693	124701848	0.435267	2155	broad
ppeak1198	chr15	20104236	20106391	0.601856	2155	broad
ppeak1199	chrX	97494337	97496492	0.372622	2155	broad
ppeak1200	chr17	61530240	61532394	0.696843	2154	broad
ppeak1201	chr8	31206588	31208742	0.67688	2154	broad
ppeak1202	chr9	129579331	129581485	0.336583	2154	broad
ppeak1203	chr17	59647340	59649493	0.014863	2153	broad
ppeak1204	chr6	106313478	106315631	0.686484	2153	broad
ppeak1205	chr8	87854316	87856469	0.625639	2153	broad
ppeak1206	chrUn_NW_018084979v1	1941398	1943551	0.668834	2153	broad
ppeak1207	chr1	253427737	253429889	0.546933	2152	broad
ppeak1208	chr10	19842622	19844774	0.00418216	2152	broad
ppeak1209	chr4	67816061	67818213	0.311338	2152	broad
ppeak1210	chr6	129577711	129579863	0.0199814	2152	broad
ppeak1211	chr6	165708448	165710600	0.546468	2152	broad
ppeak1212	chr9	8070388	8072540	0.422862	2152	broad
ppeak1213	chr10	59764486	59766637	0.519758	2151	broad
ppeak1214	chr2	77811256	77813407	0.159926	2151	broad
ppeak1215	chr6	51779881	51782032	0.504417	2151	broad
ppeak1216	chr7	58908444	58910595	0.538354	2151	broad
ppeak1217	chr18	3904548	3906698	0.00325581	2150	broad
ppeak1218	chr3	34013909	34016059	0.0976744	2150	broad
ppeak1219	chr3	107541651	107543801	0.653023	2150	broad
ppeak1220	chr1	39874429	39876578	0.0116333	2149	broad
ppeak1221	chr6	63287287	63289436	0.309446	2149	broad
ppeak1222	chr7	1954537	1956686	0.155886	2149	broad
ppeak1223	chr9	121850214	121852363	0.222429	2149	broad
ppeak1224	chr13	12335960	12338108	0.302142	2148	broad
ppeak1225	chr13	52971784	52973932	0.648976	2148	broad
ppeak1226	chr7	120596647	120598795	0.324022	2148	broad
ppeak1227	chr7	102216337	102218484	0.0190964	2147	broad
ppeak1228	chr1	217286505	217288651	0.480429	2146	broad
ppeak1229	chr2	9535117	9537263	0.575023	2146	broad
ppeak1230	chr7	37180957	37183103	0.530755	2146	broad
ppeak1231	chr8	11414841	11416987	0.666822	2146	broad
ppeak1232	chr1	106683601	106685746	0.0153846	2145	broad
ppeak1233	chr14	56545195	56547340	0.862471	2145	broad
ppeak1234	chr2	59401234	59403379	0.0932401	2145	broad
ppeak1235	chr3	1851461	1853606	0.39021	2145	broad
ppeak1236	chr6	146209379	146211524	0.323543	2145	broad
ppeak1237	chr15	48347443	48349587	0.609142	2144	broad
ppeak1238	chr5	65563472	65565616	0.143657	2144	broad
ppeak1239	chr8	67494231	67496375	0.713619	2144	broad
ppeak1240	chr1	237239056	237241199	0.565096	2143	broad
ppeak1241	chr11	60731334	60733477	0.712086	2143	broad
ppeak1242	chr4	27641236	27643379	0.00886608	2143	broad
ppeak1243	chr5	678901	681044	0.683621	2143	broad
ppeak1244	chr6	3059071	3061214	0.190854	2143	broad
ppeak1245	chr7	46931269	46933412	0.634624	2143	broad
ppeak1246	chr7	111866040	111868183	0.266916	2143	broad
ppeak1247	chr8	12035550	12037693	0.35511	2143	broad
ppeak1248	chrX	109041500	109043643	0.0237984	2143	broad
ppeak1249	chr1	263953402	263955544	0.0597572	2142	broad
ppeak1250	chr1	272960798	272962940	0.613912	2142	broad
ppeak1251	chr10	41177700	41179842	0.677404	2142	broad
ppeak1252	chr15	4258330	4260472	0.60084	2142	broad
ppeak1253	chr6	79006398	79008540	0.614379	2142	broad
ppeak1254	chr11	19218146	19220287	0.542737	2141	broad
ppeak1255	chr14	66727416	66729557	0.50724	2141	broad
ppeak1256	chr2	100442460	100444601	0.567959	2141	broad
ppeak1257	chr7	16890554	16892695	0.648762	2141	broad
ppeak1258	chr8	494344	496485	0.50724	2141	broad
ppeak1259	chr2	6593127	6595267	0.554673	2140	broad
ppeak1260	chr2	7058241	7060381	0.598598	2140	broad
ppeak1261	chr3	28932544	28934684	0.382243	2140	broad
ppeak1262	chr3	72239690	72241830	0.523364	2140	broad
ppeak1263	chr4	130701267	130703407	0.557944	2140	broad
ppeak1264	chr5	78124897	78127037	0.542523	2140	broad
ppeak1265	chr14	48012736	48014875	0.212249	2139	broad
ppeak1266	chr15	78850908	78853047	0.0556335	2139	broad
ppeak1267	chr18	20318126	20320265	0.327723	2139	broad
ppeak1268	chr4	12407446	12409585	0.210379	2139	broad
ppeak1269	chr6	83918148	83920287	0.0906966	2139	broad
ppeak1270	chr9	494702	496841	0.580645	2139	broad
ppeak1271	chrUn_NW_018085094v1	352885	355024	0.0696587	2139	broad
ppeak1272	chr12	23804477	23806615	0.582788	2138	broad
ppeak1273	chr17	32022639	32024777	0.165575	2138	broad
ppeak1274	chr3	86180077	86182215	0.730122	2138	broad
ppeak1275	chr10	57828545	57830682	0.568554	2137	broad
ppeak1276	chr2	60057592	60059729	0.0407113	2137	broad
ppeak1277	chr6	136389086	136391223	0.0678521	2137	broad
ppeak1278	chr10	17494893	17497029	0.771536	2136	broad
ppeak1279	chr12	42601385	42603521	0.541199	2136	broad
ppeak1280	chr18	50384041	50386177	0.0449438	2136	broad
ppeak1281	chr8	119429220	119431356	0.683521	2136	broad
ppeak1282	chrUn_NW_018084979v1	2911666	2913802	0.0140449	2136	broad
ppeak1283	chr1	94294767	94296902	0.500234	2135	broad
ppeak1284	chr3	56751094	56753229	0.676347	2135	broad
ppeak1285	chr7	49622273	49624408	0.04637	2135	broad
ppeak1286	chr8	83239739	83241874	0.637939	2135	broad
ppeak1287	chr8	101240383	101242518	0.580328	2135	broad
ppeak1288	chr9	133186869	133189004	0.366745	2135	broad
ppeak1289	chr11	23236959	23239093	0.311621	2134	broad
ppeak1290	chr16	34477124	34479258	0.6209	2134	broad
ppeak1291	chr18	25935813	25937947	0.466729	2134	broad
ppeak1292	chr2	13458101	13460235	0.327085	2134	broad
ppeak1293	chr3	85810546	85812680	0.470009	2134	broad
ppeak1294	chr6	59448300	59450434	0.544517	2134	broad
ppeak1295	chr6	167973419	167975553	0.00984067	2134	broad
ppeak1296	chr2	77209732	77211865	0.736053	2133	broad
ppeak1297	chr4	67465032	67467165	0.664323	2133	broad
ppeak1298	chr5	45750010	45752143	0.252227	2133	broad
ppeak1299	chr8	134136867	134139000	0.165495	2133	broad
ppeak1300	chr12	1572257	1574389	0.076454	2132	broad
ppeak1301	chr14	141092997	141095129	0.0478424	2132	broad
ppeak1302	chr2	1021145	1023277	0.443246	2132	broad
ppeak1303	chr2	16121735	16123867	0.114916	2132	broad
ppeak1304	chr5	104392897	104395028	0.570155	2131	broad
ppeak1305	chr13	14969284	14971414	0.239437	2130	broad
ppeak1306	chr14	47519846	47521976	0.197653	2130	broad
ppeak1307	chr9	19546135	19548265	0.408451	2130	broad
ppeak1308	chrX	88173006	88175136	0.448826	2130	broad
ppeak1309	chr15	19522471	19524600	0.0751527	2129	broad
ppeak1310	chr2	7841474	7843603	0.448567	2129	broad
ppeak1311	chr2	76928829	76930958	0.471583	2129	broad
ppeak1312	chr1	27632150	27634278	0.0296053	2128	broad
ppeak1313	chr1	115054748	115056875	0.692525	2127	broad
ppeak1314	chr10	56427884	56430011	0.690174	2127	broad
ppeak1315	chr16	36023860	36025987	0.64598	2127	broad
ppeak1316	chr6	45519489	45521616	0.379408	2127	broad
ppeak1317	chr7	20880524	20882651	0.529384	2127	broad
ppeak1318	chr8	103047192	103049319	0.235073	2127	broad
ppeak1319	chr14	66276936	66279062	0.601599	2126	broad
ppeak1320	chr13	6102896	6105021	0.154353	2125	broad
ppeak1321	chr1	273533096	273535220	0.683616	2124	broad
ppeak1322	chr5	75835315	75837439	0.0414313	2124	broad
ppeak1323	chr11	74265917	74268040	0.529439	2123	broad
ppeak1324	chr12	11679584	11681707	0.63024	2123	broad
ppeak1325	chr2	69828048	69830171	0.507301	2123	broad
ppeak1326	chr6	68415050	68417173	0.309468	2123	broad
ppeak1327	chr6	147153361	147155484	0.149317	2123	broad
ppeak1328	chr1	217000669	217002791	0.548539	2122	broad
ppeak1329	chr10	23274374	23276496	0.495759	2122	broad
ppeak1330	chr12	3642858	3644980	0.583412	2122	broad
ppeak1331	chr2	108733091	108735213	0.464656	2122	broad
ppeak1332	chr12	2520830	2522951	0.467232	2121	broad
ppeak1333	chr14	134118691	134120812	0.583215	2121	broad
ppeak1334	chr16	35150340	35152461	0.585573	2121	broad
ppeak1335	chr13	197687820	197689940	0.602358	2120	broad
ppeak1336	chr4	81935699	81937819	0.468396	2120	broad
ppeak1337	chr3	18506055	18508174	0.726286	2119	broad
ppeak1338	chr7	95365178	95367297	0.175555	2119	broad
ppeak1339	chr2	75491556	75493674	0.628423	2118	broad
ppeak1340	chr4	18924319	18926437	0.242682	2118	broad
ppeak1341	chr14	101123916	101126033	0.265942	2117	broad
ppeak1342	chr17	57674596	57676713	0.0288144	2117	broad
ppeak1343	chr6	45857967	45860084	0.367029	2117	broad
ppeak1344	chr8	131471619	131473736	0.464336	2117	broad
ppeak1345	chrUn_NW_018084979v1	3460140	3462257	0.495985	2117	broad
ppeak1346	chrX	124692327	124694443	0.402647	2116	broad
ppeak1347	chrX	124960407	124962523	0.284499	2116	broad
ppeak1348	chr1	73220181	73222296	0.538534	2115	broad
ppeak1349	chr14	6186905	6189020	0.575887	2115	broad
ppeak1350	chr15	91723974	91726089	0.236407	2115	broad
ppeak1351	chr18	20190373	20192488	0.048227	2115	broad
ppeak1352	chr3	69003142	69005257	0.179196	2115	broad
ppeak1353	chr5	27251474	27253589	0.709693	2115	broad
ppeak1354	chr6	44773346	44775461	0.643026	2115	broad
ppeak1355	chr9	65065120	65067235	0.615603	2115	broad
ppeak1356	chr1	129874163	129876277	0.481079	2114	broad
ppeak1357	chr14	87742372	87744486	0.4579	2114	broad
ppeak1358	chr14	121467832	121469946	0.298013	2114	broad
ppeak1359	chr4	98826561	98828675	0.0203406	2114	broad
ppeak1360	chr5	59869523	59871637	0.637654	2114	broad
ppeak1361	chr6	146547441	146549555	0.00851466	2114	broad
ppeak1362	chr8	75937828	75939942	0.132923	2114	broad
ppeak1363	chr11	39452142	39454255	0.201136	2113	broad
ppeak1364	chr12	4346004	4348117	0.625651	2113	broad
ppeak1365	chr12	43985274	43987387	0.557501	2113	broad
ppeak1366	chr13	152294324	152296437	0.254141	2113	broad
ppeak1367	chr3	79923821	79925934	0.495031	2113	broad
ppeak1368	chr7	94789402	94791515	0.577851	2113	broad
ppeak1369	chr9	71349138	71351251	0.540937	2113	broad
ppeak1370	chr1	268815652	268817764	0.0123106	2112	broad
ppeak1371	chr1	35756711	35758822	0.237802	2111	broad
ppeak1372	chr17	11108644	11110755	0.662245	2111	broad
ppeak1373	chr2	51258232	51260343	0.00900047	2111	broad
ppeak1374	chr3	4899936	4902047	0.622454	2111	broad
ppeak1375	chr4	716354	718465	0.279962	2111	broad
ppeak1376	chr5	15028049	15030160	0.136428	2111	broad
ppeak1377	chr5	48845770	48847881	0.103269	2111	broad
ppeak1378	chr5	51210584	51212695	0.537186	2111	broad
ppeak1379	chr6	13680805	13682916	0.467551	2111	broad
ppeak1380	chr7	25070882	25072993	0.506395	2111	broad
ppeak1381	chr7	38746097	38748208	0.763619	2111	broad
ppeak1382	chr9	57127172	57129283	0.378967	2111	broad
ppeak1383	chr9	113835139	113837250	0.118901	2111	broad
ppeak1384	chr13	200694691	200696801	0.566351	2110	broad
ppeak1385	chr3	56810237	56812347	0.540758	2110	broad
ppeak1386	chr12	52065067	52067176	0.424372	2109	broad
ppeak1387	chr14	135952098	135954207	0.00331911	2109	broad
ppeak1388	chr2	125811379	125813488	0.387862	2109	broad
ppeak1389	chr6	49844754	49846863	0.0279753	2109	broad
ppeak1390	chr6	60638291	60640400	0.394974	2109	broad
ppeak1391	chr12	58703941	58706049	0.478178	2108	broad
ppeak1392	chr15	101510197	101512305	0.421252	2108	broad
ppeak1393	chr15	110704619	110706727	0.708729	2108	broad
ppeak1394	chrUn_NW_018085072v1	178351	180459	0.4037	2108	broad
ppeak1395	chr10	58096108	58098215	0.61794	2107	broad
ppeak1396	chr9	67201263	67203370	0.119601	2107	broad
ppeak1397	chr12	48141073	48143179	0.270655	2106	broad
ppeak1398	chr14	52361865	52363971	0.0346629	2106	broad
ppeak1399	chr16	148899	151005	0.464862	2106	broad
ppeak1400	chr3	102538200	102540306	0.584046	2106	broad
ppeak1401	chr6	12667023	12669129	0.645299	2106	broad
ppeak1402	chr6	36342225	36344331	0.673789	2106	broad
ppeak1403	chr10	9979134	9981239	0.499762	2105	broad
ppeak1404	chr13	129995468	129997573	0.475534	2105	broad
ppeak1405	chr15	86470620	86472725	0.553444	2105	broad
ppeak1406	chr4	15894906	15897011	0.454157	2105	broad
ppeak1407	chr4	84917461	84919566	0.480285	2105	broad
ppeak1408	chr6	106917154	106919259	0.609026	2105	broad
ppeak1409	chr1	12120974	12123078	0.605038	2104	broad
ppeak1410	chr6	88292046	88294150	0.221008	2104	broad
ppeak1411	chr14	48544122	48546225	0.53495	2103	broad
ppeak1412	chr7	60822576	60824679	0.718497	2103	broad
ppeak1413	chrUn_NW_018084979v1	1751233	1753336	0.570613	2103	broad
ppeak1414	chr11	49431153	49433255	0.577545	2102	broad
ppeak1415	chr3	111780473	111782575	0.594672	2102	broad
ppeak1416	chr6	53442219	53444321	0.437678	2102	broad
ppeak1417	chr14	132562276	132564377	0.484055	2101	broad
ppeak1418	chr6	13455001	13457102	0.491195	2101	broad
ppeak1419	chr1	35696345	35698445	0.097619	2100	broad
ppeak1420	chr17	37447076	37449176	0.59619	2100	broad
ppeak1421	chr1	97510061	97512160	0.705098	2099	broad
ppeak1422	chr12	52877428	52879527	0.557408	2099	broad
ppeak1423	chr17	40978038	40980137	0.0147689	2099	broad
ppeak1424	chr18	10349535	10351634	0.465936	2099	broad
ppeak1425	chr9	114262243	114264342	0.419247	2099	broad
ppeak1426	chr12	60442814	60444912	0.620591	2098	broad
ppeak1427	chr13	147484276	147486374	0.330791	2098	broad
ppeak1428	chr15	110788382	110790480	0.631077	2098	broad
ppeak1429	chr13	204599843	204601940	0.530281	2097	broad
ppeak1430	chr16	48403215	48405312	0.484502	2097	broad
ppeak1431	chr18	32667602	32669699	0.173581	2097	broad
ppeak1432	chr3	68230045	68232142	0.277539	2097	broad
ppeak1433	chr7	51512797	51514894	0.145923	2097	broad
ppeak1434	chr12	22829292	22831388	0.730916	2096	broad
ppeak1435	chr13	35178781	35180877	0.630725	2096	broad
ppeak1436	chr15	48694578	48696674	0.640744	2096	broad
ppeak1437	chr15	67016587	67018683	0.174618	2096	broad
ppeak1438	chr10	17558430	17560525	0.559905	2095	broad
ppeak1439	chr18	36786230	36788325	0.453461	2095	broad
ppeak1440	chr4	124229236	124231331	0.545585	2095	broad
ppeak1441	chr2	45603888	45605982	0.481853	2094	broad
ppeak1442	chr2	77766814	77768908	0.545368	2094	broad
ppeak1443	chr5	15811049	15813143	0.0253104	2094	broad
ppeak1444	chr5	92935716	92937810	0.639924	2094	broad
ppeak1445	chr9	109556350	109558444	0.786533	2094	broad
ppeak1446	chr1	169595399	169597492	0.568562	2093	broad
ppeak1447	chr14	10382251	10384344	0.384138	2093	broad
ppeak1448	chr14	26609913	26612006	0.028667	2093	broad
ppeak1449	chr15	46793257	46795350	0.0138557	2093	broad
ppeak1450	chr2	102436134	102438227	0.257525	2093	broad
ppeak1451	chr3	18041827	18043920	0.535595	2093	broad
ppeak1452	chr7	68470133	68472226	0.68323	2093	broad
ppeak1453	chr9	61018705	61020798	0.106068	2093	broad
ppeak1454	chr10	15722051	15724143	0.102772	2092	broad
ppeak1455	chr12	51923149	51925241	0.596558	2092	broad
ppeak1456	chr14	29558583	29560675	0.604207	2092	broad
ppeak1457	chr2	113478987	113481079	0.716539	2092	broad
ppeak1458	chr6	151222954	151225046	0.84369	2092	broad
ppeak1459	chr9	59542479	59544571	0.0984704	2092	broad
ppeak1460	chr13	53807600	53809691	0.456719	2091	broad
ppeak1461	chr3	31132053	31134144	0.433764	2091	broad
ppeak1462	chr4	19319737	19321828	0.440459	2091	broad
ppeak1463	chr4	98562115	98564206	0.92922	2091	broad
ppeak1464	chr7	114519267	114521358	0.404113	2091	broad
ppeak1465	chr8	112433675	112435766	0.0703013	2091	broad
ppeak1466	chrX	8193811	8195902	0.20373	2091	broad
ppeak1467	chr1	182752540	182754630	0.630144	2090	broad
ppeak1468	chr12	16934985	16937075	0.748325	2090	broad
ppeak1469	chr4	1473522	1475612	0.0875598	2090	broad
ppeak1470	chr6	170401184	170403274	0.317703	2090	broad
ppeak1471	chr7	49831963	49834053	0.783254	2090	broad
ppeak1472	chr9	12584987	12587077	0.285646	2090	broad
ppeak1473	chr18	18345000	18347089	0.162279	2089	broad
ppeak1474	chr18	42924712	42926801	0.0899952	2089	broad
ppeak1475	chr5	76636931	76639020	0.802298	2089	broad
ppeak1476	chr8	110199667	110201756	0.33461	2089	broad
ppeak1477	chr1	114749802	114751890	0.164751	2088	broad
ppeak1478	chr11	4731215	4733303	0.484674	2088	broad
ppeak1479	chr13	145525241	145527329	0.158525	2088	broad
ppeak1480	chr4	106758236	106760324	0.570402	2088	broad
ppeak1481	chr3	24174840	24176927	0.563967	2087	broad
ppeak1482	chr15	126709988	126712074	0.233461	2086	broad
ppeak1483	chr4	62600266	62602352	0.677373	2086	broad
ppeak1484	chr13	35290255	35292340	0.423022	2085	broad
ppeak1485	chr13	75905328	75907413	0.156835	2085	broad
ppeak1486	chr6	52198254	52200339	0.478657	2085	broad
ppeak1487	chrUn_NW_018084833v1	1208782	1210867	0.623501	2085	broad
ppeak1488	chr3	8404185	8406269	0.669866	2084	broad
ppeak1489	chr7	64876288	64878372	0.538868	2084	broad
ppeak1490	chr7	121131847	121133931	0.727447	2084	broad
ppeak1491	chr10	53602128	53604211	0.49736	2083	broad
ppeak1492	chr5	17207296	17209379	0.56457	2083	broad
ppeak1493	chr6	67084861	67086944	0.113298	2083	broad
ppeak1494	chr7	54941932	54944015	0.0614498	2083	broad
ppeak1495	chr7	93795417	93797500	0.107057	2083	broad
ppeak1496	chr8	118163475	118165558	0.472396	2083	broad
ppeak1497	chr9	64731763	64733846	0.553529	2083	broad
ppeak1498	chr15	106409168	106411250	0.603746	2082	broad
ppeak1499	chr6	98253177	98255259	0.506724	2082	broad
ppeak1500	chr9	93461680	93463762	0.512488	2082	broad
ppeak1501	chr2	98442523	98444604	0.725613	2081	broad
ppeak1502	chr9	41639561	41641642	0.897645	2081	broad
ppeak1503	chr6	59637977	59640057	0.165385	2080	broad
ppeak1504	chr14	60139841	60141920	0.621453	2079	broad
ppeak1505	chr8	108724634	108726713	0.348725	2079	broad
ppeak1506	chr12	3798102	3800180	0.313763	2078	broad
ppeak1507	chr2	66213841	66215919	0.681906	2078	broad
ppeak1508	chr6	157219537	157221615	0.607796	2078	broad
ppeak1509	chr15	91604184	91606261	0.513722	2077	broad
ppeak1510	chr5	36273016	36275093	0.17429	2077	broad
ppeak1511	chr6	49992833	49994910	0.518055	2077	broad
ppeak1512	chr6	57257163	57259240	0.539721	2077	broad
ppeak1513	chr9	116290794	116292871	0.542128	2077	broad
ppeak1514	chrX	94884625	94886702	0.363987	2077	broad
ppeak1515	chr1	215506474	215508550	0.593449	2076	broad
ppeak1516	chr13	56804161	56806237	0.156551	2076	broad
ppeak1517	chr2	65107630	65109706	0.412813	2076	broad
ppeak1518	chr3	93371380	93373456	0.685934	2076	broad
ppeak1519	chr1	255628853	255630928	0.060241	2075	broad
ppeak1520	chr1	273474592	273476667	0.557108	2075	broad
ppeak1521	chr5	94016890	94018965	0.562892	2075	broad
ppeak1522	chr7	30420769	30422844	0.469398	2075	broad
ppeak1523	chr7	37655286	37657361	0.620723	2075	broad
ppeak1524	chr1	17136553	17138627	0.484089	2074	broad
ppeak1525	chr6	3136693	3138767	0.615236	2074	broad
ppeak1526	chr1	179489136	179491209	0.643029	2073	broad
ppeak1527	chr12	60121079	60123152	0.0130246	2073	broad
ppeak1528	chr18	564383	566456	0.599614	2073	broad
ppeak1529	chr1	104915107	104917179	0.295849	2072	broad
ppeak1530	chr13	125399316	125401388	0.630309	2072	broad
ppeak1531	chr15	135592839	135594911	0.437741	2072	broad
ppeak1532	chr2	6901885	6903957	0.478764	2072	broad
ppeak1533	chr2	59531083	59533155	0.875965	2072	broad
ppeak1534	chr4	63304971	63307043	0.117761	2072	broad
ppeak1535	chr6	70345169	70347241	0.44305	2072	broad
ppeak1536	chrUn_NW_018084833v1	1381658	1383730	0.301158	2072	broad
ppeak1537	chr15	66569341	66571412	0.650893	2071	broad
ppeak1538	chr6	312555	314626	0.614196	2071	broad
ppeak1539	chr6	58857148	58859219	0.469338	2071	broad
ppeak1540	chr15	80595657	80597727	0.233816	2070	broad
ppeak1541	chr18	29224661	29226731	0.0415459	2070	broad
ppeak1542	chr2	89045058	89047128	0.442995	2070	broad
ppeak1543	chr4	89260478	89262548	0.407246	2070	broad
ppeak1544	chr17	55390289	55392358	0.0550991	2069	broad
ppeak1545	chr2	77643003	77645072	0.492508	2069	broad
ppeak1546	chr4	32092642	32094711	0.567424	2069	broad
ppeak1547	chr4	99492776	99494845	0.498792	2069	broad
ppeak1548	chr6	102332944	102335013	0.0691155	2069	broad
ppeak1549	chr2	62221436	62223504	0.558027	2068	broad
ppeak1550	chr9	60784879	60786947	0.514507	2068	broad
ppeak1551	chr12	15730169	15732236	0.0299952	2067	broad
ppeak1552	chr13	198633343	198635410	0.115627	2067	broad
ppeak1553	chr14	11350738	11352805	0.0749879	2067	broad
ppeak1554	chr14	55180334	55182401	0.504112	2067	broad
ppeak1555	chr16	43345171	43347238	0.537978	2067	broad
ppeak1556	chr2	27684123	27686190	0.754233	2067	broad
ppeak1557	chr6	19890802	19892869	0.405902	2067	broad
ppeak1558	chr9	9069172	9071239	0.481858	2067	broad
ppeak1559	chr9	19593008	19595075	0.64925	2067	broad
ppeak1560	chr13	29995087	29997153	0.750726	2066	broad
ppeak1561	chr5	9272802	9274868	0.429332	2066	broad
ppeak1562	chr5	22420225	22422291	0.613746	2066	broad
ppeak1563	chr13	195528981	195531046	0.434867	2065	broad
ppeak1564	chr3	53489450	53491515	0.53753	2065	broad
ppeak1565	chr2	42363209	42365273	0.503876	2064	broad
ppeak1566	chr7	49540107	49542171	0.438469	2064	broad
ppeak1567	chr8	937842	939906	0.632752	2064	broad
ppeak1568	chr12	19077472	19079535	0.508483	2063	broad
ppeak1569	chr12	20881409	20883472	0.337373	2063	broad
ppeak1570	chr13	44480258	44482321	0.0232671	2063	broad
ppeak1571	chr2	70096634	70098697	0.366457	2063	broad
ppeak1572	chr2	79728943	79731006	0.588948	2063	broad
ppeak1573	chr7	23163628	23165691	0.839069	2063	broad
ppeak1574	chr8	36941418	36943481	0.0164809	2063	broad
ppeak1575	chr8	109397443	109399506	0.241396	2063	broad
ppeak1576	chr9	72183924	72185987	0.60446	2063	broad
ppeak1577	chr3	17944665	17946727	0.579049	2062	broad
ppeak1578	chr6	71027196	71029258	0.338021	2062	broad
ppeak1579	chr11	2916052	2918113	0.330422	2061	broad
ppeak1580	chr13	29752770	29754831	0.475983	2061	broad
ppeak1581	chr13	136272938	136274999	0.0116448	2061	broad
ppeak1582	chr4	89394566	89396627	0.443474	2061	broad
ppeak1583	chr7	25233967	25236028	0.0490053	2061	broad
ppeak1584	chr8	1311341	1313402	0.298399	2061	broad
ppeak1585	chr1	4881651	4883711	0.859709	2060	broad
ppeak1586	chr1	90649981	90652041	0.585437	2060	broad
ppeak1587	chr14	131769142	131771202	0.0975728	2060	broad
ppeak1588	chr17	43809018	43811078	0.527184	2060	broad
ppeak1589	chr4	93340802	93342862	0.68932	2060	broad
ppeak1590	chr9	105983991	105986051	0.530583	2060	broad
ppeak1591	chr6	63754120	63756179	0.659058	2059	broad
ppeak1592	chr7	94444605	94446664	0.705197	2059	broad
ppeak1593	chr9	134953993	134956052	0.519184	2059	broad
ppeak1594	chrX	35812584	35814643	0.419136	2059	broad
ppeak1595	chr1	127935926	127937984	0.216229	2058	broad
ppeak1596	chr3	17325239	17327297	0.63897	2058	broad
ppeak1597	chr8	134269421	134271479	0.0364431	2058	broad
ppeak1598	chrX	35888832	35890890	0.269193	2058	broad
ppeak1599	chr1	187718670	187720727	0.516286	2057	broad
ppeak1600	chr10	10902954	10905011	0.448226	2057	broad
ppeak1601	chr14	50324760	50326817	0.250851	2057	broad
ppeak1602	chr14	136478441	136480498	0.202236	2057	broad
ppeak1603	chr8	73303240	73305297	0.786582	2057	broad
ppeak1604	chrX	10580696	10582753	0.219737	2057	broad
ppeak1605	chr15	92330578	92332634	0.298152	2056	broad
ppeak1606	chr16	76253436	76255492	0.500973	2056	broad
ppeak1607	chr4	118947079	118949135	0.243191	2056	broad
ppeak1608	chr9	57016792	57018848	0.603113	2056	broad
ppeak1609	chr1	137689277	137691332	0.728467	2055	broad
ppeak1610	chr13	77179238	77181293	0.754258	2055	broad
ppeak1611	chr13	90760237	90762292	0.617032	2055	broad
ppeak1612	chr14	30644654	30646709	0.643309	2055	broad
ppeak1613	chr14	107713256	107715311	0.0958637	2055	broad
ppeak1614	chr14	124161669	124163724	0.639903	2055	broad
ppeak1615	chr17	30237321	30239376	0.320681	2055	broad
ppeak1616	chr4	85093530	85095585	0.518248	2055	broad
ppeak1617	chr9	33040825	33042880	0.493431	2055	broad
ppeak1618	chr13	37365554	37367608	0.351996	2054	broad
ppeak1619	chr15	70392772	70394826	0.358325	2054	broad
ppeak1620	chr2	76339054	76341108	0.567186	2054	broad
ppeak1621	chr5	7392422	7394476	0.830088	2054	broad
ppeak1622	chrUn_NW_018085246v1	140796	142850	0.18111	2054	broad
ppeak1623	chrX	96743529	96745583	0.19815	2054	broad
ppeak1624	chr1	119020584	119022637	0.585485	2053	broad
ppeak1625	chr1	188924367	188926420	0.0974184	2053	broad
ppeak1626	chr13	26668384	26670437	0.646858	2053	broad
ppeak1627	chr16	5713081	5715134	0.741354	2053	broad
ppeak1628	chr16	72795803	72797856	0.390161	2053	broad
ppeak1629	chr3	6354281	6356334	0.559669	2053	broad
ppeak1630	chr4	110196447	110198500	0.537263	2053	broad
ppeak1631	chr7	52138702	52140755	0.57282	2053	broad
ppeak1632	chr8	81022871	81024924	0.599123	2053	broad
ppeak1633	chr12	26842995	26845047	0.268519	2052	broad
ppeak1634	chr13	120727155	120729207	0.523392	2052	broad
ppeak1635	chr15	44065590	44067642	0.364035	2052	broad
ppeak1636	chr4	124618923	124620975	0.307505	2052	broad
ppeak1637	chr7	33377789	33379841	0.650097	2052	broad
ppeak1638	chr6	56173834	56175885	0.00341297	2051	broad
ppeak1639	chr6	109216877	109218928	0.411507	2051	broad
ppeak1640	chr12	51969624	51971674	0.48439	2050	broad
ppeak1641	chr13	140946767	140948817	0.601463	2050	broad
ppeak1642	chr6	54564767	54566817	0.527317	2050	broad
ppeak1643	chr13	19275054	19277103	0.515861	2049	broad
ppeak1644	chr15	68049772	68051821	0.319668	2049	broad
ppeak1645	chr5	31461353	31463402	0.175695	2049	broad
ppeak1646	chr6	37942996	37945045	0.56857	2049	broad
ppeak1647	chr6	43847066	43849115	0.63592	2049	broad
ppeak1648	chr11	18755658	18757706	0.678223	2048	broad
ppeak1649	chr5	13396221	13398269	0.515137	2048	broad
ppeak1650	chr7	92928722	92930770	0.426758	2048	broad
ppeak1651	chr8	84811069	84813117	0.435547	2048	broad
ppeak1652	chr9	56748274	56750322	0.545898	2048	broad
ppeak1653	chrX	62186917	62188965	0.244629	2048	broad
ppeak1654	chr13	75073771	75075818	0.150464	2047	broad
ppeak1655	chr13	139443905	139445952	0.145579	2047	broad
ppeak1656	chr2	58573250	58575297	0.575965	2047	broad
ppeak1657	chr6	51254571	51256618	0.490962	2047	broad
ppeak1658	chr6	55497511	55499558	0.0806058	2047	broad
ppeak1659	chr1	121412885	121414931	0.746334	2046	broad
ppeak1660	chr10	31275795	31277841	0.615347	2046	broad
ppeak1661	chr12	6481499	6483545	0.347507	2046	broad
ppeak1662	chr3	23365079	23367125	0.0244379	2046	broad
ppeak1663	chr4	126873807	126875853	0.638319	2046	broad
ppeak1664	chr7	23046123	23048169	0.668622	2046	broad
ppeak1665	chr10	19887828	19889873	0.582885	2045	broad
ppeak1666	chr18	9529111	9531156	0.244499	2045	broad
ppeak1667	chr3	92812510	92814555	0.529584	2045	broad
ppeak1668	chr4	66635122	66637167	0.148166	2045	broad
ppeak1669	chr1	167007404	167009448	0.520548	2044	broad
ppeak1670	chr1	269423415	269425459	0.33953	2044	broad
ppeak1671	chr11	2454040	2456084	0.0132094	2044	broad
ppeak1672	chr14	51131942	51133986	0.595401	2044	broad
ppeak1673	chr6	52711341	52713385	0.701076	2044	broad
ppeak1674	chr7	96252327	96254371	0.467221	2044	broad
ppeak1675	chr14	57317467	57319510	0.159569	2043	broad
ppeak1676	chr2	103822398	103824441	0.388155	2043	broad
ppeak1677	chr7	97123046	97125089	0.518355	2043	broad
ppeak1678	chr9	67314199	67316242	0.651003	2043	broad
ppeak1679	chr1	7446565	7448607	0.132713	2042	broad
ppeak1680	chr1	130991113	130993155	0.537218	2042	broad
ppeak1681	chr13	206230071	206232113	0.151812	2042	broad
ppeak1682	chr8	12967571	12969613	0.678257	2042	broad
ppeak1683	chr9	81516482	81518524	0.179726	2042	broad
ppeak1684	chrX	98180054	98182096	0.29383	2042	broad
ppeak1685	chr10	53313914	53315955	0.613425	2041	broad
ppeak1686	chr12	43031317	43033358	0.561979	2041	broad
ppeak1687	chr13	106893814	106895855	0.609505	2041	broad
ppeak1688	chr1	161983136	161985176	0.25098	2040	broad
ppeak1689	chr12	45359245	45361285	0.00735294	2040	broad
ppeak1690	chr13	136345747	136347787	0.529412	2040	broad
ppeak1691	chr2	148232634	148234674	0.0676471	2040	broad
ppeak1692	chr2	151604599	151606639	0.406373	2040	broad
ppeak1693	chr6	60444566	60446606	0.505882	2040	broad
ppeak1694	chr8	11315388	11317428	0.331863	2040	broad
ppeak1695	chr13	11358323	11360362	0.600785	2039	broad
ppeak1696	chr14	64398498	64400537	0.647376	2039	broad
ppeak1697	chr3	40693378	40695417	0.195684	2039	broad
ppeak1698	chr5	71028285	71030324	0.256989	2039	broad
ppeak1699	chr9	75258635	75260674	0.581658	2039	broad
ppeak1700	chr14	66289394	66291432	0.366536	2038	broad
ppeak1701	chr17	35412033	35414071	0.571639	2038	broad
ppeak1702	chr6	8468104	8470142	0.684495	2038	broad
ppeak1703	chr6	53234858	53236896	0.0176644	2038	broad
ppeak1704	chr7	23796612	23798650	0.472031	2038	broad
ppeak1705	chr7	56083548	56085586	0.684495	2038	broad
ppeak1706	chrX	98024131	98026169	0.250736	2038	broad
ppeak1707	chr11	78708124	78710161	0.496318	2037	broad
ppeak1708	chr9	60519864	60521901	0.104075	2037	broad
ppeak1709	chr13	207675945	207677981	0.536837	2036	broad
ppeak1710	chr9	106160939	106162975	0.633595	2036	broad
ppeak1711	chr1	95808452	95810487	0.573956	2035	broad
ppeak1712	chr1	126333706	126335741	0.517936	2035	broad
ppeak1713	chr7	115369388	115371423	0.446683	2035	broad
ppeak1714	chr1	189248316	189250350	0.608653	2034	broad
ppeak1715	chr13	121564446	121566480	0.657817	2034	broad
ppeak1716	chr7	23728026	23730060	0.0732547	2034	broad
ppeak1717	chr1	15328257	15330290	0.440728	2033	broad
ppeak1718	chr14	51468271	51470304	0.442204	2033	broad
ppeak1719	chr12	37613379	37615411	0.558071	2032	broad
ppeak1720	chr13	14784117	14786149	0.583661	2032	broad
ppeak1721	chr5	99954223	99956255	0.00738189	2032	broad
ppeak1722	chrX	30613335	30615367	0.38878	2032	broad
ppeak1723	chr1	185397245	185399276	0.629739	2031	broad
ppeak1724	chr1	267811881	267813912	0.00640079	2031	broad
ppeak1725	chr14	23446379	23448410	0.430822	2031	broad
ppeak1726	chr2	49893186	49895217	0.63614	2031	broad
ppeak1727	chr2	87497097	87499128	0.560315	2031	broad
ppeak1728	chr2	141878312	141880343	0.493353	2031	broad
ppeak1729	chr3	7386336	7388367	0.210241	2031	broad
ppeak1730	chr3	107267962	107269993	0.613491	2031	broad
ppeak1731	chr8	33176168	33178199	0.145741	2031	broad
ppeak1732	chr1	100107281	100109311	0.219212	2030	broad
ppeak1733	chr10	49389570	49391600	0.00837438	2030	broad
ppeak1734	chr13	158576378	158578408	0.604926	2030	broad
ppeak1735	chr13	196599439	196601469	0.0359606	2030	broad
ppeak1736	chr2	119340174	119342204	0.339901	2030	broad
ppeak1737	chr14	103094638	103096667	0.556432	2029	broad
ppeak1738	chr17	10623710	10625739	0.413011	2029	broad
ppeak1739	chr6	168492219	168494248	0.0758995	2029	broad
ppeak1740	chr6	170761817	170763846	0.378512	2029	broad
ppeak1741	chrY	25243446	25245475	0.343519	2029	broad
ppeak1742	chr1	223753429	223755457	0.266272	2028	broad
ppeak1743	chr10	47687230	47689258	0.174063	2028	broad
ppeak1744	chr14	30697837	30699865	0.571992	2028	broad
ppeak1745	chr2	83690099	83692127	0.447732	2028	broad
ppeak1746	chr6	59705003	59707031	0.301282	2028	broad
ppeak1747	chr12	60774128	60776155	0.430686	2027	broad
ppeak1748	chr7	75776653	75778680	0.419339	2027	broad
ppeak1749	chr10	52223948	52225974	0.601185	2026	broad
ppeak1750	chr12	51195483	51197509	0.211254	2026	broad
ppeak1751	chr14	6179095	6181121	0.102665	2026	broad
ppeak1752	chr2	58667700	58669726	0.0113524	2026	broad
ppeak1753	chr7	96585124	96587150	0.265548	2026	broad
ppeak1754	chr7	116588816	116590842	0.318855	2026	broad
ppeak1755	chr9	20123234	20125259	0.533827	2025	broad
ppeak1756	chr5	10319638	10321662	0.254447	2024	broad
ppeak1757	chr7	115203260	115205284	0.00543478	2024	broad
ppeak1758	chr15	139457231	139459254	0.353435	2023	broad
ppeak1759	chrX	5995121	5997144	0.580326	2023	broad
ppeak1760	chrX	39953811	39955834	0.43648	2023	broad
ppeak1761	chr13	71645329	71647351	0.686449	2022	broad
ppeak1762	chr18	19946304	19948326	0.5	2022	broad
ppeak1763	chr6	92298670	92300692	0.661227	2022	broad
ppeak1764	chr9	66248838	66250860	0.214639	2022	broad
ppeak1765	chrX	98218656	98220678	0.330366	2022	broad
ppeak1766	chr1	184881034	184883055	0.56853	2021	broad
ppeak1767	chr1	269453482	269455503	0.736269	2021	broad
ppeak1768	chr12	34261672	34263693	0.711034	2021	broad
ppeak1769	chr4	158101	160122	0.514102	2021	broad
ppeak1770	chr14	33637915	33639935	0.0574257	2020	broad
ppeak1771	chr15	3524732	3526752	0.639604	2020	broad
ppeak1772	chr17	60958999	60961019	0.0222772	2020	broad
ppeak1773	chr2	77729187	77731207	0.179703	2020	broad
ppeak1774	chr7	64969440	64971460	0.85297	2020	broad
ppeak1775	chr1	269400613	269402632	0.552254	2019	broad
ppeak1776	chr11	18296775	18298794	0.493314	2019	broad
ppeak1777	chr13	133969613	133971632	0.497771	2019	broad
ppeak1778	chr3	73938710	73940729	0.557207	2019	broad
ppeak1779	chr4	111164381	111166400	0.437345	2019	broad
ppeak1780	chr7	60009122	60011141	0.172858	2019	broad
ppeak1781	chrX	101283095	101285114	0.368004	2019	broad
ppeak1782	chr1	254207612	254209630	0.377106	2018	broad
ppeak1783	chr10	24322588	24324606	0.464817	2018	broad
ppeak1784	chr13	52455942	52457960	0.613974	2018	broad
ppeak1785	chr16	51906379	51908397	0.670466	2018	broad
ppeak1786	chr2	117837483	117839501	0.416749	2018	broad
ppeak1787	chr3	79702037	79704055	0.44995	2018	broad
ppeak1788	chr12	5940377	5942394	0.435796	2017	broad
ppeak1789	chr12	50347032	50349049	0.698066	2017	broad
ppeak1790	chr7	20997663	20999680	0.678235	2017	broad
ppeak1791	chr11	24962917	24964933	0.559524	2016	broad
ppeak1792	chr8	816945	818961	0.65377	2016	broad
ppeak1793	chr8	32969542	32971557	0.24665	2015	broad
ppeak1794	chr1	143538721	143540735	0.830189	2014	broad
ppeak1795	chr12	18741674	18743688	0.298411	2014	broad
ppeak1796	chr5	93131712	93133726	0.692155	2014	broad
ppeak1797	chrUn_NW_018084979v1	3283404	3285418	0.33714	2014	broad
ppeak1798	chr12	23265908	23267921	0.757576	2013	broad
ppeak1799	chr12	47529073	47531086	0.340785	2013	broad
ppeak1800	chr17	35984773	35986786	0.625435	2013	broad
ppeak1801	chr18	39663188	39665201	0.390959	2013	broad
ppeak1802	chr9	57965986	57967999	0.0745156	2013	broad
ppeak1803	chr13	124181306	124183318	0.195825	2012	broad
ppeak1804	chr14	36063492	36065504	0.710239	2012	broad
ppeak1805	chr17	18434610	18436622	0.00695825	2012	broad
ppeak1806	chr13	70416276	70418287	0.610144	2011	broad
ppeak1807	chr14	29962791	29964802	0.400298	2011	broad
ppeak1808	chr6	177197	179208	0.0353058	2011	broad
ppeak1809	chr6	56210786	56212797	0.0174043	2011	broad
ppeak1810	chr6	103964022	103966033	0.631029	2011	broad
ppeak1811	chr14	99884039	99886049	0.50796	2010	broad
ppeak1812	chr15	24894605	24896615	0.3801	2010	broad
ppeak1813	chr16	75334493	75336503	0.491542	2010	broad
ppeak1814	chr17	51499435	51501445	0.479104	2010	broad
ppeak1815	chr6	168534982	168536992	0.393035	2010	broad
ppeak1816	chr8	131057621	131059631	0.595025	2010	broad
ppeak1817	chr9	13818611	13820621	0.299005	2010	broad
ppeak1818	chrX	56471752	56473762	0.0139303	2010	broad
ppeak1819	chr1	64078234	64080243	0.296167	2009	broad
ppeak1820	chr12	61361708	61363717	0.641115	2009	broad
ppeak1821	chr4	46237961	46239970	0.026879	2009	broad
ppeak1822	chr7	36741732	36743741	0.546541	2009	broad
ppeak1823	chrX	515473	517482	0.285217	2009	broad
ppeak1824	chrX	106550086	106552095	0.319562	2009	broad
ppeak1825	chr15	71864735	71866743	0.00398406	2008	broad
ppeak1826	chr15	140222573	140224581	0.685259	2008	broad
ppeak1827	chr6	94890810	94892818	0.583665	2008	broad
ppeak1828	chr11	4053272	4055279	0.528151	2007	broad
ppeak1829	chr5	76112667	76114674	0.686597	2007	broad
ppeak1830	chr6	54705751	54707758	0.486796	2007	broad
ppeak1831	chr16	52780471	52782477	0.551346	2006	broad
ppeak1832	chr7	52353358	52355364	0.0952144	2006	broad
ppeak1833	chrX	41579469	41581475	0.356929	2006	broad
ppeak1834	chr11	19376242	19378247	0.745636	2005	broad
ppeak1835	chr3	41343684	41345689	0.490274	2005	broad
ppeak1836	chr5	59727879	59729884	0.586035	2005	broad
ppeak1837	chr8	130286431	130288436	0.0678304	2005	broad
ppeak1838	chrUn_NW_018084833v1	613508	615513	0.347631	2005	broad
ppeak1839	chr13	201009499	201011503	0.833333	2004	broad
ppeak1840	chr15	7685352	7687356	0.551397	2004	broad
ppeak1841	chr5	87671224	87673228	0.441118	2004	broad
ppeak1842	chr8	32432855	32434859	0.405689	2004	broad
ppeak1843	chr8	40844960	40846964	0.636727	2004	broad
ppeak1844	chr1	131364535	131366538	0.442336	2003	broad
ppeak1845	chr16	32129521	32131523	0.484016	2002	broad
ppeak1846	chr3	27491264	27493266	0.485015	2002	broad
ppeak1847	chr3	80790277	80792279	0.698801	2002	broad
ppeak1848	chr4	34645712	34647714	0.718282	2002	broad
ppeak1849	chr6	7660123	7662125	0.445554	2002	broad
ppeak1850	chr7	23767565	23769567	0.584416	2002	broad
ppeak1851	chr7	39137583	39139585	0.518981	2002	broad
ppeak1852	chr9	87085347	87087349	0.57043	2002	broad
ppeak1853	chr11	79025948	79027949	0.422289	2001	broad
ppeak1854	chr12	12881292	12883293	0.482259	2001	broad
ppeak1855	chr13	182226659	182228660	0.643678	2001	broad
ppeak1856	chr14	57480553	57482554	0.467766	2001	broad
ppeak1857	chr17	61626489	61628490	0.0854573	2001	broad
ppeak1858	chr2	15381265	15383266	0.367816	2001	broad
ppeak1859	chr2	141196614	141198615	0.661169	2001	broad
ppeak1860	chr5	17180290	17182291	0.166417	2001	broad
ppeak1861	chr5	43912921	43914922	0.550225	2001	broad
ppeak1862	chr6	79380023	79382024	0.534733	2001	broad
ppeak1863	chr12	18056345	18058345	0.0675	2000	broad
ppeak1864	chr13	132605623	132607623	0.459	2000	broad
ppeak1865	chr14	76699671	76701671	0.61	2000	broad
ppeak1866	chr2	29957	31957	0.549	2000	broad
ppeak1867	chr2	16568659	16570659	0.29	2000	broad
ppeak1868	chr3	109410778	109412778	0.0725	2000	broad
ppeak1869	chr1	90298929	90300928	0.697349	1999	broad
ppeak1870	chr1	216493638	216495637	0.548774	1999	broad
ppeak1871	chr13	160396954	160398953	0.498249	1999	broad
ppeak1872	chr13	175348236	175350235	0.0390195	1999	broad
ppeak1873	chr17	39705048	39707047	0.552276	1999	broad
ppeak1874	chr5	73406977	73408976	0.477739	1999	broad
ppeak1875	chr7	19702122	19704121	0.229615	1999	broad
ppeak1876	chr8	55728099	55730098	0.603302	1999	broad
ppeak1877	chr15	100819224	100821222	0.493493	1998	broad
ppeak1878	chr5	53689907	53691905	0.701201	1998	broad
ppeak1879	chr9	92322269	92324267	0.577077	1998	broad
ppeak1880	chr1	179712638	179714635	0.767151	1997	broad
ppeak1881	chr1	209180896	209182893	0.582874	1997	broad
ppeak1882	chr13	3991911	3993908	0.549825	1997	broad
ppeak1883	chr13	90182430	90184427	0.516775	1997	broad
ppeak1884	chr13	109229772	109231769	0.00600901	1997	broad
ppeak1885	chr2	80395873	80397870	0.460691	1997	broad
ppeak1886	chr4	968593	970590	0.539309	1997	broad
ppeak1887	chr6	54210125	54212122	0.255383	1997	broad
ppeak1888	chr1	111374982	111376978	0.68487	1996	broad
ppeak1889	chr1	272453382	272455378	0.70992	1996	broad
ppeak1890	chr13	26124309	26126305	0.49499	1996	broad
ppeak1891	chr13	89888606	89890602	0.65481	1996	broad
ppeak1892	chr13	205561522	205563518	0.15982	1996	broad
ppeak1893	chr14	21754101	21756097	0.0255511	1996	broad
ppeak1894	chr14	25143451	25145447	0.00250501	1996	broad
ppeak1895	chr14	81407145	81409141	0.898798	1996	broad
ppeak1896	chr3	8509321	8511317	0.382265	1996	broad
ppeak1897	chr4	89310216	89312212	0.532064	1996	broad
ppeak1898	chr8	118604503	118606499	0.497996	1996	broad
ppeak1899	chr1	236340131	236342126	0.617544	1995	broad
ppeak1900	chr12	20507846	20509841	0.602005	1995	broad
ppeak1901	chr13	50509241	50511236	0.402005	1995	broad
ppeak1902	chr13	100251858	100253853	0.671178	1995	broad
ppeak1903	chr14	74767622	74769616	0.47342	1994	broad
ppeak1904	chr17	27806361	27808355	0.454865	1994	broad
ppeak1905	chr6	135605741	135607735	0.586259	1994	broad
ppeak1906	chr6	159655249	159657243	0.662487	1994	broad
ppeak1907	chr8	76269338	76271332	0.539619	1994	broad
ppeak1908	chr15	106996257	106998250	0.650276	1993	broad
ppeak1909	chr4	90369031	90371024	0.0245861	1993	broad
ppeak1910	chr6	53064824	53066817	0.4857	1993	broad
ppeak1911	chr7	17349597	17351590	0.0812845	1993	broad
ppeak1912	chrUn_NW_018084804v1	138626	140619	0.67436	1993	broad
ppeak1913	chrX	124467	126460	0.548419	1993	broad
ppeak1914	chr1	251977111	251979103	0.524096	1992	broad
ppeak1915	chr5	3365295	3367287	0.530622	1992	broad
ppeak1916	chr8	104493648	104495640	0.298193	1992	broad
ppeak1917	chrUn_NW_018085018v1	93009	95001	0.0913655	1992	broad
ppeak1918	chr14	14976068	14978059	0.302361	1991	broad
ppeak1919	chr3	39274947	39276938	0.602712	1991	broad
ppeak1920	chr4	91258529	91260520	0.0567554	1991	broad
ppeak1921	chr14	39326366	39328356	0.51407	1990	broad
ppeak1922	chr17	20844530	20846520	0.466332	1990	broad
ppeak1923	chr18	48996928	48998918	0.164322	1990	broad
ppeak1924	chr2	8281162	8283152	0.677889	1990	broad
ppeak1925	chr5	6986815	6988805	0.101508	1990	broad
ppeak1926	chr5	63940147	63942137	0.731156	1990	broad
ppeak1927	chr7	39243281	39245271	0.60402	1990	broad
ppeak1928	chrX	50862689	50864679	0.288945	1990	broad
ppeak1929	chr9	126478254	126480243	0.704877	1989	broad
ppeak1930	chr1	250680219	250682207	0.0658954	1988	broad
ppeak1931	chr1	252651281	252653269	0.532193	1988	broad
ppeak1932	chr14	43802268	43804256	0.0487928	1988	broad
ppeak1933	chr2	88253649	88255637	0.457746	1988	broad
ppeak1934	chr5	52737186	52739174	0.500503	1988	broad
ppeak1935	chr9	98437157	98439145	0.281187	1988	broad
ppeak1936	chr10	19045620	19047607	0.467036	1987	broad
ppeak1937	chr12	33375222	33377209	0.40765	1987	broad
ppeak1938	chr13	202942390	202944377	0.507297	1987	broad
ppeak1939	chr14	66919241	66921228	0.65073	1987	broad
ppeak1940	chr4	106625788	106627775	0.660795	1987	broad
ppeak1941	chr1	239491640	239493626	0.590634	1986	broad
ppeak1942	chr10	48358819	48360805	0.649043	1986	broad
ppeak1943	chr13	39394827	39396813	0.618832	1986	broad
ppeak1944	chr15	44614902	44616888	0.626385	1986	broad
ppeak1945	chr13	3329501	3331486	0.407053	1985	broad
ppeak1946	chr13	24574215	24576200	0.62267	1985	broad
ppeak1947	chr6	88786180	88788165	0.312846	1985	broad
ppeak1948	chr9	77197250	77199235	0.0725441	1985	broad
ppeak1949	chrUn_NW_018084833v1	225881	227866	0.0458438	1985	broad
ppeak1950	chr12	13654193	13656177	0.640625	1984	broad
ppeak1951	chr2	84379743	84381727	0.347278	1984	broad
ppeak1952	chr6	52597659	52599643	0.528226	1984	broad
ppeak1953	chr7	30319939	30321923	0.449093	1984	broad
ppeak1954	chr12	31589048	31591031	0.375189	1983	broad
ppeak1955	chr3	78267227	78269210	0.449319	1983	broad
ppeak1956	chr5	21558709	21560692	0.666667	1983	broad
ppeak1957	chr5	34425877	34427860	0.68936	1983	broad
ppeak1958	chr9	6487679	6489662	0.482602	1983	broad
ppeak1959	chr9	26559156	26561139	0.124054	1983	broad
ppeak1960	chr1	37910925	37912907	0.77447	1982	broad
ppeak1961	chr15	77328030	77330012	0.735116	1982	broad
ppeak1962	chr16	72222287	72224269	0.529263	1982	broad
ppeak1963	chr18	23530559	23532541	0.172553	1982	broad
ppeak1964	chr2	144239616	144241598	0.0514632	1982	broad
ppeak1965	chr4	77593396	77595378	0.665489	1982	broad
ppeak1966	chr5	67714702	67716684	0.600908	1982	broad
ppeak1967	chr6	168734518	168736500	0.632694	1982	broad
ppeak1968	chr12	54543354	54545335	0.426047	1981	broad
ppeak1969	chr13	14041681	14043662	0.499748	1981	broad
ppeak1970	chr2	143286666	143288647	0.349823	1981	broad
ppeak1971	chr8	70787984	70789965	0.312973	1981	broad
ppeak1972	chr8	114251569	114253550	0.400303	1981	broad
ppeak1973	chr1	215806447	215808427	0.601515	1980	broad
ppeak1974	chr14	112849204	112851184	0.665657	1980	broad
ppeak1975	chr14	113230452	113232432	0.323232	1980	broad
ppeak1976	chr16	50989005	50990985	0.290404	1980	broad
ppeak1977	chr2	69235359	69237339	0.44798	1980	broad
ppeak1978	chr7	113658999	113660979	0.540909	1980	broad
ppeak1979	chrY	9374540	9376520	0.262121	1980	broad
ppeak1980	chr13	144903082	144905061	0.228903	1979	broad
ppeak1981	chr18	26623334	26625313	0.308236	1979	broad
ppeak1982	chr18	33423301	33425280	0.503284	1979	broad
ppeak1983	chr2	28042239	28044218	0.637696	1979	broad
ppeak1984	chr4	78098179	78100158	0.518444	1979	broad
ppeak1985	chr6	157843427	157845406	0.500758	1979	broad
ppeak1986	chr8	36978345	36980324	0.103082	1979	narrow
ppeak1987	chr12	956082	958060	0.636502	1978	narrow
ppeak1988	chr13	46204025	46206003	0.695652	1978	narrow
ppeak1989	chr2	85641466	85643444	0.404449	1978	narrow
ppeak1990	chr2	32644983	32646960	0.118867	1977	narrow
ppeak1991	chr2	135918953	135920930	0.052605	1977	narrow
ppeak1992	chr5	28300630	28302607	0.499747	1977	narrow
ppeak1993	chr9	106850596	106852573	0.463328	1977	narrow
ppeak1994	chr11	67564413	67566389	0.728745	1976	narrow
ppeak1995	chr2	141823222	141825198	0.159919	1976	narrow
ppeak1996	chr3	99877705	99879681	0.385628	1976	narrow
ppeak1997	chr4	99996853	99998829	0.441802	1976	narrow
ppeak1998	chr6	28665717	28667693	0.475202	1976	narrow
ppeak1999	chr18	40603625	40605600	0.621772	1975	narrow
[truncated: 37,704 more rows]

## Sheet: pig_muscle
Region	Chr	Start	End	Peak intensity(tags/bp)	Length(bp)	Type
ppeak1	chr9	72761701	72765933	0.845936	4232	broad
ppeak2	chr4	12457514	12461558	0.86276	4044	broad
ppeak3	chrX	35865202	35868862	0.372678	3660	broad
ppeak4	chr1	166697557	166701215	1.10115	3658	broad
ppeak5	chr5	89583684	89587335	0.795672	3651	broad
ppeak6	chr6	86031116	86034756	0.518132	3640	broad
ppeak7	chr6	103231617	103235225	0.940687	3608	broad
ppeak8	chr18	19784520	19788029	0.869194	3509	broad
ppeak9	chr18	31887217	31890713	0.673627	3496	broad
ppeak10	chr12	5116569	5120044	0.599137	3475	broad
ppeak11	chr5	18445288	18448753	0.879076	3465	broad
ppeak12	chr10	26634960	26638419	1.08991	3459	broad
ppeak13	chr6	131916245	131919682	1.11463	3437	broad
ppeak14	chr2	106842985	106846381	0.585395	3396	broad
ppeak15	chr11	44185161	44188534	0.651052	3373	broad
ppeak16	chr7	50750334	50753706	0.879893	3372	broad
ppeak17	chr1	75168089	75171460	0.640463	3371	broad
ppeak18	chr1	208148029	208151399	0.576558	3370	broad
ppeak19	chr12	26333788	26337140	0.931086	3352	broad
ppeak20	chr1	98540547	98543882	0.990105	3335	broad
ppeak21	chr14	113636866	113640197	0.932153	3331	broad
ppeak22	chr15	104781121	104784452	0.773041	3331	broad
ppeak23	chr8	23457200	23460517	0.845342	3317	broad
ppeak24	chrUn_NW_018085316v1	44075	47387	0.517512	3312	broad
ppeak25	chr13	28729790	28733081	0.56852	3291	broad
ppeak26	chr12	52416355	52419645	0.807599	3290	broad
ppeak27	chr2	136777664	136780949	0.871537	3285	broad
ppeak28	chr7	100120139	100123412	1.04155	3273	broad
ppeak29	chr7	78261815	78265086	0.607459	3271	broad
ppeak30	chr18	43725126	43728384	0.390731	3258	broad
ppeak31	chr1	10224933	10228172	1.13955	3239	broad
ppeak32	chr8	80302836	80306054	1.04102	3218	broad
ppeak33	chr17	61890691	61893900	0.682144	3209	broad
ppeak34	chr2	151190055	151193257	0.277951	3202	broad
ppeak35	chr8	120793927	120797116	0.583569	3189	broad
ppeak36	chr1	27248516	27251683	0.435112	3167	broad
ppeak37	chr17	51722031	51725180	0.941251	3149	broad
ppeak38	chr7	37853113	37856254	0.864056	3141	broad
ppeak39	chr17	30236609	30239742	0.357804	3133	broad
ppeak40	chr9	45902146	45905273	0.51583	3127	broad
ppeak41	chr17	48025449	48028567	0.423348	3118	broad
ppeak42	chr1	183914464	183917580	0.874198	3116	broad
ppeak43	chr2	16343006	16346122	0.923941	3116	broad
ppeak44	chr12	33536250	33539357	0.749276	3107	broad
ppeak45	chr12	21977849	21980951	0.55158	3102	broad
ppeak46	chr6	50393776	50396873	0.793348	3097	broad
ppeak47	chr8	20061393	20064478	0.832091	3085	broad
ppeak48	chr5	4290468	4293551	0.542653	3083	broad
ppeak49	chr6	78731780	78734855	0.713821	3075	broad
ppeak50	chr6	43527347	43530398	0.973779	3051	broad
ppeak51	chr15	31002422	31005467	0.516585	3045	broad
ppeak52	chr13	190283910	190286954	0.76117	3044	broad
ppeak53	chr12	53095919	53098941	0.931502	3022	broad
ppeak54	chr13	123648336	123651356	0.724503	3020	broad
ppeak55	chr15	46193191	46196207	0.665782	3016	broad
ppeak56	chr9	83418189	83421205	0.477122	3016	broad
ppeak57	chr2	77766008	77769021	0.794225	3013	broad
ppeak58	chr8	82596461	82599469	0.879322	3008	broad
ppeak59	chr9	10432308	10435316	0.779255	3008	broad
ppeak60	chr4	81935105	81938104	0.847616	2999	broad
ppeak61	chr12	8645527	8648524	0.412412	2997	broad
ppeak62	chr15	55491081	55494077	0.729973	2996	broad
ppeak63	chr7	12720161	12723146	1.04724	2985	broad
ppeak64	chr4	99348638	99351613	0.916639	2975	broad
ppeak65	chr13	90640552	90643520	1.07412	2968	broad
ppeak66	chr4	98562202	98565165	0.99325	2963	broad
ppeak67	chr7	38746129	38749085	1.04533	2956	broad
ppeak68	chr12	12340571	12343525	0.96784	2954	broad
ppeak69	chr6	107282419	107285368	0.462869	2949	broad
ppeak70	chr6	49346389	49349335	0.791921	2946	broad
ppeak71	chr1	129010491	129013427	0.554155	2936	broad
ppeak72	chr1	164655111	164658046	0.840545	2935	broad
ppeak73	chr15	48693712	48696647	0.911414	2935	broad
ppeak74	chr17	35499836	35502768	0.534106	2932	broad
ppeak75	chr17	30221328	30224256	0.46209	2928	broad
ppeak76	chr2	41421773	41424700	0.346088	2927	broad
ppeak77	chr4	14295126	14298050	1.04207	2924	broad
ppeak78	chr15	63494659	63497579	0.693836	2920	broad
ppeak79	chr6	58333271	58336181	0.837113	2910	broad
ppeak80	chr8	73502154	73505064	0.605842	2910	broad
ppeak81	chr1	3119484	3122391	0.838321	2907	broad
ppeak82	chr1	77398847	77401754	0.982456	2907	broad
ppeak83	chr2	9183173	9186077	1.02927	2904	broad
ppeak84	chr6	147319106	147322010	0.880165	2904	broad
ppeak85	chr13	43131811	43134713	0.998966	2902	broad
ppeak86	chr17	265043	267943	0.267241	2900	broad
ppeak87	chr14	89892449	89895347	0.591787	2898	broad
ppeak88	chr9	52349690	52352588	0.653899	2898	broad
ppeak89	chr3	72793178	72796073	0.68601	2895	broad
ppeak90	chr15	48053134	48056021	0.879113	2887	broad
ppeak91	chr4	124618912	124621796	0.433773	2884	broad
ppeak92	chr6	41423178	41426062	1.02046	2884	broad
ppeak93	chr8	100860540	100863417	1.09037	2877	broad
ppeak94	chr13	152002183	152005052	0.982572	2869	broad
ppeak95	chr11	66482675	66485540	0.524607	2865	broad
ppeak96	chr2	6639297	6642161	0.994413	2864	broad
ppeak97	chr3	8578821	8581681	0.990909	2860	broad
ppeak98	chr2	120684520	120687375	0.830823	2855	broad
ppeak99	chr16	35871157	35874005	1.0618	2848	broad
ppeak100	chr12	18989886	18992728	1.24208	2842	broad
ppeak101	chr13	64933695	64936535	0.475704	2840	broad
ppeak102	chr1	9619176	9622012	0.970733	2836	broad
ppeak103	chr13	89597682	89600516	0.308398	2834	broad
ppeak104	chr2	141480365	141483195	1.05194	2830	broad
ppeak105	chr4	55280560	55283390	0.571025	2830	broad
ppeak106	chr4	20644332	20647159	0.756279	2827	broad
ppeak107	chr4	16551657	16554479	0.909284	2822	broad
ppeak108	chr7	29661315	29664135	1.01879	2820	broad
ppeak109	chr17	34856942	34859758	0.494673	2816	broad
ppeak110	chr10	43516309	43519124	0.741741	2815	broad
ppeak111	chr12	40533127	40535941	0.292466	2814	broad
ppeak112	chr5	15089030	15091844	1.0167	2814	broad
ppeak113	chr1	219812496	219815309	1.11447	2813	broad
ppeak114	chr10	42012323	42015136	1.04124	2813	broad
ppeak115	chr7	40204948	40207759	0.400925	2811	broad
ppeak116	chr13	46205065	46207874	0.751869	2809	broad
ppeak117	chr18	17834113	17836922	1.07262	2809	broad
ppeak118	chr6	112626576	112629385	0.512282	2809	broad
ppeak119	chr16	75258920	75261726	0.926586	2806	broad
ppeak120	chr1	130385060	130387865	0.655971	2805	broad
ppeak121	chr5	80233975	80236780	0.683066	2805	broad
ppeak122	chr15	121210882	121213684	0.977873	2802	broad
ppeak123	chr6	48942811	48945612	0.647626	2801	broad
ppeak124	chr15	120093535	120096335	0.558929	2800	broad
ppeak125	chr5	21174318	21177116	0.889921	2798	broad
ppeak126	chr8	10401286	10404083	1.08759	2797	broad
ppeak127	chr16	51458086	51460880	0.996421	2794	broad
ppeak128	chr5	8985703	8988497	0.92126	2794	broad
ppeak129	chr9	24772207	24775000	0.443967	2793	broad
ppeak130	chr9	100845692	100848481	0.564001	2789	broad
ppeak131	chr14	33636759	33639538	0.774019	2779	broad
ppeak132	chr1	236466101	236468877	0.858429	2776	broad
ppeak133	chr2	4709579	4712352	0.909845	2773	broad
ppeak134	chr5	51536364	51539137	0.48251	2773	broad
ppeak135	chr14	59112761	59115533	0.984488	2772	broad
ppeak136	chr17	36108252	36111018	0.731381	2766	broad
ppeak137	chr6	170400424	170403190	0.592191	2766	broad
ppeak138	chr1	239841566	239844329	1.11799	2763	broad
ppeak139	chr3	13563468	13566229	0.952916	2761	broad
ppeak140	chrUn_NW_018085131v1	5612	8366	1.03377	2754	broad
ppeak141	chr2	70910688	70913434	0.603059	2746	broad
ppeak142	chr5	13067010	13069755	0.334062	2745	broad
ppeak143	chr6	47493905	47496650	0.695082	2745	broad
ppeak144	chr2	132535236	132537979	0.730587	2743	broad
ppeak145	chr8	59987292	59990034	0.548505	2742	broad
ppeak146	chr9	74473014	74475756	0.308899	2742	broad
ppeak147	chr8	30023505	30026242	0.98977	2737	broad
ppeak148	chr2	57324618	57327354	0.888889	2736	broad
ppeak149	chr4	18923684	18926419	0.244973	2735	broad
ppeak150	chr6	53423492	53426227	0.428154	2735	broad
ppeak151	chr10	54674561	54677293	0.988653	2732	broad
ppeak152	chr6	165133505	165136237	1.08126	2732	broad
ppeak153	chr13	52971833	52974562	0.924148	2729	broad
ppeak154	chr3	9316363	9319087	1.06755	2724	broad
ppeak155	chr8	99309390	99312107	0.712919	2717	broad
ppeak156	chr1	30530894	30533609	0.67477	2715	broad
ppeak157	chr6	51872818	51875532	0.938099	2714	broad
ppeak158	chr7	88574828	88577537	1.05168	2709	broad
ppeak159	chr3	4133882	4136584	0.628423	2702	broad
ppeak160	chr1	21046866	21049562	0.87908	2696	broad
ppeak161	chr1	189679845	189682540	0.998887	2695	broad
ppeak162	chr15	115094386	115097081	0.74731	2695	broad
ppeak163	chr16	79880267	79882962	0.429685	2695	broad
ppeak164	chr2	75260841	75263536	0.998145	2695	broad
ppeak165	chr8	86880090	86882783	0.886743	2693	broad
ppeak166	chr2	150033581	150036270	0.772778	2689	broad
ppeak167	chrX	48947643	48950331	0.401414	2688	broad
ppeak168	chr4	95971466	95974152	0.56962	2686	broad
ppeak169	chr6	39785860	39788545	0.683054	2685	broad
ppeak170	chr5	32046931	32049614	0.990309	2683	broad
ppeak171	chr3	94862618	94865300	0.889262	2682	broad
ppeak172	chr7	76062427	76065099	0.569237	2672	broad
ppeak173	chr2	26873275	26875945	0.969663	2670	broad
ppeak174	chr2	18391271	18393939	0.670915	2668	broad
ppeak175	chr14	38845005	38847672	0.595051	2667	broad
ppeak176	chr5	77075151	77077816	0.678799	2665	broad
ppeak177	chr1	219208169	219210831	0.763711	2662	broad
ppeak178	chr16	44414717	44417376	0.87815	2659	broad
ppeak179	chr1	133014936	133017594	0.951467	2658	broad
ppeak180	chr6	84800083	84802740	0.901016	2657	broad
ppeak181	chr11	3810094	3812748	0.328937	2654	broad
ppeak182	chr13	47566561	47569208	0.789195	2647	broad
ppeak183	chr6	100091196	100093839	0.991298	2643	broad
ppeak184	chr9	64336009	64338652	0.676504	2643	broad
ppeak185	chr13	89888185	89890827	0.815291	2642	broad
ppeak186	chr18	40461961	40464599	0.206596	2638	broad
ppeak187	chr7	30811054	30813687	0.890999	2633	broad
ppeak188	chr9	55620318	55622945	0.705367	2627	broad
ppeak189	chr6	43084457	43087083	0.653085	2626	broad
ppeak190	chr5	30187713	30190337	0.533155	2624	broad
ppeak191	chrY	40209974	40212597	0.0804422	2623	broad
ppeak192	chr17	62869574	62872196	0.3955	2622	broad
ppeak193	chr14	51160267	51162888	0.421595	2621	broad
ppeak194	chr14	32769357	32771977	1.02519	2620	broad
ppeak195	chr1	164997548	165000167	0.973654	2619	broad
ppeak196	chr6	87949161	87951779	0.670741	2618	broad
ppeak197	chr2	119720261	119722878	0.75086	2617	broad
ppeak198	chr11	25771190	25773806	1.08333	2616	broad
ppeak199	chr12	35847880	35850494	0.819434	2614	broad
ppeak200	chr7	13126073	13128686	0.859166	2613	broad
ppeak201	chr2	39703748	39706359	0.399847	2611	broad
ppeak202	chr3	320279	322886	0.682777	2607	broad
ppeak203	chr18	54428170	54430773	1.28275	2603	broad
ppeak204	chr3	26403572	26406175	0.633116	2603	broad
ppeak205	chr8	63602558	63605159	0.495579	2601	broad
ppeak206	chr3	124193548	124196147	0.851097	2599	broad
ppeak207	chr2	25421211	25423808	0.777436	2597	broad
ppeak208	chr11	71109676	71112272	0.894453	2596	broad
ppeak209	chr3	129798901	129801497	0.561248	2596	broad
ppeak210	chr4	30712396	30714989	0.517162	2593	broad
ppeak211	chr10	12754867	12757459	1.0135	2592	broad
ppeak212	chr16	6383129	6385720	0.368198	2591	broad
ppeak213	chr4	79872403	79874992	1.0282	2589	broad
ppeak214	chr12	20375774	20378361	0.909548	2587	broad
ppeak215	chr13	108333349	108335936	0.600696	2587	broad
ppeak216	chr3	125071524	125074111	0.428682	2587	broad
ppeak217	chr14	71485183	71487768	0.928046	2585	broad
ppeak218	chr15	103152917	103155502	0.931141	2585	broad
ppeak219	chr3	162256	164839	0.758808	2583	broad
ppeak220	chr11	20904809	20907391	0.873354	2582	broad
ppeak221	chr1	37230763	37233342	0.516479	2579	broad
ppeak222	chr15	109374757	109377333	0.869177	2576	broad
ppeak223	chr7	15794069	15796645	0.968168	2576	broad
ppeak224	chr13	137738203	137740778	0.775922	2575	broad
ppeak225	chr17	46662739	46665313	0.544678	2574	broad
ppeak226	chr10	33316467	33319040	0.746599	2573	broad
ppeak227	chr8	87478074	87480645	1.08012	2571	broad
ppeak228	chr18	47296674	47299242	0.621106	2568	broad
ppeak229	chr2	77246746	77249314	0.882009	2568	broad
ppeak230	chr3	111850130	111852698	0.647975	2568	broad
ppeak231	chr5	12240184	12242752	0.589174	2568	broad
ppeak232	chr7	92811194	92813762	1.0366	2568	broad
ppeak233	chr4	118425792	118428354	0.432865	2562	broad
ppeak234	chr14	99928313	99930871	1.01173	2558	broad
ppeak235	chr6	28194804	28197361	0.852953	2557	broad
ppeak236	chr7	3049911	3052467	0.859937	2556	broad
ppeak237	chr2	9664991	9667546	0.621135	2555	broad
ppeak238	chr7	33268113	33270668	0.780431	2555	broad
ppeak239	chr7	23264278	23266831	0.785351	2553	broad
ppeak240	chr7	45967176	45969729	0.504505	2553	broad
ppeak241	chr7	37554275	37556827	0.847962	2552	broad
ppeak242	chr1	53865228	53867779	0.607997	2551	broad
ppeak243	chr1	228853987	228856535	0.755887	2548	broad
ppeak244	chrX	17839256	17841804	0.341444	2548	broad
ppeak245	chr7	662963	665510	0.258736	2547	broad
ppeak246	chr3	68598518	68601064	0.620189	2546	broad
ppeak247	chr3	112065017	112067563	0.873527	2546	broad
ppeak248	chr12	48645010	48647554	0.892296	2544	broad
ppeak249	chr6	166908200	166910744	0.327044	2544	broad
ppeak250	chr8	48020115	48022657	1.03895	2542	broad
ppeak251	chr10	40741531	40744068	0.841939	2537	broad
ppeak252	chr4	100793057	100795593	0.538249	2536	broad
ppeak253	chr17	36199215	36201749	0.794396	2534	broad
ppeak254	chr16	68709000	68711533	0.986182	2533	broad
ppeak255	chr11	9616404	9618936	0.206951	2532	broad
ppeak256	chr15	45931288	45933817	0.680111	2529	broad
ppeak257	chr6	56148896	56151424	0.506329	2528	broad
ppeak258	chr1	84543890	84546416	0.78939	2526	broad
ppeak259	chr1	33316835	33319360	1.03842	2525	broad
ppeak260	chr14	46407641	46410166	1.00832	2525	broad
ppeak261	chr12	45172149	45174672	1.05787	2523	broad
ppeak262	chr5	77486734	77489255	0.496628	2521	broad
ppeak263	chr7	90345932	90348453	1.04205	2521	broad
ppeak264	chr5	42930476	42932996	1.0381	2520	broad
ppeak265	chr1	36065148	36067667	0.489877	2519	broad
ppeak266	chr5	62202726	62205244	0.271644	2518	broad
ppeak267	chr3	59775347	59777861	0.622514	2514	broad
ppeak268	chr9	124282525	124285039	0.953858	2514	broad
ppeak269	chr6	28164112	28166625	0.801035	2513	broad
ppeak270	chr1	198367	200875	0.672648	2508	broad
ppeak271	chr1	268589582	268592089	0.808137	2507	broad
ppeak272	chr2	4858429	4860936	0.419226	2507	broad
ppeak273	chr2	6809067	6811573	1.04749	2506	broad
ppeak274	chr7	2247309	2249814	0.821956	2505	broad
ppeak275	chr13	190410797	190413300	0.588494	2503	broad
ppeak276	chr15	121428591	121431092	0.761295	2501	broad
ppeak277	chr4	56172943	56175443	1.1432	2500	broad
ppeak278	chr9	46061888	46064388	0.9512	2500	broad
ppeak279	chr7	26791200	26793699	0.340936	2499	broad
ppeak280	chr14	120644636	120647134	0.979183	2498	broad
ppeak281	chr2	114675506	114678003	1.06127	2497	broad
ppeak282	chr3	120967767	120970263	0.478766	2496	broad
ppeak283	chr1	158859981	158862476	0.91022	2495	broad
ppeak284	chr12	23403829	23406324	1.00641	2495	broad
ppeak285	chr4	89167349	89169843	0.537289	2494	broad
ppeak286	chr9	99779820	99782314	0.324379	2494	broad
ppeak287	chr1	268064063	268066555	0.565409	2492	broad
ppeak288	chr3	113501979	113504469	1.10201	2490	broad
ppeak289	chr4	13445023	13447513	0.638153	2490	broad
ppeak290	chr4	59572990	59575479	0.739654	2489	broad
ppeak291	chr2	51692244	51694731	0.437475	2487	broad
ppeak292	chr15	84497978	84500463	0.481288	2485	broad
ppeak293	chr6	13454615	13457100	0.661167	2485	broad
ppeak294	chr8	82985916	82988401	0.831791	2485	broad
ppeak295	chr6	67431954	67434437	0.853403	2483	broad
ppeak296	chr2	88390725	88393207	0.45971	2482	broad
ppeak297	chr4	100441810	100444292	0.83884	2482	broad
ppeak298	chr9	47475101	47477583	0.89444	2482	broad
ppeak299	chr12	22235732	22238212	1.23347	2480	broad
ppeak300	chr4	99328084	99330561	0.381914	2477	broad
ppeak301	chr13	157270810	157273286	0.670436	2476	broad
ppeak302	chr9	40628599	40631075	0.563813	2476	broad
ppeak303	chr11	48029601	48032076	0.393939	2475	broad
ppeak304	chr3	115175817	115178292	0.789091	2475	broad
ppeak305	chr6	170467886	170470359	0.480388	2473	broad
ppeak306	chr7	4511828	4514301	1.05863	2473	broad
ppeak307	chr11	68838919	68841390	0.451234	2471	broad
ppeak308	chrX	98103989	98106460	0.60259	2471	broad
ppeak309	chr14	127649277	127651747	0.255466	2470	broad
ppeak310	chr6	71026797	71029266	0.99757	2469	broad
ppeak311	chr8	104270565	104273034	0.878493	2469	broad
ppeak312	chr15	78196101	78198568	0.425213	2467	broad
ppeak313	chr3	112752085	112754552	0.771382	2467	broad
ppeak314	chr8	72587133	72589599	0.927007	2466	broad
ppeak315	chr1	269423360	269425825	0.575254	2465	broad
ppeak316	chr14	77934024	77936486	0.651909	2462	broad
ppeak317	chr9	89340082	89342544	0.593014	2462	broad
ppeak318	chr14	108753131	108755592	0.923608	2461	broad
ppeak319	chr13	68994728	68997188	0.783333	2460	broad
ppeak320	chr3	699620	702079	0.363562	2459	broad
ppeak321	chr13	79708344	79710802	0.526851	2458	broad
ppeak322	chr8	108914875	108917333	1.10293	2458	broad
ppeak323	chr8	116543818	116546274	0.857085	2456	broad
ppeak324	chr5	59264984	59267439	0.374745	2455	broad
ppeak325	chr13	99502078	99504532	0.91035	2454	broad
ppeak326	chr16	46510785	46513239	0.342298	2454	broad
ppeak327	chr6	54643285	54645739	0.818256	2454	broad
ppeak328	chr14	48092954	48095407	0.873624	2453	broad
ppeak329	chr1	159529581	159532033	0.90783	2452	broad
ppeak330	chr18	17443867	17446318	0.537332	2451	broad
ppeak331	chr12	7637751	7640201	0.821224	2450	broad
ppeak332	chr18	5474352	5476802	0.766122	2450	broad
ppeak333	chr6	52935074	52937524	1.00939	2450	broad
ppeak334	chr6	101420031	101422481	0.281633	2450	broad
ppeak335	chr7	78065836	78068285	0.81421	2449	broad
ppeak336	chr9	7606804	7609252	0.954248	2448	broad
ppeak337	chr9	134583224	134585672	0.845588	2448	broad
ppeak338	chr1	18511798	18514244	0.957073	2446	broad
ppeak339	chr3	79923433	79925879	0.659035	2446	broad
ppeak340	chr5	49159229	49161675	0.73426	2446	broad
ppeak341	chr6	76011741	76014187	0.941946	2446	broad
ppeak342	chr10	17470454	17472898	0.797463	2444	broad
ppeak343	chr6	84049086	84051530	1.24468	2444	broad
ppeak344	chr6	158905184	158907628	0.523732	2444	broad
ppeak345	chr11	15407986	15410429	1.15759	2443	broad
ppeak346	chr17	46118283	46120726	0.95702	2443	broad
ppeak347	chr14	134486470	134488912	1.11097	2442	broad
ppeak348	chr1	98133342	98135783	1.02417	2441	broad
ppeak349	chr9	66838059	66840497	0.923708	2438	broad
ppeak350	chr1	14865645	14868081	1.05213	2436	broad
ppeak351	chr12	23361559	23363994	0.846407	2435	broad
ppeak352	chr3	97200476	97202911	1.10308	2435	broad
ppeak353	chr7	13933662	13936097	0.776181	2435	broad
ppeak354	chr7	37180769	37183204	0.724435	2435	broad
ppeak355	chr9	71348880	71351315	0.822177	2435	broad
ppeak356	chrUn_NW_018085198v1	68373	70808	0.209446	2435	broad
ppeak357	chr5	46822638	46825068	0.703292	2430	broad
ppeak358	chr1	34692709	34695138	0.932894	2429	broad
ppeak359	chr17	33410277	33412706	1.02264	2429	broad
ppeak360	chr8	111717691	111720119	0.740527	2428	broad
ppeak361	chr9	32810678	32813106	1.00741	2428	broad
ppeak362	chr13	84634047	84636474	1.02555	2427	broad
ppeak363	chr4	123834048	123836474	0.989695	2426	broad
ppeak364	chr18	6868655	6871080	0.898144	2425	broad
ppeak365	chr4	64953461	64955884	1.17045	2423	broad
ppeak366	chr1	269208656	269211077	0.776539	2421	broad
ppeak367	chr10	67080682	67083103	0.714168	2421	broad
ppeak368	chr2	131015419	131017840	1.01404	2421	broad
ppeak369	chr8	113825160	113827580	0.36157	2420	broad
ppeak370	chr1	194017733	194020152	0.34353	2419	broad
ppeak371	chr2	59583754	59586173	0.598594	2419	broad
ppeak372	chr2	65095596	65098014	0.876344	2418	broad
ppeak373	chr15	7501038	7503455	0.89698	2417	broad
ppeak374	chr5	61337422	61339839	0.979313	2417	broad
ppeak375	chr7	72804251	72806667	0.584851	2416	broad
ppeak376	chr6	137574390	137576805	0.587164	2415	broad
ppeak377	chr12	48416004	48418416	0.990464	2412	broad
ppeak378	chr4	15894795	15897206	0.843219	2411	broad
ppeak379	chr9	55443410	55445821	0.666943	2411	broad
ppeak380	chr15	135002607	135005017	0.639834	2410	broad
ppeak381	chr16	23679321	23681731	0.194606	2410	broad
ppeak382	chr1	167853518	167855927	0.797011	2409	broad
ppeak383	chr1	225040282	225042689	0.804321	2407	broad
ppeak384	chr13	122075527	122077934	0.824678	2407	broad
ppeak385	chr5	14100834	14103241	0.888243	2407	broad
ppeak386	chr3	35324433	35326839	0.33084	2406	broad
ppeak387	chr10	28508327	28510732	0.969647	2405	broad
ppeak388	chr4	9643661	9646066	0.438669	2405	broad
ppeak389	chr7	2130546	2132950	0.748752	2404	broad
ppeak390	chr2	27683797	27686200	0.959634	2403	broad
ppeak391	chr12	7331054	7333456	0.378435	2402	broad
ppeak392	chr18	33218598	33220998	0.747917	2400	broad
ppeak393	chr1	109678449	109680848	1.01084	2399	broad
ppeak394	chr6	69009886	69012285	0.882034	2399	broad
ppeak395	chr7	113147263	113149661	1.1422	2398	broad
ppeak396	chr1	248031452	248033848	0.828881	2396	broad
ppeak397	chr14	66288976	66291371	0.691023	2395	broad
ppeak398	chr2	76679126	76681521	0.870564	2395	broad
ppeak399	chr4	79264247	79266642	0.454697	2395	broad
ppeak400	chr1	90743857	90746251	0.268588	2394	broad
ppeak401	chr13	26202645	26205038	0.446302	2393	broad
ppeak402	chr13	145364554	145366947	0.380276	2393	broad
ppeak403	chr11	5486194	5488585	0.989544	2391	broad
ppeak404	chr3	69700565	69702956	0.718946	2391	broad
ppeak405	chr11	52156596	52158986	0.994561	2390	broad
ppeak406	chr1	82109000	82111388	0.227806	2388	broad
ppeak407	chr1	166161783	166164170	0.920821	2387	broad
ppeak408	chr8	112039153	112041537	0.565856	2384	broad
ppeak409	chr13	5395780	5398163	0.793538	2383	broad
ppeak410	chr5	99084130	99086513	0.831725	2383	broad
ppeak411	chr13	117179544	117181926	0.959278	2382	broad
ppeak412	chr7	117585185	117587566	0.874423	2381	broad
ppeak413	chr6	111147186	111149563	0.80143	2377	broad
ppeak414	chr1	129695525	129697900	0.523368	2375	broad
ppeak415	chr11	33257062	33259437	0.839158	2375	broad
ppeak416	chr5	9594609	9596982	0.652339	2373	broad
ppeak417	chrX	111356583	111358954	0.355546	2371	broad
ppeak418	chr5	22553810	22556180	0.46962	2370	broad
ppeak419	chr3	80910470	80912839	0.654285	2369	broad
ppeak420	chr4	39111633	39114002	0.899536	2369	broad
ppeak421	chr2	116441664	116444032	0.605152	2368	broad
ppeak422	chr16	5774380	5776747	0.397972	2367	broad
ppeak423	chr8	69530127	69532493	1.04184	2366	broad
ppeak424	chr17	19627240	19629605	0.868922	2365	broad
ppeak425	chr9	46241230	46243595	0.877801	2365	broad
ppeak426	chr2	141283560	141285924	0.62775	2364	broad
ppeak427	chr5	76636600	76638964	1.04272	2364	broad
ppeak428	chr1	273532049	273534412	0.878544	2363	broad
ppeak429	chr2	135282168	135284531	0.806602	2363	broad
ppeak430	chr12	51922868	51925230	0.896274	2362	broad
ppeak431	chr4	51236261	51238623	0.37934	2362	broad
ppeak432	chr10	42945291	42947652	0.604405	2361	broad
ppeak433	chr2	3630910	3633271	0.838204	2361	broad
ppeak434	chr11	12815305	12817665	0.871186	2360	broad
ppeak435	chr12	6250740	6253098	0.566582	2358	broad
ppeak436	chr18	14146609	14148966	0.73356	2357	broad
ppeak437	chr17	58051954	58054310	0.797538	2356	broad
ppeak438	chr10	50800547	50802902	0.216561	2355	broad
ppeak439	chr4	117803279	117805634	0.887473	2355	broad
ppeak440	chr13	90970059	90972413	0.818607	2354	broad
ppeak441	chr13	148577742	148580096	0.876805	2354	broad
ppeak442	chr15	1715412	1717766	0.936279	2354	broad
ppeak443	chr3	126218668	126221022	0.696686	2354	broad
ppeak444	chr7	61006742	61009096	0.88955	2354	broad
ppeak445	chr4	129904838	129907190	0.392432	2352	broad
ppeak446	chr14	133542219	133544570	0.777967	2351	broad
ppeak447	chr9	9782665	9785014	0.791401	2349	broad
ppeak448	chr10	48854154	48856500	0.631287	2346	broad
ppeak449	chr11	25494863	25497208	0.661834	2345	broad
ppeak450	chr4	93203359	93205704	0.370149	2345	broad
ppeak451	chr7	10056426	10058771	0.941578	2345	broad
ppeak452	chr1	110718823	110721166	0.737089	2343	broad
ppeak453	chr2	94878315	94880658	0.998293	2343	broad
ppeak454	chr6	52505996	52508339	0.81178	2343	broad
ppeak455	chr6	27602860	27605202	0.420154	2342	broad
ppeak456	chr7	31360272	31362614	0.877455	2342	broad
ppeak457	chr2	112815151	112817492	0.729603	2341	broad
ppeak458	chr17	5384627	5386967	0.24359	2340	broad
ppeak459	chr1	205923869	205926208	0.696024	2339	broad
ppeak460	chr13	77013298	77015637	0.351432	2339	broad
ppeak461	chr2	8147434	8149773	0.568619	2339	broad
ppeak462	chr2	118728761	118731100	0.652416	2339	broad
ppeak463	chr12	59256295	59258633	1.06929	2338	broad
ppeak464	chr6	45518988	45521326	0.73781	2338	broad
ppeak465	chr8	131858741	131861078	0.700471	2337	broad
ppeak466	chr1	107217778	107220114	0.441353	2336	broad
ppeak467	chr14	77766121	77768457	0.83476	2336	broad
ppeak468	chr11	20995475	20997810	0.584154	2335	broad
ppeak469	chr13	50551855	50554190	0.393148	2335	broad
ppeak470	chr15	25328493	25330828	1.02955	2335	broad
ppeak471	chr14	31056769	31059103	0.741645	2334	broad
ppeak472	chr1	191534182	191536514	0.288165	2332	broad
ppeak473	chr11	68051626	68053958	0.926244	2332	broad
ppeak474	chr13	179913013	179915345	1.11492	2332	broad
ppeak475	chr8	35003979	35006311	0.548027	2332	broad
ppeak476	chr10	42914218	42916549	0.906478	2331	broad
ppeak477	chr13	118838896	118841227	0.742171	2331	broad
ppeak478	chr2	134555454	134557785	0.35178	2331	broad
ppeak479	chrUn_NW_018084833v1	1070333	1072664	0.619906	2331	broad
ppeak480	chr7	1791250	1793580	0.529614	2330	broad
ppeak481	chr1	242310266	242312595	0.349936	2329	broad
ppeak482	chr14	108885823	108888152	0.960927	2329	broad
ppeak483	chr2	1251748	1254076	0.436856	2328	broad
ppeak484	chr9	121850250	121852578	0.445876	2328	broad
ppeak485	chr13	37364903	37367230	0.493769	2327	broad
ppeak486	chr4	77183052	77185379	0.558659	2327	broad
ppeak487	chr6	63287290	63289617	0.63988	2327	broad
ppeak488	chr1	126541113	126543439	0.760533	2326	broad
ppeak489	chr2	9534488	9536813	0.812903	2325	broad
ppeak490	chr15	92987938	92990262	0.78012	2324	broad
ppeak491	chr13	71645166	71647489	0.848041	2323	broad
ppeak492	chr14	49584133	49586456	1.0452	2323	broad
ppeak493	chr6	34667997	34670320	1.06543	2323	broad
ppeak494	chr2	88253330	88255652	0.89578	2322	broad
ppeak495	chr6	49678536	49680858	1.07666	2322	broad
ppeak496	chr8	120370858	120373180	0.611111	2322	broad
ppeak497	chr13	124582139	124584456	0.935261	2317	broad
ppeak498	chr2	64995887	64998203	0.659326	2316	broad
ppeak499	chrX	113932292	113934607	0.375378	2315	broad
ppeak500	chr8	84389908	84392222	1.04494	2314	broad
ppeak501	chr3	28913391	28915704	0.852572	2313	broad
ppeak502	chr3	41207387	41209700	0.982706	2313	broad
ppeak503	chr6	149153921	149156234	0.243407	2313	broad
ppeak504	chr1	254114666	254116977	0.261791	2311	broad
ppeak505	chr3	68496356	68498667	0.580268	2311	broad
ppeak506	chr5	94016862	94019173	0.620511	2311	broad
ppeak507	chr14	61653351	61655661	0.799567	2310	broad
ppeak508	chr1	42729168	42731477	0.792984	2309	broad
ppeak509	chr3	80330298	80332607	0.901689	2309	broad
ppeak510	chr10	24157915	24160223	0.702773	2308	broad
ppeak511	chr12	47307028	47309335	0.474209	2307	broad
ppeak512	chr3	75624685	75626992	0.653663	2307	broad
ppeak513	chr1	71359179	71361485	0.710755	2306	broad
ppeak514	chr16	68449382	68451687	1.08113	2305	broad
ppeak515	chr7	89395303	89397608	0.963991	2305	broad
ppeak516	chr10	53322027	53324331	0.774306	2304	broad
ppeak517	chr5	13395966	13398270	0.710069	2304	broad
ppeak518	chr6	52097584	52099886	0.835795	2302	broad
ppeak519	chr7	86122205	86124507	0.891833	2302	broad
ppeak520	chr18	29680465	29682765	0.69	2300	broad
ppeak521	chr12	239674	241973	0.871248	2299	broad
ppeak522	chr13	34204912	34207211	0.992171	2299	broad
ppeak523	chr6	151222912	151225211	1.11875	2299	broad
ppeak524	chr3	40828838	40831136	0.617493	2298	broad
ppeak525	chr3	42860673	42862971	1.05831	2298	broad
ppeak526	chr8	12967722	12970020	1.00087	2298	broad
ppeak527	chr14	91516228	91518525	0.485851	2297	broad
ppeak528	chr8	67494091	67496388	1.06704	2297	broad
ppeak529	chr7	64969303	64971599	1.14852	2296	broad
ppeak530	chr10	56427652	56429947	0.934641	2295	broad
ppeak531	chr16	64250640	64252934	0.785527	2294	broad
ppeak532	chr3	59707295	59709589	1.15214	2294	broad
ppeak533	chr13	32712693	32714986	0.615787	2293	broad
ppeak534	chr8	124148686	124150979	0.51679	2293	broad
ppeak535	chr10	41282383	41284675	0.345986	2292	broad
ppeak536	chr1	124041520	124043810	0.734061	2290	broad
ppeak537	chr4	16099901	16102191	0.952402	2290	broad
ppeak538	chr7	5058007	5060297	0.638865	2290	broad
ppeak539	chr9	41639628	41641918	1.20175	2290	broad
ppeak540	chr3	80255063	80257351	0.913024	2288	broad
ppeak541	chr11	63825553	63827840	0.276345	2287	broad
ppeak542	chr13	25163420	25165707	0.951902	2287	broad
ppeak543	chr14	49640205	49642492	0.153913	2287	broad
ppeak544	chr2	7058227	7060514	0.765632	2287	broad
ppeak545	chr2	69235303	69237590	0.64976	2287	broad
ppeak546	chr15	62262762	62265048	0.636483	2286	broad
ppeak547	chr10	23861947	23864232	0.676586	2285	broad
ppeak548	chr12	60474616	60476901	1.04289	2285	broad
ppeak549	chr1	234368335	234370619	1.00175	2284	broad
ppeak550	chr13	123779155	123781439	0.785464	2284	broad
ppeak551	chr3	56810171	56812455	0.971103	2284	broad
ppeak552	chrUn_NW_018084833v1	1208561	1210845	0.898424	2284	broad
ppeak553	chr3	109104163	109106446	0.639509	2283	broad
ppeak554	chr6	92298372	92300655	0.932107	2283	broad
ppeak555	chr7	132759	135042	0.221638	2283	broad
ppeak556	chr7	93795137	93797420	0.618922	2283	broad
ppeak557	chr9	124696069	124698352	1.00394	2283	broad
ppeak558	chr12	27525108	27527390	0.915863	2282	broad
ppeak559	chr6	28047231	28049513	0.320771	2282	broad
ppeak560	chr1	73548577	73550857	0.985526	2280	broad
ppeak561	chr4	110196205	110198485	0.656579	2280	broad
ppeak562	chr5	22420035	22422315	0.465789	2280	broad
ppeak563	chr3	86782588	86784867	0.931988	2279	broad
ppeak564	chr5	101489468	101491747	1.09917	2279	broad
ppeak565	chr6	155800901	155803180	0.897323	2279	broad
ppeak566	chr6	58857274	58859552	0.738806	2278	broad
ppeak567	chr15	96487868	96490144	0.429701	2276	broad
ppeak568	chr3	1023356	1025632	0.905975	2276	broad
ppeak569	chr9	107745397	107747673	0.610721	2276	broad
ppeak570	chr1	44556585	44558860	0.638242	2275	broad
ppeak571	chr12	13740725	13743000	0.866374	2275	broad
ppeak572	chr15	101499063	101501338	0.355604	2275	broad
ppeak573	chr7	67592996	67595271	0.949451	2275	broad
ppeak574	chr9	123760261	123762536	0.915604	2275	broad
ppeak575	chr4	96010700	96012974	0.435356	2274	broad
ppeak576	chrX	50862493	50864767	0.475374	2274	broad
ppeak577	chr17	11108636	11110909	0.870656	2273	broad
ppeak578	chr3	31880088	31882359	0.800088	2271	broad
ppeak579	chr5	21146186	21148457	0.689124	2271	broad
ppeak580	chr7	23219922	23222192	0.928194	2270	broad
ppeak581	chr11	60731282	60733551	1.02688	2269	broad
ppeak582	chr2	49229695	49231964	0.629793	2269	broad
ppeak583	chr5	87179173	87181442	1.02248	2269	broad
ppeak584	chr10	41177660	41179928	1.03527	2268	broad
ppeak585	chr13	83818143	83820410	0.734892	2267	broad
ppeak586	chr15	130938471	130940738	1.04852	2267	broad
ppeak587	chr6	4651666	4653933	0.589325	2267	broad
ppeak588	chr14	140635402	140637668	1.12357	2266	broad
ppeak589	chr4	22910407	22912673	0.812004	2266	broad
ppeak590	chr1	272960826	272963091	0.970861	2265	broad
ppeak591	chr7	9852480	9854745	0.845916	2265	broad
ppeak592	chr1	230906228	230908492	1.18021	2264	broad
ppeak593	chr16	38181129	38183393	0.378975	2264	broad
ppeak594	chr5	63939945	63942209	0.812721	2264	broad
ppeak595	chr7	15281008	15283271	0.719841	2263	broad
ppeak596	chr7	16884118	16886380	0.878868	2262	broad
ppeak597	chr17	61530253	61532514	1.01592	2261	broad
ppeak598	chr12	20881362	20883621	0.433378	2259	broad
ppeak599	chr2	65302551	65304809	0.891054	2258	broad
ppeak600	chr1	58279767	58282023	0.904699	2256	broad
ppeak601	chr1	225711557	225713813	1.00532	2256	broad
ppeak602	chr17	59033131	59035386	0.922838	2255	broad
ppeak603	chr3	40353424	40355678	0.472937	2254	broad
ppeak604	chrX	59747397	59749650	0.457168	2253	broad
ppeak605	chr13	75506130	75508382	0.795293	2252	broad
ppeak606	chr6	48063779	48066030	1.13194	2251	broad
ppeak607	chrUn_NW_018084979v1	1637071	1639321	0.184889	2250	broad
ppeak608	chr12	4345987	4348236	0.860827	2249	broad
ppeak609	chr13	90760081	90762329	0.83452	2248	broad
ppeak610	chr17	34626718	34628966	0.480427	2248	broad
ppeak611	chr2	77109624	77111871	0.704495	2247	broad
ppeak612	chr14	127500829	127503074	0.910913	2245	broad
ppeak613	chr5	60775924	60778168	0.888146	2244	broad
ppeak614	chr10	47977785	47980028	0.257691	2243	broad
ppeak615	chr16	52758740	52760983	0.410165	2243	broad
ppeak616	chr8	118202906	118205149	0.964779	2243	broad
ppeak617	chr1	30922312	30924554	0.730152	2242	broad
ppeak618	chr14	5836376	5838618	0.375558	2242	broad
ppeak619	chr14	56545217	56547459	1.12578	2242	broad
ppeak620	chr14	108303369	108305611	0.972792	2242	broad
ppeak621	chr4	94296637	94298879	1.01338	2242	broad
ppeak622	chr4	98171381	98173623	0.797056	2242	broad
ppeak623	chr2	80453032	80455272	0.716518	2240	broad
ppeak624	chr1	271335929	271338167	0.763628	2238	broad
ppeak625	chr5	39314064	39316300	0.746422	2236	broad
ppeak626	chr3	117986991	117989226	0.789709	2235	broad
ppeak627	chr8	139620	141855	0.758389	2235	broad
ppeak628	chr3	51490421	51492655	0.327216	2234	broad
ppeak629	chr2	80807696	80809928	0.858423	2232	broad
ppeak630	chr11	46459021	46461251	1.05964	2230	broad
ppeak631	chr2	46336931	46339161	0.503587	2230	broad
ppeak632	chr2	77004715	77006945	0.538117	2230	broad
ppeak633	chr2	143889544	143891774	0.582511	2230	broad
ppeak634	chr5	390115	392345	0.638565	2230	broad
ppeak635	chr5	34560680	34562910	0.708072	2230	broad
ppeak636	chrX	8439235	8441465	0.288341	2230	broad
ppeak637	chr12	23266083	23268312	0.960072	2229	broad
ppeak638	chr3	68518755	68520984	1.00763	2229	broad
ppeak639	chr9	3150746	3152975	0.93764	2229	broad
ppeak640	chr3	107541575	107543803	1.06822	2228	broad
ppeak641	chr7	23111813	23114040	1.10687	2227	broad
ppeak642	chr12	50600918	50603144	0.714735	2226	broad
ppeak643	chr13	90182102	90184328	0.903863	2226	broad
ppeak644	chr12	60921859	60924084	0.474607	2225	broad
ppeak645	chr3	8688103	8690328	0.604944	2225	broad
ppeak646	chr4	87909478	87911703	0.219775	2225	broad
ppeak647	chr4	117395638	117397863	0.910562	2225	broad
ppeak648	chr10	50539203	50541427	1.16187	2224	broad
ppeak649	chr11	67564395	67566619	1.0643	2224	broad
ppeak650	chr13	133969679	133971903	0.770234	2224	broad
ppeak651	chr7	49831984	49834208	0.934353	2224	broad
ppeak652	chrUn_NW_018085316v1	48790	51014	0.516637	2224	broad
ppeak653	chr6	153685739	153687962	1.19298	2223	broad
ppeak654	chr6	36342166	36344388	0.917642	2222	broad
ppeak655	chr8	101240414	101242636	0.855986	2222	broad
ppeak656	chrUn_NW_018084833v1	1914654	1916876	0.880288	2222	broad
ppeak657	chr13	67776607	67778828	0.484016	2221	broad
ppeak658	chr4	94495924	94498144	0.940991	2220	broad
ppeak659	chr12	19431446	19433665	0.336187	2219	broad
ppeak660	chr13	140601628	140603847	0.453808	2219	broad
ppeak661	chr7	76417674	76419893	0.614691	2219	broad
ppeak662	chrUn_NW_018084979v1	3283370	3285589	0.718792	2219	broad
ppeak663	chr16	45382433	45384651	0.526601	2218	broad
ppeak664	chr4	33612397	33614615	0.517583	2218	broad
ppeak665	chr6	134648311	134650529	0.231289	2218	broad
ppeak666	chr1	261586014	261588231	0.975192	2217	broad
ppeak667	chr2	8898017	8900234	0.75733	2217	broad
ppeak668	chr5	68166742	68168959	0.852503	2217	broad
ppeak669	chr7	60822509	60824726	1.0009	2217	broad
ppeak670	chr7	92643358	92645575	0.913396	2217	broad
ppeak671	chr14	73323260	73325476	0.758123	2216	broad
ppeak672	chr17	37447037	37449252	0.91377	2215	broad
ppeak673	chr13	6984398	6986612	1.02936	2214	broad
ppeak674	chr2	75254445	75256659	0.869467	2214	broad
ppeak675	chr3	38017605	38019819	0.750226	2214	broad
ppeak676	chr6	803259	805473	0.685185	2214	broad
ppeak677	chr12	52952089	52954302	0.760506	2213	broad
ppeak678	chr6	3136585	3138798	1.03751	2213	broad
ppeak679	chr8	110199658	110201871	0.485314	2213	broad
ppeak680	chr3	58999107	59001319	0.871157	2212	broad
ppeak681	chr10	39931978	39934189	1.13026	2211	broad
ppeak682	chr13	136971138	136973348	0.608145	2210	broad
ppeak683	chr7	23847288	23849498	0.49638	2210	broad
ppeak684	chr18	52402541	52404750	0.925306	2209	broad
ppeak685	chr13	180571059	180573267	0.769475	2208	broad
ppeak686	chr14	113405927	113408135	0.917572	2208	broad
ppeak687	chr18	45398588	45400796	0.744112	2208	broad
ppeak688	chr7	32634319	32636527	0.794384	2208	broad
ppeak689	chr18	42650842	42653048	1.01451	2206	broad
ppeak690	chr7	60298792	60300998	0.929737	2206	broad
ppeak691	chr11	14182632	14184837	0.890703	2205	broad
ppeak692	chr2	58682939	58685144	0.817234	2205	broad
ppeak693	chr13	91271557	91273761	0.735935	2204	broad
ppeak694	chr9	87658968	87661172	0.311706	2204	broad
ppeak695	chr1	273474622	273476825	0.758057	2203	broad
ppeak696	chr18	8842852	8845055	0.399001	2203	broad
ppeak697	chr5	29595903	29598106	0.894235	2203	broad
ppeak698	chr1	97509998	97512200	1.09718	2202	broad
ppeak699	chr7	24171917	24174119	0.534968	2202	broad
ppeak700	chr9	105157006	105159208	0.24069	2202	broad
ppeak701	chr18	40603554	40605755	0.870513	2201	broad
ppeak702	chr2	76339054	76341255	0.860972	2201	broad
ppeak703	chr11	76996573	76998773	0.756818	2200	broad
ppeak704	chr12	1136402	1138602	0.893182	2200	broad
ppeak705	chr14	64398350	64400550	0.936818	2200	broad
ppeak706	chr12	6714005	6716204	0.761255	2199	broad
ppeak707	chr13	202895475	202897674	1.22146	2199	broad
ppeak708	chr4	111823942	111826141	0.538427	2199	broad
ppeak709	chr1	238824746	238826943	0.812016	2197	broad
ppeak710	chr6	53442155	53444352	0.674101	2197	broad
ppeak711	chr7	16890520	16892717	1.07237	2197	broad
ppeak712	chr2	79728855	79731051	0.748634	2196	broad
ppeak713	chr15	128306880	128309075	0.908884	2195	broad
ppeak714	chr6	17854437	17856632	0.564009	2195	broad
ppeak715	chr11	13515109	13517303	0.135369	2194	broad
ppeak716	chr11	19218146	19220340	0.443482	2194	broad
ppeak717	chr4	98074435	98076629	0.505925	2194	broad
ppeak718	chr6	8468064	8470258	1.01185	2194	broad
ppeak719	chr18	4993261	4995454	1.08071	2193	broad
ppeak720	chr4	57976529	57978721	0.576186	2192	broad
ppeak721	chr5	19608764	19610956	0.754106	2192	broad
ppeak722	chr1	98014359	98016550	0.687357	2191	broad
ppeak723	chr14	66276887	66279078	0.954815	2191	broad
ppeak724	chr15	66569353	66571544	0.761296	2191	broad
ppeak725	chr2	131369697	131371888	0.410315	2191	broad
ppeak726	chr4	71931849	71934040	0.272478	2191	broad
ppeak727	chr2	61270866	61273056	0.864384	2190	broad
ppeak728	chr15	19522302	19524491	0.231156	2189	broad
ppeak729	chr17	53100986	53103175	0.334399	2189	broad
ppeak730	chr8	74663765	74665954	0.219278	2189	broad
ppeak731	chrX	41192987	41195176	0.469621	2189	broad
ppeak732	chr2	69095508	69097696	0.367916	2188	broad
ppeak733	chr3	56751010	56753198	0.994973	2188	broad
ppeak734	chr3	77420759	77422947	0.856947	2188	broad
ppeak735	chr13	100442492	100444679	0.870599	2187	broad
ppeak736	chr15	120864891	120867078	0.433013	2187	broad
ppeak737	chr3	107267857	107270044	0.917238	2187	broad
ppeak738	chr5	23130695	23132882	1.20668	2187	broad
ppeak739	chr1	251067095	251069281	0.711345	2186	broad
ppeak740	chr6	17433364	17435550	0.982159	2186	broad
ppeak741	chr13	153996442	153998626	0.611264	2184	broad
ppeak742	chr5	80066476	80068660	0.65522	2184	broad
ppeak743	chr3	112251268	112253451	0.289968	2183	broad
ppeak744	chr12	18775875	18778057	0.665445	2182	broad
ppeak745	chr13	133181586	133183768	0.833181	2182	broad
ppeak746	chr6	54731436	54733618	0.188818	2182	broad
ppeak747	chr8	75643345	75645527	0.967919	2182	broad
ppeak748	chr11	49029638	49031819	0.728565	2181	broad
ppeak749	chr16	72795626	72797807	0.580926	2181	broad
ppeak750	chr7	38079796	38081977	0.709308	2181	broad
ppeak751	chr13	23236829	23239008	0.92749	2179	broad
ppeak752	chr6	52597512	52599691	0.66223	2179	broad
ppeak753	chr1	217000788	217002966	0.802112	2178	broad
ppeak754	chr10	59629230	59631408	0.715335	2178	broad
ppeak755	chr6	79380344	79382522	0.897612	2178	broad
ppeak756	chr16	24644207	24646384	0.458429	2177	broad
ppeak757	chr16	43345091	43347268	0.759302	2177	broad
ppeak758	chr15	31112824	31114999	0.514943	2175	broad
ppeak759	chr1	18289193	18291367	0.551518	2174	broad
ppeak760	chr1	115054835	115057009	1.07268	2174	broad
ppeak761	chr11	77353935	77356109	0.917663	2174	broad
ppeak762	chr16	5713033	5715207	0.975161	2174	broad
ppeak763	chr9	136626377	136628551	0.312787	2174	broad
ppeak764	chr1	22240662	22242835	1.16797	2173	broad
ppeak765	chr5	17207215	17209388	0.807179	2173	broad
ppeak766	chr6	64704628	64706801	0.777266	2173	broad
ppeak767	chr5	18352199	18354371	0.34116	2172	broad
ppeak768	chr11	34388320	34390491	0.140949	2171	broad
ppeak769	chr12	45930190	45932361	0.697374	2171	broad
ppeak770	chr14	40432827	40434998	0.919392	2171	broad
ppeak771	chr4	32092623	32094794	0.849378	2171	broad
ppeak772	chr6	63627921	63630091	0.958525	2170	broad
ppeak773	chr1	73220216	73222385	0.951591	2169	broad
ppeak774	chr11	5793791	5795960	0.630705	2169	broad
ppeak775	chr13	12335969	12338138	0.583218	2169	broad
ppeak776	chr13	33088582	33090751	0.737667	2169	broad
ppeak777	chr2	76608282	76610451	0.774089	2169	broad
ppeak778	chr9	26863734	26865902	0.921125	2168	broad
ppeak779	chr13	110051082	110053249	0.838948	2167	broad
ppeak780	chr2	117235130	117237297	0.76419	2167	broad
ppeak781	chrUn_NW_018084979v1	2541647	2543814	0.607291	2167	broad
ppeak782	chr12	36886442	36888608	0.805171	2166	broad
ppeak783	chr14	50324609	50326775	0.313481	2166	broad
ppeak784	chr17	32022332	32024498	0.307479	2166	broad
ppeak785	chr9	129579351	129581517	0.773777	2166	broad
ppeak786	chr13	131662151	131664316	0.949192	2165	broad
ppeak787	chr16	76253401	76255566	0.856813	2165	broad
ppeak788	chr17	5191599	5193763	0.547597	2164	broad
ppeak789	chr17	52349096	52351260	0.939002	2164	broad
ppeak790	chrX	16573753	16575917	0.648336	2164	broad
ppeak791	chrX	35888827	35890991	0.36414	2164	broad
ppeak792	chr1	75456649	75458812	0.915858	2163	broad
ppeak793	chr4	77538209	77540372	0.138696	2163	broad
ppeak794	chr6	88095249	88097412	0.370781	2163	broad
ppeak795	chr9	134953695	134955858	0.708738	2163	broad
ppeak796	chr9	19592855	19595017	0.953747	2162	broad
ppeak797	chr12	61028467	61030627	0.905093	2160	broad
ppeak798	chr16	28157033	28159193	0.751852	2160	broad
ppeak799	chr2	75491463	75493623	0.9875	2160	broad
ppeak800	chr18	6137234	6139393	0.955535	2159	broad
ppeak801	chr4	88804440	88806599	0.644743	2159	broad
ppeak802	chr1	83849164	83851322	0.626969	2158	broad
ppeak803	chr12	16254218	16256376	1.12882	2158	broad
ppeak804	chr14	81407214	81409372	1.12141	2158	broad
ppeak805	chr2	59531162	59533320	1.05422	2158	broad
ppeak806	chr9	6792393	6794551	0.968953	2158	broad
ppeak807	chr1	181771404	181773561	0.589708	2157	broad
ppeak808	chr2	79182442	79184599	0.506722	2157	broad
ppeak809	chr5	29024919	29027076	0.963839	2157	broad
ppeak810	chr9	49109250	49111407	0.382012	2157	broad
ppeak811	chr1	272798250	272800406	0.53757	2156	broad
ppeak812	chr5	22434763	22436919	0.554731	2156	broad
ppeak813	chr5	61765894	61768050	0.752783	2156	broad
ppeak814	chr8	103047315	103049470	0.414385	2155	broad
ppeak815	chr13	81849538	81851692	0.530176	2154	broad
ppeak816	chr18	19946266	19948420	0.687094	2154	broad
ppeak817	chr4	111346079	111348233	0.837512	2154	broad
ppeak818	chr8	937711	939865	0.921077	2154	broad
ppeak819	chr2	9034250	9036403	0.975383	2153	broad
ppeak820	chr4	14932773	14934926	0.758477	2153	broad
ppeak821	chr6	12666996	12669149	0.958662	2153	broad
ppeak822	chr1	52434354	52436506	0.80158	2152	broad
ppeak823	chr1	271268811	271270963	0.738383	2152	broad
ppeak824	chr12	45395513	45397665	0.3829	2152	broad
ppeak825	chr13	122094350	122096502	0.653346	2152	broad
ppeak826	chr18	18819622	18821774	0.842937	2152	broad
ppeak827	chr2	47862712	47864864	0.508829	2152	broad
ppeak828	chr6	59320340	59322492	0.571097	2152	broad
ppeak829	chr8	31206596	31208748	1.04322	2152	broad
ppeak830	chr9	102868801	102870952	0.218038	2151	broad
ppeak831	chr12	52877417	52879567	0.874884	2150	broad
ppeak832	chr6	81722154	81724303	0.81852	2149	broad
ppeak833	chr10	24602275	24604423	0.213687	2148	broad
ppeak834	chr2	62250332	62252480	1.03818	2148	broad
ppeak835	chr3	42711182	42713330	0.774674	2148	broad
ppeak836	chr1	180432839	180434986	0.792268	2147	broad
ppeak837	chr13	39394775	39396922	0.867722	2147	broad
ppeak838	chr13	39571972	39574119	0.813228	2147	broad
ppeak839	chr14	12691670	12693817	0.707033	2147	broad
ppeak840	chr15	64890659	64892806	0.850955	2147	broad
ppeak841	chr8	138789109	138791256	1.04891	2147	broad
ppeak842	chrUn_NW_018084979v1	1941318	1943465	0.964136	2147	broad
ppeak843	chr14	60413147	60415293	0.476701	2146	broad
ppeak844	chr14	126497827	126499972	0.572494	2145	broad
ppeak845	chr7	111866149	111868294	0.35338	2145	broad
ppeak846	chr1	40999951	41002094	0.424638	2143	broad
ppeak847	chr2	57279084	57281227	0.760149	2143	broad
ppeak848	chr5	52736987	52739130	0.668689	2143	broad
ppeak849	chr18	29705179	29707321	0.419234	2142	broad
ppeak850	chr2	47581359	47583501	0.671802	2142	broad
ppeak851	chr1	130872233	130874374	1.05418	2141	broad
ppeak852	chr1	189622474	189624615	1.01028	2141	broad
ppeak853	chr10	69293631	69295770	1.07994	2139	broad
ppeak854	chr12	36333104	36335243	0.935016	2139	broad
ppeak855	chr16	32129500	32131639	0.499299	2139	broad
ppeak856	chr16	46433958	46436097	1.0734	2139	broad
ppeak857	chr3	8404096	8406235	1.02712	2139	broad
ppeak858	chr6	56240532	56242671	0.892941	2139	broad
ppeak859	chr12	34261622	34263760	1.01169	2138	broad
ppeak860	chr1	16610164	16612301	1.0482	2137	broad
ppeak861	chr14	3033602	3035739	0.224614	2137	broad
ppeak862	chr15	105970346	105972483	1.0014	2137	broad
ppeak863	chr8	82113918	82116055	0.789424	2137	broad
ppeak864	chr3	18506044	18508180	1.06976	2136	broad
ppeak865	chr5	94488798	94490934	0.669944	2136	broad
ppeak866	chr13	140136145	140138280	0.813115	2135	broad
ppeak867	chr16	148952	151087	0.854333	2135	broad
ppeak868	chr11	7758087	7760221	0.837863	2134	broad
ppeak869	chr17	62655287	62657421	0.638707	2134	broad
ppeak870	chr3	8918124	8920258	0.885661	2134	broad
ppeak871	chr7	24187833	24189966	0.761838	2133	broad
ppeak872	chr6	2596560	2598692	0.572702	2132	broad
ppeak873	chr6	52475044	52477176	0.583021	2132	broad
ppeak874	chr8	76147899	76150031	0.744371	2132	broad
ppeak875	chr14	61665819	61667950	0.941342	2131	broad
ppeak876	chr2	136421377	136423508	0.526983	2131	broad
ppeak877	chr4	42304970	42307101	0.103238	2131	broad
ppeak878	chr4	77593311	77595442	0.988268	2131	broad
ppeak879	chr4	95379599	95381730	0.71328	2131	broad
ppeak880	chr7	28811030	28813161	0.648991	2131	broad
ppeak881	chr7	78470331	78472462	0.414829	2131	broad
ppeak882	chr12	26394845	26396975	0.2277	2130	broad
ppeak883	chr15	95247902	95250032	0.873239	2130	broad
ppeak884	chr18	14339038	14341168	0.314085	2130	broad
ppeak885	chr4	73809362	73811492	0.511268	2130	broad
ppeak886	chr5	10319617	10321747	0.243192	2130	broad
ppeak887	chr9	64731778	64733908	0.780751	2130	broad
ppeak888	chr1	146272997	146275126	0.553311	2129	broad
ppeak889	chr1	236407453	236409582	0.740254	2129	broad
ppeak890	chr13	111036434	111038563	0.411461	2129	broad
ppeak891	chr5	87352493	87354622	0.780178	2129	broad
ppeak892	chr6	72596424	72598553	0.803194	2129	broad
ppeak893	chr7	115256496	115258625	0.558948	2129	broad
ppeak894	chr9	129054821	129056950	0.958196	2129	broad
ppeak895	chr12	48141396	48143524	0.570489	2128	broad
ppeak896	chr17	40097645	40099772	0.787024	2127	broad
ppeak897	chr6	134362605	134364732	0.273155	2127	broad
ppeak898	chr6	157219538	157221665	0.969441	2127	broad
ppeak899	chr9	126849695	126851822	0.340856	2127	broad
ppeak900	chrX	58182709	58184836	0.563705	2127	broad
ppeak901	chr7	121131859	121133985	1.09078	2126	broad
ppeak902	chr1	252323048	252325172	1.0904	2124	broad
ppeak903	chr13	115486845	115488969	1.01695	2124	broad
ppeak904	chr15	73772061	73774185	0.54096	2124	broad
ppeak905	chr10	17494908	17497030	1.05608	2122	broad
ppeak906	chr2	126605078	126607200	0.378417	2122	broad
ppeak907	chr1	130974325	130976446	0.621876	2121	broad
ppeak908	chrX	98218632	98220753	0.554927	2121	broad
ppeak909	chr10	14467373	14469493	0.946226	2120	broad
ppeak910	chr15	120005410	120007530	0.495755	2120	broad
ppeak911	chr2	113478998	113481118	1.2	2120	broad
ppeak912	chr2	150660193	150662313	1.04906	2120	broad
ppeak913	chr4	68778722	68780842	0.988679	2120	broad
ppeak914	chr7	37655327	37657447	0.810377	2120	broad
ppeak915	chr3	14700731	14702850	1.01888	2119	broad
ppeak916	chrX	35821171	35823290	0.487494	2119	broad
ppeak917	chr1	248607424	248609542	0.832389	2118	broad
ppeak918	chr11	11519811	11521929	0.496695	2118	broad
ppeak919	chr13	87744554	87746672	0.459868	2118	broad
ppeak920	chr13	200354170	200356288	0.778093	2118	broad
ppeak921	chr4	84596907	84599025	0.554297	2118	broad
ppeak922	chr8	96923695	96925813	0.75543	2118	broad
ppeak923	chr11	50100737	50102854	0.432215	2117	broad
ppeak924	chr15	44614773	44616890	0.903165	2117	broad
ppeak925	chr14	43451887	43454003	0.514178	2116	broad
ppeak926	chr18	55643992	55646108	0.982514	2116	broad
ppeak927	chr2	98442497	98444613	0.796786	2116	broad
ppeak928	chr3	43859236	43861352	0.678166	2116	broad
ppeak929	chr13	204599824	204601939	0.786761	2115	broad
ppeak930	chr5	59869517	59871632	0.806619	2115	broad
ppeak931	chr6	63754112	63756227	0.972577	2115	broad
ppeak932	chr8	134136865	134138980	0.167376	2115	broad
ppeak933	chr13	77179213	77181327	0.980605	2114	broad
ppeak934	chr14	103396045	103398158	0.706105	2113	broad
ppeak935	chr16	33716179	33718292	0.349266	2113	broad
ppeak936	chr5	93131694	93133807	1.09039	2113	broad
ppeak937	chr6	19850369	19852482	0.935637	2113	broad
ppeak938	chrX	61551159	61553272	0.232371	2113	broad
ppeak939	chr12	5534925	5537037	0.642045	2112	broad
ppeak940	chr15	139457276	139459388	0.762311	2112	broad
ppeak941	chr2	524231	526343	0.901515	2112	broad
ppeak942	chr2	5255198	5257310	0.568655	2112	broad
ppeak943	chr1	190205681	190207792	0.603032	2111	broad
ppeak944	chr12	919633	921744	0.593558	2111	broad
ppeak945	chr14	29558471	29560582	0.814306	2111	broad
ppeak946	chr2	59951396	59953507	0.268593	2111	broad
ppeak947	chr3	78267123	78269234	0.685931	2111	broad
ppeak948	chr8	96854543	96856654	0.940313	2111	broad
ppeak949	chr9	2078324	2080435	0.410706	2111	broad
ppeak950	chr14	63297990	63300100	0.987204	2110	broad
ppeak951	chr18	9939613	9941723	0.972512	2110	broad
ppeak952	chr2	77463484	77465594	0.91564	2110	broad
ppeak953	chr4	44599251	44601361	0.926066	2110	broad
ppeak954	chr12	60853240	60855349	1.03793	2109	broad
ppeak955	chr15	45189333	45191442	0.608819	2109	broad
ppeak956	chr8	119429225	119431334	1.0147	2109	broad
ppeak957	chr1	113084483	113086591	0.75759	2108	broad
ppeak958	chr1	216493529	216495637	0.775142	2108	broad
ppeak959	chr13	32807984	32810091	0.729948	2107	broad
ppeak960	chr5	67192945	67195052	0.849549	2107	broad
ppeak961	chr1	95808475	95810581	0.88699	2106	broad
ppeak962	chr12	18223761	18225867	0.553656	2106	broad
ppeak963	chr5	101692002	101694108	0.87132	2106	broad
ppeak964	chr6	312486	314591	0.990024	2105	broad
ppeak965	chr15	110788374	110790478	0.971483	2104	broad
ppeak966	chr3	114249543	114251647	0.885932	2104	broad
ppeak967	chr4	68528820	68530924	0.300856	2104	broad
ppeak968	chr6	49992847	49994951	0.781369	2104	broad
ppeak969	chrX	124444366	124446470	0.480038	2104	broad
ppeak970	chr1	12121008	12123111	0.891583	2103	broad
ppeak971	chr5	9179615	9181718	0.672373	2103	broad
ppeak972	chrX	51902811	51904914	0.365668	2103	broad
ppeak973	chr1	7650236	7652338	0.942912	2102	broad
ppeak974	chr12	32889757	32891859	0.678402	2102	broad
ppeak975	chr3	8012276	8014378	0.87393	2102	broad
ppeak976	chr7	33377699	33379801	0.946717	2102	broad
ppeak977	chr1	186529285	186531386	0.820562	2101	broad
ppeak978	chr10	29065264	29067364	0.750476	2100	broad
ppeak979	chr18	18654053	18656153	0.198095	2100	broad
ppeak980	chr6	54705749	54707849	0.575238	2100	broad
ppeak981	chr1	137689238	137691337	0.983325	2099	broad
ppeak982	chr3	72239923	72242021	0.706864	2098	broad
ppeak983	chr6	51410525	51412623	0.820305	2098	broad
ppeak984	chr6	146209550	146211648	0.397998	2098	broad
ppeak985	chr7	78111722	78113820	0.771687	2098	broad
ppeak986	chr12	19908127	19910224	0.823081	2097	broad
ppeak987	chr14	24239184	24241281	0.148307	2097	broad
ppeak988	chr14	113764757	113766854	0.58226	2097	broad
ppeak989	chr17	38103612	38105709	0.65856	2097	broad
ppeak990	chr17	57984412	57986509	0.372914	2097	broad
ppeak991	chr18	23721598	23723695	0.961373	2097	broad
ppeak992	chr1	189248337	189250433	0.880725	2096	broad
ppeak993	chr1	241569109	241571205	0.684637	2096	broad
ppeak994	chr3	6354251	6356347	0.915076	2096	broad
ppeak995	chr3	92696468	92698564	1.16365	2096	broad
ppeak996	chr14	91118782	91120877	0.35179	2095	broad
ppeak997	chr5	7087328	7089423	1.13604	2095	broad
ppeak998	chr5	89054549	89056644	0.450597	2095	broad
ppeak999	chr6	29338620	29340715	0.751313	2095	broad
ppeak1000	chr12	46461581	46463675	0.777937	2094	broad
ppeak1001	chr14	129509901	129511995	0.953677	2094	broad
ppeak1002	chr14	51101575	51103668	1.05829	2093	broad
ppeak1003	chr15	15663089	15665182	0.745819	2093	broad
ppeak1004	chr17	1213334	1215427	0.60344	2093	broad
ppeak1005	chr1	121412819	121414911	1.04924	2092	broad
ppeak1006	chr10	51619414	51621506	1.02725	2092	broad
ppeak1007	chr13	200694622	200696714	0.899618	2092	broad
ppeak1008	chr2	48624355	48626447	0.836042	2092	broad
ppeak1009	chr12	60819806	60821897	0.506934	2091	broad
ppeak1010	chr13	23874719	23876810	0.506934	2091	broad
ppeak1011	chr15	48609228	48611319	0.564802	2091	broad
ppeak1012	chr2	13458185	13460276	0.474414	2091	broad
ppeak1013	chr7	36741687	36743778	0.896222	2091	broad
ppeak1014	chr15	106409132	106411222	0.835407	2090	broad
ppeak1015	chr16	51906371	51908461	0.911483	2090	broad
ppeak1016	chr9	7765931	7768021	0.647847	2090	broad
ppeak1017	chr1	179712637	179714726	0.965534	2089	broad
ppeak1018	chr16	52211665	52213754	0.892293	2089	broad
ppeak1019	chr5	65563474	65565563	0.244615	2089	broad
ppeak1020	chr9	53445319	53447408	0.617042	2089	broad
ppeak1021	chrX	17560279	17562368	0.569172	2089	broad
ppeak1022	chr16	4783880	4785968	0.570881	2088	broad
ppeak1023	chr5	3365115	3367203	0.863985	2088	broad
ppeak1024	chr5	59727830	59729918	0.82567	2088	broad
ppeak1025	chr4	125109444	125111531	0.763776	2087	broad
ppeak1026	chr5	61970480	61972567	0.128414	2087	broad
ppeak1027	chr2	7864439	7866525	0.951582	2086	broad
ppeak1028	chr4	62600242	62602328	1.02637	2086	broad
ppeak1029	chr1	194351446	194353531	0.845084	2085	broad
ppeak1030	chr14	30644195	30646280	0.831175	2085	broad
ppeak1031	chr15	124212249	124214334	0.240288	2085	broad
ppeak1032	chr9	613154	615239	0.609113	2085	broad
ppeak1033	chr11	47758915	47760999	1.04415	2084	broad
ppeak1034	chr14	60444666	60446749	0.845415	2083	broad
ppeak1035	chr14	87587467	87589550	0.944791	2083	broad
ppeak1036	chr18	20833707	20835790	0.978397	2083	broad
ppeak1037	chr12	60774078	60776160	0.732469	2082	broad
ppeak1038	chr17	32283659	32285741	0.776657	2082	broad
ppeak1039	chr8	17944897	17946979	0.554755	2082	broad
ppeak1040	chr9	109556403	109558485	1.17963	2082	broad
ppeak1041	chr12	24878437	24880518	0.269582	2081	broad
ppeak1042	chr5	68677339	68679420	0.840461	2081	broad
ppeak1043	chr4	76855054	76857134	0.364423	2080	broad
ppeak1044	chr1	80243796	80245875	0.368446	2079	broad
ppeak1045	chr1	221634183	221636262	0.749399	2079	broad
ppeak1046	chr7	32788235	32790313	0.814726	2078	broad
ppeak1047	chr7	36364382	36366460	0.614533	2078	broad
ppeak1048	chr17	62634816	62636893	0.3091	2077	broad
ppeak1049	chr2	117837493	117839569	0.618497	2076	broad
ppeak1050	chr2	136474466	136476542	0.771676	2076	broad
ppeak1051	chr4	10181997	10184073	0.678709	2076	broad
ppeak1052	chr5	16114723	16116799	0.271195	2076	broad
ppeak1053	chr6	99177237	99179313	0.953757	2076	broad
ppeak1054	chrX	94884625	94886701	0.554913	2076	broad
ppeak1055	chr16	71357678	71359753	0.645783	2075	broad
ppeak1056	chr17	28378902	28380977	0.352289	2075	broad
ppeak1057	chr6	19890785	19892860	1.01157	2075	broad
ppeak1058	chr6	95233202	95235277	0.0795181	2075	broad
ppeak1059	chr10	16739739	16741813	1.0487	2074	broad
ppeak1060	chr11	24962917	24964991	0.744937	2074	broad
ppeak1061	chr5	9272745	9274819	0.589682	2074	broad
ppeak1062	chr7	92928728	92930802	0.619576	2074	broad
ppeak1063	chr9	9426853	9428927	0.195757	2074	broad
ppeak1064	chr10	13608004	13610077	0.981669	2073	broad
ppeak1065	chr6	45304486	45306559	0.892909	2073	broad
ppeak1066	chr9	19945755	19947828	0.895321	2073	broad
ppeak1067	chr6	51298162	51300234	0.634653	2072	broad
ppeak1068	chr10	31275812	31277883	0.894737	2071	broad
ppeak1069	chr13	127115893	127117964	0.294061	2071	broad
ppeak1070	chr17	38362334	38364405	0.345244	2071	broad
ppeak1071	chr10	14294365	14296435	0.355556	2070	broad
ppeak1072	chr2	25603733	25605803	0.396135	2070	broad
ppeak1073	chr5	96296904	96298974	0.30628	2070	broad
ppeak1074	chr8	33373039	33375109	0.574879	2070	broad
ppeak1075	chr12	60442825	60444894	0.947801	2069	broad
ppeak1076	chr2	579829	581898	0.682455	2069	broad
ppeak1077	chr2	4296328	4298397	0.250846	2069	broad
ppeak1078	chr3	15025367	15027436	0.715805	2069	broad
ppeak1079	chr3	80790203	80792272	0.956501	2069	broad
ppeak1080	chr5	3434020	3436089	1.11261	2069	broad
ppeak1081	chr3	93371357	93373425	0.91441	2068	broad
ppeak1082	chr7	30928378	30930446	0.483559	2068	broad
ppeak1083	chr12	22829320	22831387	0.950653	2067	broad
ppeak1084	chr8	72717826	72719893	0.786647	2067	broad
ppeak1085	chr2	77209840	77211906	1.06002	2066	broad
ppeak1086	chr6	55553946	55556012	0.785576	2066	broad
ppeak1087	chr14	134118768	134120833	0.866828	2065	broad
ppeak1088	chr2	89528480	89530545	0.395157	2065	broad
ppeak1089	chr3	46305643	46307708	0.174334	2065	broad
ppeak1090	chr4	67465019	67467084	1.04504	2065	broad
ppeak1091	chr9	35441888	35443953	0.382082	2065	broad
ppeak1092	chr4	100377472	100379536	0.735465	2064	broad
ppeak1093	chr6	59448359	59450423	0.943314	2064	broad
ppeak1094	chr4	90566515	90568578	0.732429	2063	broad
ppeak1095	chr5	97092609	97094672	0.177412	2063	broad
ppeak1096	chr9	10454626	10456689	0.798837	2063	broad
ppeak1097	chr10	63879297	63881359	0.830747	2062	broad
ppeak1098	chr4	107821118	107823180	0.985451	2062	broad
ppeak1099	chr5	53689948	53692010	1.00873	2062	broad
ppeak1100	chr8	84811032	84813094	0.929195	2062	broad
ppeak1101	chr14	23446062	23448123	0.671033	2061	broad
ppeak1102	chr16	27546075	27548136	0.536148	2061	broad
ppeak1103	chr9	19546291	19548352	0.636099	2061	broad
ppeak1104	chr18	10531521	10533581	0.878155	2060	broad
ppeak1105	chr10	23777539	23779598	0.428849	2059	broad
ppeak1106	chr18	42074454	42076513	0.420107	2059	broad
ppeak1107	chr3	10037426	10039485	0.966974	2059	broad
ppeak1108	chr17	52376332	52378390	0.984451	2058	broad
ppeak1109	chr18	2787299	2789357	0.391156	2058	broad
ppeak1110	chr18	25935363	25937421	0.631195	2058	broad
ppeak1111	chr9	6268562	6270620	0.886783	2058	broad
ppeak1112	chr10	59764521	59766578	0.868255	2057	broad
ppeak1113	chr13	3991873	3993930	0.934857	2057	broad
ppeak1114	chr14	66919211	66921268	0.959164	2057	broad
ppeak1115	chr6	31044838	31046895	0.618862	2057	broad
ppeak1116	chr14	50812603	50814659	0.541829	2056	broad
ppeak1117	chr14	124161696	124163752	0.872568	2056	broad
ppeak1118	chr7	61825723	61827779	0.518482	2056	broad
ppeak1119	chr9	97780533	97782589	0.764591	2056	broad
ppeak1120	chrUn_NW_018085072v1	178340	180396	0.817121	2056	broad
ppeak1121	chr13	86511700	86513755	0.802433	2055	broad
ppeak1122	chr3	95458809	95460864	0.587835	2055	broad
ppeak1123	chr12	16934955	16937009	0.888997	2054	broad
ppeak1124	chr4	115310375	115312429	0.723466	2054	broad
ppeak1125	chr5	41819844	41821898	0.144596	2054	broad
ppeak1126	chrUn_NW_018084901v1	793803	795857	0.889484	2054	broad
ppeak1127	chr2	136333039	136335092	0.858256	2053	broad
ppeak1128	chr5	51210536	51212589	0.82416	2053	broad
ppeak1129	chrUn_NW_018084979v1	3460204	3462257	0.844131	2053	broad
ppeak1130	chr12	20507816	20509868	0.883041	2052	broad
ppeak1131	chr15	76135104	76137156	0.872807	2052	broad
ppeak1132	chr11	39453441	39455492	0.558264	2051	broad
ppeak1133	chr5	16284775	16286826	0.768406	2051	broad
ppeak1134	chr6	146547464	146549515	0.30668	2051	broad
ppeak1135	chr7	23046138	23048189	0.996587	2051	broad
ppeak1136	chr7	56083361	56085412	1.04437	2051	broad
ppeak1137	chr1	179477181	179479231	1.01415	2050	broad
ppeak1138	chr10	52223914	52225964	0.915122	2050	broad
ppeak1139	chr12	11679539	11681589	0.832195	2050	broad
ppeak1140	chr4	110503440	110505490	0.586829	2050	broad
ppeak1141	chr12	44975099	44977147	0.79248	2048	broad
ppeak1142	chr13	138903287	138905335	0.467285	2048	broad
ppeak1143	chr2	65107589	65109637	0.700195	2048	broad
ppeak1144	chr5	21559318	21561366	0.801758	2048	broad
ppeak1145	chr1	266382570	266384617	1.06302	2047	broad
ppeak1146	chr11	62438001	62440048	0.39619	2047	broad
ppeak1147	chr13	129995477	129997524	0.831461	2047	broad
ppeak1148	chr6	168734448	168736495	0.908647	2047	broad
ppeak1149	chr7	58908522	58910569	0.867611	2047	broad
ppeak1150	chr8	11315450	11317497	0.629702	2047	broad
ppeak1151	chr1	37910878	37912924	1.09189	2046	broad
ppeak1152	chr13	52455952	52457998	0.831867	2046	broad
ppeak1153	chr1	1697524	1699569	0.807824	2045	broad
ppeak1154	chr1	254207598	254209643	0.52665	2045	broad
ppeak1155	chr15	70392761	70394806	0.530073	2045	broad
ppeak1156	chr17	51696823	51698868	0.772616	2045	broad
ppeak1157	chr4	117067656	117069701	0.498289	2045	broad
ppeak1158	chr1	4881648	4883692	1.0998	2044	broad
ppeak1159	chr5	76112705	76114749	0.905088	2044	broad
ppeak1160	chr6	148885768	148887812	0.210372	2044	broad
ppeak1161	chrX	30613337	30615381	0.601272	2044	broad
ppeak1162	chr1	167007406	167009449	0.845326	2043	broad
ppeak1163	chr10	23825983	23828026	0.699462	2043	broad
ppeak1164	chr14	73723678	73725721	0.541361	2043	broad
ppeak1165	chr14	132042398	132044441	0.820852	2043	broad
ppeak1166	chr15	110377410	110379453	0.62653	2043	broad
ppeak1167	chr16	34477205	34479248	0.906021	2043	broad
ppeak1168	chr4	127035881	127037924	0.899657	2043	broad
ppeak1169	chr9	134791166	134793209	0.100832	2043	broad
ppeak1170	chr10	48358769	48360811	1.04799	2042	broad
ppeak1171	chr12	23721867	23723909	0.956415	2042	broad
ppeak1172	chr13	35178906	35180948	1.02351	2042	broad
ppeak1173	chr8	816986	819028	0.907933	2042	broad
ppeak1174	chr9	38580829	38582871	0.564153	2042	broad
ppeak1175	chr17	26380152	26382193	0.7805	2041	broad
ppeak1176	chr3	53489715	53491756	0.846154	2041	broad
ppeak1177	chr7	66795468	66797509	0.895149	2041	broad
ppeak1178	chr1	181955039	181957079	0.386765	2040	broad
ppeak1179	chr5	10150501	10152541	0.684804	2040	broad
ppeak1180	chr7	23163605	23165645	0.94951	2040	broad
ppeak1181	chr1	115992193	115994232	0.302599	2039	broad
ppeak1182	chr14	63530259	63532298	0.383031	2039	broad
ppeak1183	chr10	53313911	53315949	0.926398	2038	broad
ppeak1184	chr16	44145548	44147586	0.7895	2038	broad
ppeak1185	chr16	74728908	74730946	0.740432	2038	broad
ppeak1186	chr6	166551990	166554028	0.954858	2038	broad
ppeak1187	chr8	81022877	81024915	0.907753	2038	broad
ppeak1188	chr12	17305125	17307162	0.459499	2037	broad
ppeak1189	chr15	92330632	92332669	0.212077	2037	broad
ppeak1190	chr7	31699679	31701716	0.825233	2037	broad
ppeak1191	chr8	71982901	71984938	0.831615	2037	broad
ppeak1192	chr9	494686	496723	1.0054	2037	broad
ppeak1193	chr1	111374937	111376973	1.05059	2036	broad
ppeak1194	chr3	87231056	87233092	0.922397	2036	broad
ppeak1195	chr6	51836922	51838958	0.675344	2036	broad
ppeak1196	chr9	74173651	74175687	0.280452	2036	broad
ppeak1197	chr13	96495851	96497886	0.942506	2035	broad
ppeak1198	chr14	81761946	81763981	0.95774	2035	broad
ppeak1199	chr16	30305298	30307333	0.949386	2035	broad
ppeak1200	chr4	67816077	67818112	0.531695	2035	broad
ppeak1201	chr11	6761561	6763595	0.908063	2034	broad
ppeak1202	chr11	69441392	69443426	0.735497	2034	broad
ppeak1203	chr16	48403267	48405301	0.720256	2034	broad
ppeak1204	chr17	48081202	48083236	0.859882	2034	broad
ppeak1205	chr5	87671306	87673340	0.779253	2034	broad
ppeak1206	chr9	8760514	8762548	0.73943	2034	broad
ppeak1207	chr10	14939571	14941604	0.872602	2033	broad
ppeak1208	chr13	3329607	3331640	0.473684	2033	broad
ppeak1209	chr13	75905308	75907341	0.487949	2033	broad
ppeak1210	chr14	29067418	29069451	1.00049	2033	broad
ppeak1211	chr5	60148284	60150317	0.878997	2033	broad
ppeak1212	chr17	39325544	39327576	0.627953	2032	broad
ppeak1213	chr5	46221609	46223641	0.666339	2032	broad
ppeak1214	chr1	131744831	131746862	0.399803	2031	broad
ppeak1215	chr16	6144151	6146182	0.809453	2031	broad
ppeak1216	chr10	56129360	56131390	0.826601	2030	broad
ppeak1217	chr13	196066499	196068529	0.678325	2030	broad
ppeak1218	chr14	31026223	31028253	0.741379	2030	broad
ppeak1219	chr15	7685309	7687339	0.807882	2030	broad
ppeak1220	chr3	102538170	102540200	0.93202	2030	broad
ppeak1221	chr3	111731740	111733770	0.729557	2030	broad
ppeak1222	chr4	99492746	99494776	0.821675	2030	broad
ppeak1223	chr6	118817105	118819135	0.792611	2030	broad
ppeak1224	chr7	40806454	40808484	0.724631	2030	broad
ppeak1225	chr1	28113746	28115775	0.291769	2029	broad
ppeak1226	chr1	227574241	227576270	0.350419	2029	broad
ppeak1227	chr13	20934020	20936049	0.677181	2029	broad
ppeak1228	chr3	31539101	31541130	0.702809	2029	broad
ppeak1229	chr4	104383135	104385164	0.995564	2029	broad
ppeak1230	chr6	148911960	148913989	0.758502	2029	broad
ppeak1231	chr1	19755568	19757595	0.807597	2027	broad
ppeak1232	chr14	10382314	10384341	0.516034	2027	broad
ppeak1233	chr3	18731187	18733214	0.541687	2027	broad
ppeak1234	chr3	39274983	39277010	0.822891	2027	broad
ppeak1235	chr13	137454633	137456659	0.382034	2026	broad
ppeak1236	chr15	133119691	133121717	0.36229	2026	broad
ppeak1237	chr6	108115832	108117858	0.763574	2026	broad
ppeak1238	chr12	33210970	33212995	0.636543	2025	broad
ppeak1239	chr15	3524731	3526756	0.929877	2025	broad
ppeak1240	chr15	61140474	61142499	0.480988	2025	broad
ppeak1241	chr17	55390272	55392297	0.39358	2025	broad
ppeak1242	chr2	15615835	15617860	0.476543	2025	broad
ppeak1243	chr2	60425510	60427535	0.942222	2025	broad
ppeak1244	chr3	92988817	92990842	0.137284	2025	broad
ppeak1245	chr4	126716525	126718550	0.733333	2025	broad
ppeak1246	chr1	268755736	268757760	0.907609	2024	broad
ppeak1247	chr2	8281140	8283164	0.963439	2024	broad
ppeak1248	chr6	80419083	80421107	0.542984	2024	broad
ppeak1249	chr1	17136658	17138681	0.810677	2023	broad
ppeak1250	chr1	162735055	162737078	0.844785	2023	broad
ppeak1251	chr14	37582999	37585022	0.632724	2023	broad
ppeak1252	chr2	42454193	42456216	0.767672	2023	broad
ppeak1253	chr13	136345827	136347848	0.804552	2021	broad
ppeak1254	chrX	34522398	34524419	0.387927	2021	broad
ppeak1255	chr8	114861277	114863297	0.393564	2020	broad
ppeak1256	chr9	17333153	17335173	0.855941	2020	broad
ppeak1257	chr9	21760141	21762161	0.802475	2020	broad
ppeak1258	chr12	22359142	22361161	0.750371	2019	broad
ppeak1259	chr16	72126587	72128606	0.893512	2019	broad
ppeak1260	chr6	84425040	84427059	0.458148	2019	broad
ppeak1261	chr14	65409432	65411450	0.786918	2018	broad
ppeak1262	chr1	111588262	111590279	0.674269	2017	broad
ppeak1263	chr10	15041433	15043449	0.854167	2016	broad
ppeak1264	chr2	2019987	2022003	0.827877	2016	broad
ppeak1265	chrUn_NW_018084833v1	1342450	1344466	0.225198	2016	broad
ppeak1266	chrX	515479	517495	0.385913	2016	broad
ppeak1267	chr12	13654190	13656205	0.941935	2015	broad
ppeak1268	chr12	18914386	18916401	0.883871	2015	broad
ppeak1269	chr4	130701274	130703289	0.977667	2015	broad
ppeak1270	chr5	2979298	2981313	0.39206	2015	broad
ppeak1271	chr9	116148127	116150142	0.857568	2015	broad
ppeak1272	chr1	217286691	217288705	0.775074	2014	broad
ppeak1273	chr13	207675929	207677943	0.916087	2014	broad
ppeak1274	chr4	716342	718356	0.458788	2014	broad
ppeak1275	chr1	169595549	169597562	0.884749	2013	broad
ppeak1276	chr2	71796575	71798588	0.985594	2013	broad
ppeak1277	chr4	968689	970702	0.927471	2013	broad
ppeak1278	chr9	56748281	56750294	0.857427	2013	broad
ppeak1279	chrUn_NW_018085356v1	628524	630537	0.287134	2013	broad
ppeak1280	chr1	149516024	149518036	1.05467	2012	broad
ppeak1281	chr14	106792041	106794053	0.688867	2012	broad
ppeak1282	chr16	36023927	36025939	1.00149	2012	broad
ppeak1283	chr17	47668824	47670836	0.706262	2012	broad
ppeak1284	chr2	69575157	69577169	0.607853	2012	broad
ppeak1285	chr14	113230458	113232469	0.335157	2011	broad
ppeak1286	chr5	17503875	17505886	0.240676	2011	broad
ppeak1287	chr1	179489181	179491191	1.01294	2010	broad
ppeak1288	chr18	44908771	44910781	0.813433	2010	broad
ppeak1289	chr2	28042249	28044259	0.981095	2010	broad
ppeak1290	chr6	60444572	60446582	0.867662	2010	broad
ppeak1291	chr9	45216757	45218767	0.589055	2010	broad
ppeak1292	chr1	87116131	87118140	1.08014	2009	broad
ppeak1293	chr15	87378172	87380181	0.86212	2009	broad
ppeak1294	chr2	59522864	59524873	0.518666	2009	broad
ppeak1295	chr4	18288601	18290610	0.861125	2009	broad
ppeak1296	chr1	55617540	55619548	0.944223	2008	broad
ppeak1297	chr9	87085351	87087359	0.823705	2008	broad
ppeak1298	chr12	53495472	53497479	0.305929	2007	broad
ppeak1299	chr15	103878913	103880920	0.98007	2007	broad
ppeak1300	chr3	132306128	132308135	0.728949	2007	broad
ppeak1301	chr8	84599710	84601717	0.81714	2007	broad
ppeak1302	chr12	3643703	3645708	0.834414	2005	broad
ppeak1303	chr13	100077969	100079974	0.881297	2005	broad
ppeak1304	chr5	47686402	47688407	0.826933	2005	broad
ppeak1305	chr6	93986508	93988512	0.899202	2004	broad
ppeak1306	chr6	148009281	148011285	0.827345	2004	broad
ppeak1307	chr8	115475744	115477748	0.788922	2004	broad
ppeak1308	chr1	273933203	273935206	0.827259	2003	broad
ppeak1309	chr14	115275941	115277944	0.776835	2003	broad
ppeak1310	chr15	140222514	140224517	1.11333	2003	broad
ppeak1311	chr14	10176138	10178140	0.179321	2002	broad
ppeak1312	chr14	28590807	28592809	0.99001	2002	broad
ppeak1313	chr2	66213875	66215877	0.967532	2002	broad
ppeak1314	chr14	29536417	29538418	0.892054	2001	broad
ppeak1315	chr14	108822339	108824340	0.677161	2001	broad
ppeak1316	chr1	162935812	162937812	0.583	2000	broad
ppeak1317	chr3	68562897	68564897	0.876	2000	broad
ppeak1318	chr4	85093594	85095594	0.7725	2000	broad
ppeak1319	chr4	89310145	89312145	0.7585	2000	broad
ppeak1320	chr5	90121	92121	0.667	2000	broad
ppeak1321	chr14	88004204	88006203	0.775388	1999	broad
ppeak1322	chr17	35984781	35986780	0.897449	1999	broad
ppeak1323	chr6	68415094	68417093	0.667834	1999	broad
ppeak1324	chr6	158536088	158538087	0.609805	1999	broad
ppeak1325	chr8	73303300	73305299	1.21711	1999	broad
ppeak1326	chr13	106893855	106895853	0.892392	1998	broad
ppeak1327	chr4	108393291	108395289	0.434434	1998	broad
ppeak1328	chr1	261406356	261408353	0.685528	1997	broad
ppeak1329	chr14	30697909	30699906	0.98698	1997	broad
ppeak1330	chr17	41753435	41755432	0.714071	1997	broad
ppeak1331	chr2	29982	31979	0.904357	1997	broad
ppeak1332	chr3	126397893	126399890	0.742614	1997	broad
ppeak1333	chr4	48555800	48557797	0.47972	1997	broad
ppeak1334	chr9	55510128	55512125	0.124687	1997	broad
ppeak1335	chr9	108246038	108248035	0.537306	1997	broad
ppeak1336	chr13	29752789	29754785	0.637275	1996	broad
ppeak1337	chr13	30803646	30805642	0.869238	1996	broad
ppeak1338	chr13	189714556	189716552	0.972946	1996	broad
ppeak1339	chr14	75117750	75119746	0.968938	1996	broad
ppeak1340	chr17	35493169	35495165	0.215431	1996	broad
ppeak1341	chr2	85641422	85643418	0.604709	1996	broad
ppeak1342	chr6	98253111	98255107	0.778557	1996	broad
ppeak1343	chr1	236265462	236267457	0.701253	1995	broad
ppeak1344	chr3	85163903	85165898	0.638596	1995	broad
ppeak1345	chr1	181337835	181339829	0.89669	1994	broad
ppeak1346	chr1	268463891	268465885	0.65346	1994	broad
ppeak1347	chr1	269453501	269455495	0.875125	1994	broad
ppeak1348	chr2	77392898	77394892	0.805918	1994	broad
ppeak1349	chr1	107207726	107209719	0.670346	1993	broad
ppeak1350	chr13	67870924	67872917	0.668841	1993	broad
ppeak1351	chr13	157411234	157413227	0.644757	1993	broad
ppeak1352	chr17	32843694	32845687	0.220271	1993	broad
ppeak1353	chr2	82607860	82609853	0.358254	1993	broad
ppeak1354	chr4	103152636	103154629	0.730055	1993	broad
ppeak1355	chr8	87773880	87775873	1.13999	1993	broad
ppeak1356	chr12	35932150	35934142	0.732932	1992	broad
ppeak1357	chr13	122203181	122205173	0.907631	1992	broad
ppeak1358	chr7	14039688	14041680	0.413655	1992	broad
ppeak1359	chrX	111915251	111917243	0.118474	1992	broad
ppeak1360	chr14	41441664	41443655	0.863887	1991	broad
ppeak1361	chr3	17325329	17327320	0.855349	1991	broad
ppeak1362	chr6	106917254	106919245	0.993973	1991	broad
ppeak1363	chr7	111450367	111452358	0.62883	1991	broad
ppeak1364	chr12	58938071	58940061	0.637688	1990	broad
ppeak1365	chr14	87914350	87916340	0.350754	1990	broad
ppeak1366	chr9	88288973	88290963	0.570854	1990	broad
ppeak1367	chr1	162174980	162176969	0.183509	1989	broad
ppeak1368	chr11	74265985	74267974	0.845148	1989	broad
ppeak1369	chr17	43409716	43411705	1.04324	1989	broad
ppeak1370	chr2	66055172	66057161	0.937154	1989	broad
ppeak1371	chr2	76404001	76405990	0.957265	1989	broad
ppeak1372	chr6	32493530	32495519	0.376571	1989	broad
ppeak1373	chr14	85610073	85612061	0.273139	1988	broad
ppeak1374	chr14	132562304	132564292	0.811871	1988	broad
ppeak1375	chr6	82860455	82862443	0.810362	1988	broad
ppeak1376	chr7	94789332	94791320	0.959256	1988	broad
ppeak1377	chr15	68049746	68051733	0.491193	1987	broad
ppeak1378	chr5	21517364	21519351	0.622547	1987	broad
ppeak1379	chr6	52108277	52110264	0.498742	1987	broad
ppeak1380	chr1	272453395	272455381	1.11782	1986	broad
ppeak1381	chr11	2543342	2545328	0.54431	1986	broad
ppeak1382	chr13	32329802	32331788	0.52719	1986	broad
ppeak1383	chr5	34425849	34427835	0.914401	1986	broad
ppeak1384	chr6	45510849	45512835	0.814199	1986	broad
ppeak1385	chr1	90298988	90300973	1.03123	1985	broad
ppeak1386	chr6	167346417	167348402	0.806045	1985	broad
ppeak1387	chrX	106659778	106661763	0.379849	1985	broad
ppeak1388	chr15	48441891	48443875	0.96371	1984	broad
ppeak1389	chr4	90196394	90198378	0.698589	1984	broad
ppeak1390	chr6	157843402	157845386	0.752016	1984	broad
ppeak1391	chr7	20036060	20038044	0.612903	1984	broad
ppeak1392	chr9	52095742	52097726	0.350806	1984	broad
ppeak1393	chr12	43336485	43338468	0.700958	1983	broad
ppeak1394	chr15	106996293	106998276	0.934443	1983	broad
ppeak1395	chr6	74931806	74933789	0.697428	1983	broad
ppeak1396	chr6	140778991	140780974	0.401916	1983	broad
ppeak1397	chr7	51876979	51878962	0.812405	1983	broad
ppeak1398	chr8	55728078	55730061	0.967221	1983	broad
ppeak1399	chr1	239491619	239493601	0.900605	1982	broad
ppeak1400	chr18	44262460	44264442	0.866801	1982	broad
ppeak1401	chr2	27043957	27045939	0.729566	1982	broad
ppeak1402	chr4	55738453	55740435	0.930373	1982	broad
ppeak1403	chr6	103964009	103965991	0.969223	1982	broad
ppeak1404	chr8	71601593	71603575	0.519677	1982	broad
ppeak1405	chr15	134621061	134623042	0.580515	1981	broad
ppeak1406	chr3	72378778	72380759	0.996466	1981	broad
ppeak1407	chr3	103813906	103815887	1.05654	1981	broad
ppeak1408	chr3	109410814	109412795	0.245331	1981	broad
ppeak1409	chr5	28827931	28829912	0.747097	1981	broad
ppeak1410	chr2	40823698	40825678	0.787879	1980	broad
ppeak1411	chr4	99054043	99056023	0.657071	1980	broad
ppeak1412	chr8	96267796	96269776	1.03333	1980	broad
ppeak1413	chr3	40693443	40695422	0.4952	1979	broad
ppeak1414	chr5	21585843	21587822	0.874179	1979	broad
ppeak1415	chr6	167268894	167270873	0.803436	1979	broad
ppeak1416	chr7	117675500	117677478	0.996967	1978	broad
ppeak1417	chr3	5462741	5464718	1.00202	1977	broad
ppeak1418	chr4	98061600	98063577	0.593829	1977	broad
ppeak1419	chr7	93083191	93085168	0.815377	1977	broad
ppeak1420	chr8	83239731	83241708	1.03541	1977	broad
ppeak1421	chrX	98180150	98182127	0.433485	1977	broad
ppeak1422	chr1	27036872	27038848	0.621457	1976	broad
ppeak1423	chr3	68229694	68231670	0.604757	1976	broad
ppeak1424	chr6	50440864	50442840	0.770243	1976	broad
ppeak1425	chr6	87686017	87687993	0.730263	1976	broad
ppeak1426	chr9	72078464	72080440	0.797571	1976	broad
ppeak1427	chrX	101399160	101401136	0.446862	1976	broad
ppeak1428	chr14	71827032	71829007	0.729114	1975	broad
ppeak1429	chr14	113125640	113127615	0.972658	1975	broad
ppeak1430	chr17	62708091	62710066	0.820253	1975	broad
ppeak1431	chr1	555865	557839	0.864742	1974	broad
ppeak1432	chr1	187718647	187720621	0.693516	1974	broad
ppeak1433	chr15	120589493	120591467	0.892604	1974	broad
ppeak1434	chr17	17915101	17917075	0.75228	1974	broad
ppeak1435	chr4	97917551	97919525	0.747214	1974	broad
ppeak1436	chr7	2547673	2549647	0.204154	1974	broad
ppeak1437	chrX	41579433	41581407	0.681358	1974	broad
ppeak1438	chr12	18741843	18743816	0.544856	1973	broad
ppeak1439	chr14	121467824	121469797	0.624937	1973	broad
ppeak1440	chr18	50565465	50567438	0.754688	1973	broad
ppeak1441	chr18	55781554	55783527	0.669539	1973	broad
ppeak1442	chr2	88022794	88024767	1.11201	1973	broad
ppeak1443	chr3	44021373	44023346	0.76077	1973	broad
ppeak1444	chr5	46935516	46937489	0.917892	1973	broad
ppeak1445	chr6	52277006	52278979	0.401926	1973	broad
ppeak1446	chr9	33040857	33042830	0.66295	1973	broad
ppeak1447	chr4	105804027	105805999	0.791582	1972	broad
ppeak1448	chr8	11414816	11416788	1.07353	1972	broad
ppeak1449	chr13	104459207	104461178	0.169457	1971	broad
ppeak1450	chr1	268341838	268343808	0.509137	1970	broad
ppeak1451	chr12	45504573	45506543	1.07614	1970	broad
ppeak1452	chr13	97888850	97890820	0.561421	1970	broad
ppeak1453	chr14	31944612	31946582	0.899492	1970	broad
ppeak1454	chr2	77069284	77071254	0.898985	1970	broad
ppeak1455	chr4	128909508	128911478	0.905584	1970	broad
ppeak1456	chr9	9595967	9597937	0.61269	1970	broad
ppeak1457	chrY	9874061	9876031	0.575127	1970	broad
ppeak1458	chr2	97646917	97648886	0.806501	1969	broad
ppeak1459	chr9	72183847	72185816	0.979177	1969	broad
ppeak1460	chr13	34838725	34840693	0.955793	1968	broad
ppeak1461	chr15	96854948	96856916	0.497459	1968	broad
ppeak1462	chr6	84129352	84131320	0.726118	1968	broad
ppeak1463	chr8	45807473	45809441	0.770325	1968	broad
ppeak1464	chr8	77969319	77971287	1.01423	1968	broad
ppeak1465	chrX	106501908	106503876	0.328252	1968	broad
ppeak1466	chr11	7084421	7086388	0.240976	1967	broad
ppeak1467	chr14	87742508	87744475	0.817997	1967	broad
ppeak1468	chr17	41093403	41095370	0.916624	1967	broad
ppeak1469	chr8	1024767	1026734	0.299441	1967	broad
ppeak1470	chr9	122633815	122635782	1.19878	1967	broad
ppeak1471	chr13	11358400	11360366	0.93235	1966	broad
ppeak1472	chr15	77328043	77330009	1.1353	1966	broad
ppeak1473	chr2	80192850	80194816	0.996948	1966	broad
ppeak1474	chr3	24227716	24229682	0.8647	1966	broad
ppeak1475	chr2	16132090	16134055	0.47888	1965	broad
ppeak1476	chr3	77855476	77857441	0.916031	1965	broad
ppeak1477	chr6	96079164	96081129	0.196947	1965	broad
ppeak1478	chr7	23840785	23842750	0.843766	1965	broad
ppeak1479	chr7	54535574	54537539	0.167939	1965	broad
ppeak1480	chr3	97829203	97831167	0.46334	1964	broad
ppeak1481	chr3	127081895	127083859	0.817719	1964	broad
ppeak1482	chr5	104393043	104395007	0.911405	1964	broad
ppeak1483	chr6	33731721	33733685	0.215886	1964	broad
ppeak1484	chr9	75110458	75112422	0.271385	1964	broad
ppeak1485	chr12	3798219	3800182	0.740194	1963	broad
ppeak1486	chr15	45632771	45634734	1.1136	1963	broad
ppeak1487	chr8	41401978	41403941	0.760061	1963	broad
ppeak1488	chr8	131057663	131059626	0.896077	1963	broad
ppeak1489	chr9	93461717	93463680	0.763627	1963	broad
ppeak1490	chr14	1166036	1167998	0.90316	1962	broad
ppeak1491	chr3	71621033	71622995	0.490316	1962	broad
ppeak1492	chr5	10212318	10214280	0.751784	1962	broad
ppeak1493	chr12	14112019	14113980	0.918919	1961	broad
ppeak1494	chr2	151462467	151464428	0.932687	1961	broad
ppeak1495	chr9	36236141	36238102	0.254462	1961	broad
ppeak1496	chr1	272987375	272989335	0.992857	1960	broad
ppeak1497	chr13	94155464	94157424	0.617857	1960	broad
ppeak1498	chr7	94444573	94446533	1.08724	1960	broad
ppeak1499	chr9	85996251	85998211	0.482143	1960	broad
ppeak1500	chr13	206709441	206711400	0.882593	1959	broad
ppeak1501	chr14	131718013	131719972	0.568657	1959	broad
ppeak1502	chr15	65919884	65921843	0.663093	1959	broad
ppeak1503	chr3	87388889	87390848	0.885145	1959	broad
ppeak1504	chr5	64318885	64320844	0.886166	1959	broad
ppeak1505	chr5	69016467	69018426	0.523737	1959	broad
ppeak1506	chr7	116435283	116437242	0.87902	1959	broad
ppeak1507	chr9	93393278	93395237	0.841246	1959	broad
ppeak1508	chr7	68317704	68319662	0.91573	1958	broad
ppeak1509	chr14	226328	228285	0.95861	1957	broad
ppeak1510	chr14	6178890	6180847	0.0705161	1957	broad
ppeak1511	chr5	13274780	13276737	0.878385	1957	broad
ppeak1512	chr7	75720818	75722775	0.313746	1957	broad
ppeak1513	chr1	273559389	273561345	1.01074	1956	broad
ppeak1514	chr5	56060002	56061958	0.214213	1956	broad
ppeak1515	chr5	92935680	92937636	1.10174	1956	broad
ppeak1516	chr1	74347840	74349795	0.758056	1955	broad
ppeak1517	chr13	162477242	162479197	0.750384	1955	broad
ppeak1518	chr2	6593124	6595079	0.843478	1955	broad
ppeak1519	chr4	8013940	8015895	0.588235	1955	broad
ppeak1520	chr7	20910476	20912431	0.858824	1955	broad
ppeak1521	chr8	131923402	131925357	0.733504	1955	broad
ppeak1522	chr9	42982956	42984911	0.817903	1955	broad
ppeak1523	chr12	1480759	1482713	0.764585	1954	broad
ppeak1524	chr4	92789636	92791590	0.30348	1954	broad
ppeak1525	chr8	31132757	31134711	0.979017	1954	broad
ppeak1526	chr15	54093948	54095901	1.00205	1953	broad
ppeak1527	chr7	75103329	75105282	0.981055	1953	broad
ppeak1528	chr8	9124073	9126026	0.854583	1953	broad
ppeak1529	chr13	122128936	122130888	0.310963	1952	broad
ppeak1530	chr17	47722518	47724470	0.887295	1952	broad
ppeak1531	chr7	58171572	58173524	1.04201	1952	broad
ppeak1532	chr8	38982685	38984637	0.98002	1952	broad
ppeak1533	chr14	108738573	108740524	0.920554	1951	broad
ppeak1534	chr16	50989008	50990959	0.498206	1951	broad
ppeak1535	chr8	66085872	66087823	0.73552	1951	broad
ppeak1536	chr9	42103229	42105180	0.230651	1951	broad
ppeak1537	chrX	108345913	108347864	0.656586	1951	broad
ppeak1538	chr1	215506622	215508572	0.889231	1950	broad
ppeak1539	chr16	75375297	75377247	0.169744	1950	broad
ppeak1540	chr9	130452830	130454780	0.792308	1950	broad
ppeak1541	chr1	209180879	209182828	0.89687	1949	broad
ppeak1542	chr5	14020193	14022142	0.840431	1949	broad
ppeak1543	chr6	44037966	44039915	0.762955	1949	broad
ppeak1544	chr9	103962963	103964912	0.324782	1949	broad
ppeak1545	chrX	88232188	88234137	0.605952	1949	broad
ppeak1546	chrY	10163182	10165131	0.386352	1949	broad
ppeak1547	chr1	7446267	7448215	0.25	1948	broad
ppeak1548	chr10	55698948	55700896	0.813142	1948	broad
ppeak1549	chr5	69460485	69462433	0.934805	1948	broad
ppeak1550	chr7	7236507	7238455	0.524641	1948	broad
ppeak1551	chr8	824225	826173	0.868583	1948	broad
ppeak1552	chr1	163390612	163392559	0.608115	1947	broad
ppeak1553	chr1	167295375	167297322	0.606574	1947	broad
ppeak1554	chr2	141884305	141886252	1.0339	1947	broad
ppeak1555	chr12	52774405	52776351	0.967626	1946	broad
ppeak1556	chr12	59448362	59450308	0.599178	1946	broad
ppeak1557	chr13	50476119	50478065	0.840185	1946	broad
ppeak1558	chr4	34268278	34270224	0.435252	1946	broad
ppeak1559	chr6	78787800	78789746	0.421891	1946	broad
ppeak1560	chr9	46173005	46174951	1.11819	1946	broad
ppeak1561	chr11	17947371	17949316	0.805656	1945	broad
ppeak1562	chr18	38800414	38802358	0.910494	1944	broad
ppeak1563	chr2	77848503	77850447	0.223251	1944	broad
ppeak1564	chr5	27125598	27127542	0.726852	1944	broad
ppeak1565	chr6	19045871	19047815	0.656893	1944	broad
ppeak1566	chr2	60566346	60568289	0.71333	1943	broad
ppeak1567	chr4	107510621	107512564	0.935666	1943	broad
ppeak1568	chr14	103094594	103096536	0.818229	1942	broad
ppeak1569	chr15	71496485	71498427	0.883625	1942	broad
ppeak1570	chr15	118876318	118878260	0.537075	1942	broad
ppeak1571	chr17	48151853	48153795	0.938208	1942	broad
ppeak1572	chr4	126873892	126875834	1.00206	1942	broad
ppeak1573	chr6	1494317	1496259	0.911946	1942	broad
ppeak1574	chrX	90105350	90107292	0.470134	1942	broad
ppeak1575	chr2	119340329	119342270	0.562597	1941	broad
ppeak1576	chr5	22873741	22875682	0.734673	1941	broad
ppeak1577	chr6	31932185	31934126	0.301906	1941	broad
ppeak1578	chr6	111235247	111237188	0.703246	1941	broad
ppeak1579	chr7	37093429	37095370	0.736218	1941	broad
ppeak1580	chr1	182604364	182606304	0.976804	1940	broad
ppeak1581	chr11	3125728	3127668	0.154124	1940	broad
ppeak1582	chr14	47519685	47521625	0.648969	1940	broad
ppeak1583	chr6	48586936	48588876	0.223711	1940	broad
ppeak1584	chr6	54564763	54566703	0.761856	1940	broad
ppeak1585	chr7	62470203	62472143	0.28299	1940	broad
ppeak1586	chr1	34358196	34360135	0.448685	1939	broad
ppeak1587	chr10	19887930	19889869	0.859206	1939	broad
ppeak1588	chr13	5415982	5417921	0.42754	1939	broad
ppeak1589	chr15	104560231	104562170	0.84425	1939	broad
ppeak1590	chr5	7143106	7145045	0.439402	1939	broad
ppeak1591	chr6	36121431	36123370	0.842187	1939	broad
ppeak1592	chr6	53990907	53992846	0.742135	1939	broad
ppeak1593	chr7	46931474	46933413	0.746777	1939	broad
ppeak1594	chr10	68527634	68529572	1.03199	1938	broad
ppeak1595	chr12	3254052	3255990	0.723426	1938	broad
ppeak1596	chr13	25773409	25775347	0.78999	1938	broad
ppeak1597	chr13	40289726	40291664	0.120227	1938	broad
ppeak1598	chr18	9674137	9676075	0.70743	1938	broad
ppeak1599	chr2	53911	55849	0.928277	1938	broad
ppeak1600	chr2	69601172	69603110	0.644995	1938	broad
ppeak1601	chr2	141196582	141198520	0.921053	1938	broad
ppeak1602	chr8	109551775	109553713	0.226006	1938	broad
ppeak1603	chr1	113257286	113259223	0.808467	1937	broad
ppeak1604	chr15	110919542	110921479	0.739288	1937	broad
ppeak1605	chr2	135185313	135187250	0.860609	1937	broad
ppeak1606	chr5	21981089	21983026	0.713991	1937	broad
ppeak1607	chr6	13523761	13525698	0.757357	1937	broad
ppeak1608	chr9	33002568	33004505	0.78317	1937	broad
ppeak1609	chr12	44155194	44157130	0.246901	1936	broad
ppeak1610	chr14	50663549	50665485	1.03202	1936	broad
ppeak1611	chr7	114034883	114036819	0.721591	1936	broad
ppeak1612	chr15	123500274	123502209	0.445995	1935	broad
ppeak1613	chr2	113773474	113775409	0.951938	1935	broad
ppeak1614	chr3	24175116	24177051	0.949871	1935	broad
ppeak1615	chrUn_NW_018084979v1	501972	503907	0.235142	1935	broad
ppeak1616	chr1	109014168	109016102	0.756463	1934	broad
ppeak1617	chr10	52654816	52656750	0.889866	1934	broad
ppeak1618	chr3	132425068	132427002	0.896587	1934	broad
ppeak1619	chr13	147898597	147900530	0.705122	1933	broad
ppeak1620	chr13	202942470	202944403	0.820486	1933	broad
ppeak1621	chr3	92812662	92814595	0.837041	1933	broad
ppeak1622	chr6	144423512	144425445	0.686498	1933	broad
ppeak1623	chrX	111903192	111905125	0.616141	1933	broad
ppeak1624	chr1	219663916	219665848	0.259317	1932	broad
ppeak1625	chr11	57792450	57794382	0.649586	1932	broad
ppeak1626	chr13	61067116	61069048	0.686335	1932	broad
ppeak1627	chr13	163443034	163444966	0.320911	1932	broad
ppeak1628	chr4	485472	487404	0.970497	1932	broad
ppeak1629	chr4	108906066	108907998	0.893892	1932	broad
ppeak1630	chr8	70145410	70147342	0.359731	1932	broad
ppeak1631	chrX	48662549	48664481	0.167702	1932	broad
ppeak1632	chrX	55629700	55631632	0.447205	1932	broad
ppeak1633	chr11	24969710	24971641	0.790782	1931	broad
ppeak1634	chr6	48312598	48314529	0.853962	1931	broad
ppeak1635	chr6	95070249	95072180	0.291559	1931	broad
ppeak1636	chr1	182752762	182754692	0.958549	1930	broad
ppeak1637	chr1	185397271	185399201	0.864249	1930	broad
ppeak1638	chr12	6054634	6056564	0.965285	1930	broad
ppeak1639	chr18	5779003	5780933	0.854922	1930	broad
ppeak1640	chr2	150561302	150563232	0.254922	1930	broad
ppeak1641	chr8	132248032	132249962	0.595855	1930	broad
ppeak1642	chrX	38929165	38931095	0.329016	1930	broad
ppeak1643	chr10	57599303	57601232	0.887506	1929	broad
ppeak1644	chr14	39885215	39887144	0.950752	1929	broad
ppeak1645	chr18	28945052	28946981	0.242613	1929	broad
ppeak1646	chr1	90649951	90651879	0.858921	1928	broad
ppeak1647	chr15	31501547	31503475	0.912344	1928	broad
ppeak1648	chr18	47709699	47711627	0.899378	1928	broad
ppeak1649	chr3	11418564	11420492	0.720436	1928	broad
ppeak1650	chr4	34822763	34824691	0.71888	1928	broad
ppeak1651	chr1	179610445	179612372	0.939284	1927	broad
ppeak1652	chr4	98826204	98828131	0.456149	1927	broad
ppeak1653	chr5	10749059	10750986	0.949144	1927	broad
ppeak1654	chr14	105829371	105831297	1.03738	1926	broad
ppeak1655	chr3	60141573	60143499	0.687954	1926	broad
ppeak1656	chr3	73938738	73940664	0.8027	1926	broad
ppeak1657	chr4	107722904	107724830	0.711838	1926	broad
ppeak1658	chr5	64071674	64073600	0.966251	1926	broad
ppeak1659	chr1	163857520	163859445	0.868052	1925	broad
ppeak1660	chr13	23019487	23021412	0.774026	1925	broad
ppeak1661	chr14	56112462	56114387	0.743896	1925	broad
ppeak1662	chr2	77643085	77645010	0.662857	1925	broad
ppeak1663	chr6	85084046	85085971	0.632208	1925	broad
ppeak1664	chr6	106419077	106421002	0.698182	1925	broad
ppeak1665	chr9	52027217	52029142	0.958961	1925	broad
ppeak1666	chr9	114532559	114534484	0.244675	1925	broad
ppeak1667	chrX	46001318	46003243	0.564156	1925	broad
ppeak1668	chr15	77098547	77100471	0.744283	1924	broad
ppeak1669	chr7	36968995	36970919	0.796258	1924	broad
ppeak1670	chrX	36423756	36425680	0.538981	1924	broad
ppeak1671	chr12	956104	958027	1.10348	1923	broad
ppeak1672	chr2	17447874	17449797	0.562142	1923	broad
ppeak1673	chr2	84133225	84135148	0.592824	1923	broad
ppeak1674	chr2	90350314	90352237	0.444618	1923	broad
ppeak1675	chr3	26759871	26761794	0.75091	1923	broad
ppeak1676	chr5	444829	446752	0.921997	1923	broad
ppeak1677	chr9	46889690	46891613	0.564223	1923	broad
ppeak1678	chr1	44372479	44374401	0.823101	1922	broad
ppeak1679	chr10	23037849	23039771	0.815297	1922	broad
ppeak1680	chr11	19009167	19011089	0.163892	1922	broad
ppeak1681	chr13	13327087	13329009	0.565036	1922	broad
ppeak1682	chr14	97489299	97491221	0.41051	1922	broad
ppeak1683	chr18	9529152	9531074	0.460978	1922	broad
ppeak1684	chr2	301553	303475	0.887617	1922	broad
ppeak1685	chr3	5116670	5118592	0.712279	1922	broad
ppeak1686	chr7	30319955	30321877	0.80437	1922	broad
ppeak1687	chr8	33636107	33638029	0.808012	1922	broad
ppeak1688	chr1	145810723	145812644	1.0583	1921	broad
ppeak1689	chr2	16219192	16221113	0.372723	1921	broad
ppeak1690	chr4	56858746	56860667	0.845914	1921	broad
ppeak1691	chr5	45750144	45752065	0.491931	1921	broad
ppeak1692	chr6	54281254	54283175	0.429464	1921	broad
ppeak1693	chr7	74863681	74865602	0.727225	1921	broad
ppeak1694	chrX	46903007	46904928	0.610099	1921	broad
ppeak1695	chr1	164480521	164482441	0.834896	1920	broad
ppeak1696	chr14	33274810	33276730	0.3125	1920	broad
ppeak1697	chr14	103276686	103278606	0.705729	1920	broad
ppeak1698	chr15	104746803	104748723	0.920312	1920	broad
ppeak1699	chr15	139541552	139543472	0.964583	1920	broad
ppeak1700	chr17	39244158	39246078	0.884896	1920	broad
ppeak1701	chr3	126428706	126430626	0.528646	1920	narrow
ppeak1702	chr4	16201121	16203041	0.573958	1920	narrow
ppeak1703	chr7	94218292	94220212	0.894792	1920	narrow
ppeak1704	chr1	76997906	76999825	0.795727	1919	narrow
ppeak1705	chr11	4053293	4055212	0.953101	1919	narrow
ppeak1706	chr12	47643788	47645707	0.789995	1919	narrow
ppeak1707	chr13	82679792	82681711	0.856175	1919	narrow
ppeak1708	chr13	122147597	122149516	0.785826	1919	narrow
ppeak1709	chr14	60139953	60141872	1.05107	1919	narrow
ppeak1710	chr4	84917526	84919445	0.742053	1919	narrow
ppeak1711	chr5	100428042	100429961	0.75456	1919	narrow
ppeak1712	chr6	72195119	72197038	0.607608	1919	narrow
ppeak1713	chr8	76269265	76271184	0.848359	1919	narrow
ppeak1714	chr8	115859430	115861349	0.564356	1919	narrow
ppeak1715	chr9	44595921	44597840	0.980198	1919	narrow
ppeak1716	chr1	128125004	128126922	0.854015	1918	narrow
ppeak1717	chr1	129874408	129876326	0.83316	1918	narrow
ppeak1718	chr4	93917801	93919719	1.11731	1918	narrow
ppeak1719	chr4	94746877	94748795	0.729406	1918	narrow
ppeak1720	chr6	15950667	15952585	1.0219	1918	narrow
ppeak1721	chr6	32012658	32014576	1.00886	1918	narrow
ppeak1722	chr6	115926607	115928525	1.01773	1918	narrow
ppeak1723	chrX	41773990	41775908	0.558394	1918	narrow
ppeak1724	chr10	23640368	23642285	0.214919	1917	narrow
ppeak1725	chr12	37971359	37973276	0.29421	1917	narrow
ppeak1726	chr15	88527129	88529046	0.919144	1917	narrow
ppeak1727	chr3	42242241	42244158	0.0892019	1917	narrow
ppeak1728	chr3	81195678	81197595	0.500261	1917	narrow
ppeak1729	chr4	70927560	70929477	0.928013	1917	narrow
ppeak1730	chr6	52659807	52661724	0.524778	1917	narrow
ppeak1731	chr13	33892330	33894246	0.700418	1916	narrow
ppeak1732	chr13	125399124	125401040	1.0428	1916	narrow
ppeak1733	chr14	107135388	107137304	0.592902	1916	narrow
ppeak1734	chr3	128903131	128905047	0.717119	1916	narrow
ppeak1735	chr7	13377473	13379389	0.858038	1916	narrow
ppeak1736	chr2	9137257	9139172	0.974935	1915	narrow
ppeak1737	chr5	35756923	35758838	0.807833	1915	narrow
ppeak1738	chr9	100270833	100272748	0.804178	1915	narrow
ppeak1739	chr18	2794966	2796880	0.159875	1914	narrow
ppeak1740	chr8	68947201	68949115	0.572623	1914	narrow
ppeak1741	chr1	143538698	143540611	1.27392	1913	narrow
ppeak1742	chr2	44612738	44614651	0.845269	1913	narrow
ppeak1743	chr6	43847065	43848978	0.940408	1913	narrow
ppeak1744	chr6	53470049	53471962	0.859383	1913	narrow
ppeak1745	chr7	69527271	69529184	0.787245	1913	narrow
ppeak1746	chr3	57385767	57387679	0.695607	1912	narrow
ppeak1747	chr6	110121883	110123795	0.952406	1912	narrow
ppeak1748	chr7	70659702	70661614	0.246862	1912	narrow
ppeak1749	chr1	236970943	236972854	0.753532	1911	narrow
ppeak1750	chr12	52679322	52681233	0.803244	1911	narrow
ppeak1751	chr14	42419933	42421844	0.0952381	1911	narrow
ppeak1752	chr3	4102047	4103958	0.401361	1911	narrow
ppeak1753	chr3	17487102	17489013	1.00419	1911	narrow
ppeak1754	chr4	57885127	57887038	0.283098	1911	narrow
ppeak1755	chr6	85641881	85643792	0.700157	1911	narrow
ppeak1756	chr1	180013767	180015677	0.926178	1910	narrow
ppeak1757	chr12	1112522	1114432	1.09634	1910	narrow
ppeak1758	chr3	23719097	23721007	0.913089	1910	narrow
ppeak1759	chr4	108650225	108652135	0.831414	1910	narrow
ppeak1760	chr6	54589630	54591540	0.915183	1910	narrow
ppeak1761	chr6	81422653	81424563	0.672775	1910	narrow
ppeak1762	chr1	2826609	2828518	0.311158	1909	narrow
ppeak1763	chr1	267963681	267965590	0.807229	1909	narrow
ppeak1764	chr13	201009490	201011399	1.21215	1909	narrow
ppeak1765	chr2	49074907	49076816	0.288633	1909	narrow
ppeak1766	chr6	74651334	74653243	0.701938	1909	narrow
ppeak1767	chr11	1404682	1406590	0.796646	1908	narrow
ppeak1768	chr14	74119728	74121636	0.543501	1908	narrow
ppeak1769	chr3	37753172	37755080	1.09277	1908	narrow
ppeak1770	chr6	159479295	159481203	0.681342	1908	narrow
ppeak1771	chr1	99310183	99312090	0.632407	1907	narrow
ppeak1772	chr1	159020507	159022414	1.17986	1907	narrow
ppeak1773	chr12	22873882	22875789	1.11851	1907	narrow
ppeak1774	chr13	81969677	81971584	0.72732	1907	narrow
ppeak1775	chr2	78762539	78764446	0.982171	1907	narrow
ppeak1776	chr6	161164712	161166619	1.00734	1907	narrow
ppeak1777	chr1	12297230	12299136	0.92235	1906	narrow
ppeak1778	chr10	9979120	9981026	0.809549	1906	narrow
ppeak1779	chr14	6819246	6821152	0.458552	1906	narrow
ppeak1780	chr3	2464590	2466496	0.436516	1906	narrow
ppeak1781	chr3	125352639	125354545	1.08972	1906	narrow
ppeak1782	chr6	1948516	1950422	0.949633	1906	narrow
ppeak1783	chr6	30085569	30087475	0.426548	1906	narrow
ppeak1784	chr8	1055157	1057063	0.432844	1906	narrow
ppeak1785	chr1	269724709	269726614	0.372703	1905	narrow
ppeak1786	chr12	21783875	21785780	1.00262	1905	narrow
ppeak1787	chr2	11918636	11920541	0.686614	1905	narrow
ppeak1788	chr3	1644996	1646901	0.931234	1905	narrow
ppeak1789	chr3	17741931	17743836	1.07612	1905	narrow
ppeak1790	chr7	113658991	113660896	0.865092	1905	narrow
ppeak1791	chr11	7545077	7546981	0.319328	1904	narrow
ppeak1792	chr12	20902360	20904264	0.648634	1904	narrow
ppeak1793	chr9	3377692	3379596	0.631828	1904	narrow
ppeak1794	chr13	160223086	160224989	0.754073	1903	narrow
ppeak1795	chr18	5978429	5980332	0.871256	1903	narrow
ppeak1796	chr8	118505838	118507741	1.03468	1903	narrow
ppeak1797	chr9	11297316	11299219	0.155018	1903	narrow
ppeak1798	chr1	115733705	115735607	0.805468	1902	narrow
ppeak1799	chr4	42946498	42948400	0.640904	1902	narrow
ppeak1800	chr5	77644340	77646242	0.723449	1902	narrow
ppeak1801	chr5	87485747	87487649	0.803891	1902	narrow
ppeak1802	chr6	75676901	75678803	0.708728	1902	narrow
ppeak1803	chr10	12854812	12856713	0.508154	1901	narrow
ppeak1804	chr11	4688467	4690368	0.914256	1901	narrow
ppeak1805	chr8	1062960	1064861	0.543398	1901	narrow
ppeak1806	chr10	19758380	19760279	0.842549	1899	narrow
ppeak1807	chr11	4731219	4733118	0.802001	1899	narrow
ppeak1808	chr11	22630993	22632892	0.414955	1899	narrow
ppeak1809	chr12	38060942	38062841	0.88415	1899	narrow
ppeak1810	chr14	112206945	112208844	0.309637	1899	narrow
ppeak1811	chr3	41343620	41345519	0.800421	1899	narrow
ppeak1812	chr4	72752524	72754423	1.2733	1899	narrow
ppeak1813	chr4	103375806	103377705	1.06161	1899	narrow
ppeak1814	chrX	19907902	19909801	0.445498	1899	narrow
ppeak1815	chr4	122503831	122505729	0.847208	1898	narrow
ppeak1816	chr7	58077793	58079691	0.903583	1898	narrow
ppeak1817	chr2	132145058	132146955	0.4602	1897	narrow
ppeak1818	chr5	58148514	58150411	0.541908	1897	narrow
ppeak1819	chr6	129246607	129248504	0.915656	1897	narrow
ppeak1820	chr6	54879217	54881113	0.710443	1896	narrow
ppeak1821	chr6	146051045	146052941	0.217827	1896	narrow
ppeak1822	chr8	1352765	1354661	1.05802	1896	narrow
ppeak1823	chr1	270178997	270180892	0.930343	1895	narrow
ppeak1824	chr12	26356754	26358649	0.413193	1895	narrow
ppeak1825	chr2	64860639	64862534	0.507652	1895	narrow
ppeak1826	chr2	135139064	135140959	0.231135	1895	narrow
ppeak1827	chr4	93581602	93583497	1.0343	1895	narrow
ppeak1828	chr6	63951144	63953039	1.04644	1895	narrow
ppeak1829	chr1	228141314	228143208	0.739176	1894	narrow
ppeak1830	chr13	56804284	56806178	0.128828	1894	narrow
ppeak1831	chr13	131135991	131137885	0.909187	1894	narrow
ppeak1832	chr6	74808794	74810688	0.766631	1894	narrow
ppeak1833	chr7	58014064	58015958	0.866948	1894	narrow
ppeak1834	chr1	208182402	208184295	1.0692	1893	narrow
ppeak1835	chr14	108032277	108034170	1.03328	1893	narrow
ppeak1836	chr8	104493706	104495599	0.48336	1893	narrow
ppeak1837	chr16	3563873	3565765	1.16332	1892	narrow
ppeak1838	chr16	27813687	27815579	0.751586	1892	narrow
ppeak1839	chr3	22654141	22656033	0.872622	1892	narrow
ppeak1840	chr1	14489922	14491813	0.499207	1891	narrow
ppeak1841	chr4	98107330	98109221	0.926494	1891	narrow
ppeak1842	chr6	83982036	83983927	0.621364	1891	narrow
ppeak1843	chr6	135605695	135607586	0.904812	1891	narrow
ppeak1844	chr8	54751111	54753002	0.681121	1891	narrow
ppeak1845	chr9	102562164	102564055	1.03649	1891	narrow
ppeak1846	chrX	124461615	124463506	0.219461	1891	narrow
ppeak1847	chr1	251276267	251278157	0.914815	1890	narrow
ppeak1848	chr13	75773296	75775186	0.362963	1890	narrow
ppeak1849	chr13	182226684	182228574	0.848677	1890	narrow
ppeak1850	chr14	72382451	72384341	0.701587	1890	narrow
ppeak1851	chr17	43809003	43810893	0.926984	1890	narrow
ppeak1852	chr2	1558724	1560614	0.119048	1890	narrow
ppeak1853	chr4	100425082	100426972	0.883069	1890	narrow
ppeak1854	chr7	28919298	28921188	1.07937	1890	narrow
ppeak1855	chr9	64033865	64035755	1.02011	1890	narrow
ppeak1856	chrX	125207762	125209652	0.242857	1890	narrow
ppeak1857	chr11	7199874	7201763	1.02859	1889	narrow
ppeak1858	chr11	18755742	18757631	0.993647	1889	narrow
ppeak1859	chr15	88548776	88550665	0.48703	1889	narrow
ppeak1860	chr18	54282611	54284500	1.04659	1889	narrow
ppeak1861	chr4	61970467	61972356	0.748015	1889	narrow
ppeak1862	chrX	117154531	117156420	0.144521	1889	narrow
ppeak1863	chr12	1218671	1220559	0.835805	1888	narrow
ppeak1864	chr13	54903248	54905136	0.710275	1888	narrow
ppeak1865	chr14	56250273	56252161	0.15678	1888	narrow
ppeak1866	chr15	135441302	135443190	0.873411	1888	narrow
ppeak1867	chr4	124009000	124010888	0.842161	1888	narrow
ppeak1868	chr5	19762016	19763904	0.757945	1888	narrow
ppeak1869	chr8	67605967	67607855	0.960275	1888	narrow
ppeak1870	chr1	268275936	268277823	1.01325	1887	narrow
ppeak1871	chr13	121206414	121208301	0.708002	1887	narrow
ppeak1872	chr14	141230364	141232251	0.0763116	1887	narrow
ppeak1873	chr2	530921	532808	0.979332	1887	narrow
ppeak1874	chr2	7299310	7301197	0.91044	1887	narrow
ppeak1875	chr4	98250617	98252504	1.03551	1887	narrow
ppeak1876	chr6	96362224	96364111	0.961844	1887	narrow
ppeak1877	chr8	118604694	118606581	0.555379	1887	narrow
ppeak1878	chr14	74691542	74693428	0.456522	1886	narrow
ppeak1879	chr2	141944690	141946576	0.848356	1886	narrow
ppeak1880	chr3	98217950	98219836	0.411453	1886	narrow
ppeak1881	chr9	88278767	88280653	0.148993	1886	narrow
ppeak1882	chr11	4030942	4032827	0.796817	1885	narrow
ppeak1883	chr13	15711751	15713636	0.492838	1885	narrow
ppeak1884	chr14	23592951	23594836	1.087	1885	narrow
ppeak1885	chr17	60958960	60960845	0.228117	1885	narrow
ppeak1886	chr17	62164088	62165973	0.645093	1885	narrow
ppeak1887	chr5	62545479	62547364	0.781963	1885	narrow
ppeak1888	chr9	125005604	125007489	0.528382	1885	narrow
ppeak1889	chr1	121145406	121147290	0.933652	1884	narrow
ppeak1890	chr11	11084055	11085939	0.973461	1884	narrow
ppeak1891	chr13	120727078	120728962	0.838641	1884	narrow
ppeak1892	chr7	92493613	92495497	1.0552	1884	narrow
ppeak1893	chr1	95749486	95751369	0.903346	1883	narrow
ppeak1894	chr13	52522878	52524761	0.24854	1883	narrow
ppeak1895	chr13	90033770	90035653	0.8359	1883	narrow
ppeak1896	chr2	151636014	151637897	0.478492	1883	narrow
ppeak1897	chr5	65120393	65122276	0.551248	1883	narrow
ppeak1898	chr7	48049626	48051509	0.869357	1883	narrow
ppeak1899	chrX	124723781	124725664	0.494955	1883	narrow
ppeak1900	chr2	513062	514944	0.961743	1882	narrow
ppeak1901	chr5	6436449	6438331	1.04782	1882	narrow
ppeak1902	chr12	37613271	37615152	0.760234	1881	narrow
ppeak1903	chr15	25086225	25088106	0.854864	1881	narrow
ppeak1904	chr16	23402452	23404333	0.362573	1881	narrow
ppeak1905	chr17	21947243	21949124	0.617225	1881	narrow
ppeak1906	chr18	55905383	55907264	0.248804	1881	narrow
ppeak1907	chr3	4802207	4804088	0.787347	1881	narrow
ppeak1908	chr4	104057295	104059176	0.602339	1881	narrow
ppeak1909	chr6	169878678	169880559	0.725146	1881	narrow
ppeak1910	chr14	103834907	103836787	0.680319	1880	narrow
ppeak1911	chr2	74043250	74045130	0.846809	1880	narrow
ppeak1912	chr6	144782117	144783997	0.657447	1880	narrow
ppeak1913	chr7	97123214	97125094	0.802128	1880	narrow
ppeak1914	chr9	98437539	98439419	0.214894	1880	narrow
ppeak1915	chrUn_NW_018084979v1	2108921	2110801	1.12979	1880	narrow
ppeak1916	chr1	236340151	236342030	1.01863	1879	narrow
ppeak1917	chr18	54614358	54616237	1.07877	1879	narrow
ppeak1918	chr14	98791517	98793395	0.749734	1878	narrow
ppeak1919	chr2	77510207	77512085	0.332268	1878	narrow
ppeak1920	chr5	10290482	10292360	0.604366	1878	narrow
ppeak1921	chr5	34792500	34794378	0.112354	1878	narrow
ppeak1922	chr7	58622925	58624803	0.799255	1878	narrow
ppeak1923	chr9	66498680	66500558	0.848775	1878	narrow
ppeak1924	chr7	59503416	59505293	0.29089	1877	narrow
ppeak1925	chr9	70677550	70679427	0.792754	1877	narrow
ppeak1926	chr13	22124642	22126518	0.860341	1876	narrow
ppeak1927	chr14	80105242	80107118	0.764925	1876	narrow
ppeak1928	chr14	109068755	109070631	0.724414	1876	narrow
ppeak1929	chr15	91604167	91606043	0.840085	1876	narrow
ppeak1930	chr5	3459441	3461317	0.835288	1876	narrow
ppeak1931	chr6	115857643	115859519	0.532516	1876	narrow
ppeak1932	chr9	130509798	130511674	0.642324	1876	narrow
ppeak1933	chr13	124699635	124701510	0.635733	1875	narrow
ppeak1934	chr14	36063503	36065378	0.9312	1875	narrow
ppeak1935	chr17	32446067	32447942	0.3216	1875	narrow
ppeak1936	chr1	130064305	130066179	0.743863	1874	narrow
ppeak1937	chr15	17917408	17919282	0.914621	1874	narrow
ppeak1938	chr17	34884258	34886132	0.769477	1874	narrow
ppeak1939	chr4	110694558	110696432	0.708645	1874	narrow
ppeak1940	chr7	13211040	13212914	0.588047	1874	narrow
ppeak1941	chr9	107455538	107457412	0.870864	1874	narrow
ppeak1942	chr1	127124437	127126310	0.760278	1873	narrow
ppeak1943	chr1	177593347	177595220	0.330486	1873	narrow
ppeak1944	chr11	78599815	78601688	0.995729	1873	narrow
ppeak1945	chr13	34946377	34948250	0.509877	1873	narrow
ppeak1946	chr14	103870532	103872405	0.90977	1873	narrow
ppeak1947	chr15	86470582	86472455	0.933262	1873	narrow
ppeak1948	chr3	2089323	2091196	0.186332	1873	narrow
ppeak1949	chr4	441164	443037	0.512013	1873	narrow
ppeak1950	chr1	246547902	246549774	0.811432	1872	narrow
ppeak1951	chr13	132487422	132489294	0.755342	1872	narrow
ppeak1952	chr3	4899944	4901816	0.932158	1872	narrow
ppeak1953	chr5	15320749	15322621	0.382479	1872	narrow
ppeak1954	chr5	67714873	67716745	0.942842	1872	narrow
ppeak1955	chr6	150963536	150965408	0.160791	1872	narrow
ppeak1956	chr1	159185942	159187813	0.495457	1871	narrow
ppeak1957	chr13	22706274	22708145	0.870657	1871	narrow
ppeak1958	chr14	101124212	101126083	0.411545	1871	narrow
ppeak1959	chr2	17802097	17803968	0.623196	1871	narrow
ppeak1960	chr3	38172462	38174333	0.861037	1871	narrow
ppeak1961	chr4	99414226	99416097	0.870657	1871	narrow
ppeak1962	chr4	111164589	111166460	0.675575	1871	narrow
ppeak1963	chr5	68000319	68002190	1.22448	1871	narrow
ppeak1964	chr7	13715844	13717715	0.93426	1871	narrow
ppeak1965	chr7	86105883	86107754	0.626403	1871	narrow
ppeak1966	chr13	122601371	122603241	0.717112	1870	narrow
ppeak1967	chr3	31132270	31134140	0.79893	1870	narrow
ppeak1968	chr3	58160475	58162345	0.782353	1870	narrow
ppeak1969	chr4	108749425	108751295	0.731551	1870	narrow
ppeak1970	chr6	86091548	86093418	0.797861	1870	narrow
ppeak1971	chr7	47673529	47675399	0.704278	1870	narrow
ppeak1972	chr7	58529787	58531657	0.097861	1870	narrow
ppeak1973	chr9	28371276	28373146	0.514973	1870	narrow
ppeak1974	chr3	11320824	11322693	0.88336	1869	narrow
ppeak1975	chr4	94717771	94719640	0.376137	1869	narrow
ppeak1976	chr5	73407137	73409006	0.719101	1869	narrow
ppeak1977	chr7	7980257	7982126	0.137507	1869	narrow
ppeak1978	chr8	133664495	133666364	1.03799	1869	narrow
ppeak1979	chr9	136741457	136743326	0.881755	1869	narrow
ppeak1980	chr10	27159778	27161646	0.935225	1868	narrow
ppeak1981	chr12	24797189	24799057	0.444325	1868	narrow
ppeak1982	chr2	136883338	136885206	0.881156	1868	narrow
ppeak1983	chr5	43913027	43914895	0.683619	1868	narrow
ppeak1984	chr6	83461411	83463279	0.15364	1868	narrow
ppeak1985	chr7	20880746	20882614	0.78212	1868	narrow
ppeak1986	chr8	32969452	32971320	0.351713	1868	narrow
ppeak1987	chr13	189199340	189201207	0.613819	1867	narrow
ppeak1988	chr14	102828821	102830688	1.05838	1867	narrow
ppeak1989	chr2	6770256	6772123	0.644349	1867	narrow
ppeak1990	chr6	37591266	37593133	0.973219	1867	narrow
ppeak1991	chr6	47300830	47302697	0.467595	1867	narrow
ppeak1992	chr9	113972750	113974617	0.81789	1867	narrow
ppeak1993	chr13	132605651	132607517	0.719185	1866	narrow
ppeak1994	chr3	54774802	54776668	0.863344	1866	narrow
ppeak1995	chr6	63862023	63863889	0.954984	1866	narrow
ppeak1996	chr18	20318069	20319934	0.58445	1865	narrow
ppeak1997	chr2	141397378	141399243	0.940483	1865	narrow
ppeak1998	chr3	32160261	32162126	0.900804	1865	narrow
ppeak1999	chr3	111530598	111532463	0.941555	1865	narrow
[truncated: 31,993 more rows]

## Sheet: pig_liver
Region	Chr	Start	End	Peak intensity(tags/bp)	Length(bp)	Type
ppeak1	chrUn_NW_018084786v1	50	5049	0.429286	4999	broad
ppeak2	chr16	23679266	23683118	0.364486	3852	broad
ppeak3	chr5	77455066	77458852	0.468568	3786	broad
ppeak4	chrUn_NW_018085316v1	44143	47906	0.790858	3763	broad
ppeak5	chr14	10729376	10733012	0.65319	3636	broad
ppeak6	chr12	5116643	5120192	0.270217	3549	broad
ppeak7	chr10	26634945	26638370	0.790073	3425	broad
ppeak8	chr5	10749204	10752619	0.775403	3415	broad
ppeak9	chr8	86878956	86882370	0.479789	3414	broad
ppeak10	chr14	120643713	120647118	0.727166	3405	broad
ppeak11	chr4	20644436	20647828	0.787146	3392	broad
ppeak12	chr10	22738073	22741449	0.500296	3376	broad
ppeak13	chr15	128306827	128310195	0.502969	3368	broad
ppeak14	chr2	98441222	98444581	0.773444	3359	broad
ppeak15	chr9	93171185	93174537	0.472255	3352	broad
ppeak16	chr1	98540500	98543837	0.952652	3337	broad
ppeak17	chr12	33209722	33213039	0.804944	3317	broad
ppeak18	chr3	97580077	97583370	0.529608	3293	broad
ppeak19	chr17	58837943	58841235	0.619077	3292	broad
ppeak20	chr6	51372416	51375699	0.781602	3283	broad
ppeak21	chr3	59424092	59427371	0.494053	3279	broad
ppeak22	chr6	50393562	50396840	0.568639	3278	broad
ppeak23	chr1	137689347	137692617	0.40367	3270	broad
ppeak24	chr1	166697973	166701233	0.788037	3260	broad
ppeak25	chr1	190168411	190171574	0.604489	3163	broad
ppeak26	chr9	45902209	45905366	0.305353	3157	broad
ppeak27	chr2	44611641	44614790	0.812321	3149	broad
ppeak28	chr14	71485142	71488288	0.693897	3146	broad
ppeak29	chr7	29660962	29664102	0.669108	3140	broad
ppeak30	chr2	118728861	118731992	0.677419	3131	broad
ppeak31	chr15	55491119	55494238	0.516191	3119	broad
ppeak32	chr12	58126622	58129728	0.765615	3106	broad
ppeak33	chr13	181297792	181300896	0.287049	3104	broad
ppeak34	chr16	27544691	27547795	0.702964	3104	broad
ppeak35	chr17	51722174	51725273	0.798322	3099	broad
ppeak36	chr3	52284237	52287325	0.592617	3088	broad
ppeak37	chr13	12335924	12339003	0.424488	3079	broad
ppeak38	chr1	9618957	9622021	0.71312	3064	broad
ppeak39	chr13	94155497	94158561	0.612272	3064	broad
ppeak40	chr5	62437946	62441007	0.377981	3061	broad
ppeak41	chr18	43725377	43728430	0.213888	3053	broad
ppeak42	chr3	124193736	124196767	0.535467	3031	broad
ppeak43	chr5	61765014	61768045	0.511712	3031	broad
ppeak44	chr14	38844643	38847672	0.592935	3029	broad
ppeak45	chr8	100860418	100863446	0.735469	3028	broad
ppeak46	chr1	226214199	226217210	0.443706	3011	broad
ppeak47	chr9	10432234	10435242	0.290559	3008	broad
ppeak48	chr17	30236624	30239625	0.21093	3001	broad
ppeak49	chr5	68676595	68679592	0.465465	2997	broad
ppeak50	chrUn_NW_018084915v1	2383	5377	0.131931	2994	broad
ppeak51	chr14	66726409	66729400	0.483116	2991	broad
ppeak52	chrUn_NW_018085100v1	2468685	2471676	0.44333	2991	broad
ppeak53	chr18	11459109	11462063	0.5	2954	broad
ppeak54	chr13	90640526	90643474	0.88772	2948	broad
ppeak55	chr13	190283937	190286877	0.492177	2940	broad
ppeak56	chr16	35871026	35873964	0.830837	2938	broad
ppeak57	chr1	121576539	121579476	0.529111	2937	broad
ppeak58	chr9	51990123	51993052	0.16661	2929	broad
ppeak59	chr2	119937986	119940914	0.537227	2928	broad
ppeak60	chrUn_NW_018084815v1	104	3032	0.104508	2928	broad
ppeak61	chr6	87685160	87688083	0.502566	2923	broad
ppeak62	chr15	45930258	45933180	0.775496	2922	broad
ppeak63	chr13	73363455	73366357	0.452791	2902	broad
ppeak64	chr1	236465974	236468874	0.772069	2900	broad
ppeak65	chr16	26087126	26090026	0.312414	2900	broad
ppeak66	chr16	24573006	24575900	0.463718	2894	broad
ppeak67	chr15	46192973	46195861	0.54813	2888	broad
ppeak68	chr6	148911353	148914239	0.490644	2886	broad
ppeak69	chr18	14338167	14341049	0.476752	2882	broad
ppeak70	chr11	52156710	52159581	0.71961	2871	broad
ppeak71	chr15	120809954	120812824	0.694077	2870	broad
ppeak72	chr8	121089627	121092496	0.465319	2869	broad
ppeak73	chr4	16551682	16554544	0.584207	2862	broad
ppeak74	chr7	46547877	46550739	0.281272	2862	broad
ppeak75	chr14	99928409	99931266	0.80574	2857	broad
ppeak76	chr15	83007135	83009991	0.730392	2856	broad
ppeak77	chr18	14146226	14149079	0.5864	2853	broad
ppeak78	chr8	44708825	44711675	0.456842	2850	broad
ppeak79	chr2	120684589	120687436	0.365297	2847	broad
ppeak80	chr6	147319047	147321886	0.692497	2839	broad
ppeak81	chr12	52416389	52419223	0.531404	2834	broad
ppeak82	chr9	46241283	46244114	0.753444	2831	broad
ppeak83	chr13	127728190	127731020	0.516608	2830	broad
ppeak84	chr15	121210911	121213741	0.728975	2830	broad
ppeak85	chr5	56280971	56283800	0.630258	2829	broad
ppeak86	chr6	131916899	131919717	0.869766	2818	broad
ppeak87	chr13	207941069	207943886	0.755059	2817	broad
ppeak88	chr13	43131868	43134683	0.752043	2815	broad
ppeak89	chr13	157269903	157272715	0.784139	2812	broad
ppeak90	chr1	22239051	22241860	0.533286	2809	broad
ppeak91	chr1	21046804	21049610	0.628653	2806	broad
ppeak92	chr2	8747959	8750758	0.508396	2799	broad
ppeak93	chr1	159529704	159532500	0.813662	2796	broad
ppeak94	chr15	94159004	94161800	0.561874	2796	broad
ppeak95	chr9	46249867	46252661	0.632785	2794	broad
ppeak96	chr8	131555582	131558375	0.373434	2793	broad
ppeak97	chr1	129873517	129876309	0.667622	2792	broad
ppeak98	chr17	5192021	5194813	0.594198	2792	broad
ppeak99	chr2	124444765	124447554	0.310506	2789	broad
ppeak100	chr15	139720735	139723522	0.598852	2787	broad
ppeak101	chr13	73830333	73833119	0.722541	2786	broad
ppeak102	chr6	41423310	41426095	0.418312	2785	broad
ppeak103	chr8	99309298	99312082	0.505029	2784	broad
ppeak104	chr13	92017583	92020366	0.370104	2783	broad
ppeak105	chr6	14980603	14983383	0.502518	2780	broad
ppeak106	chr7	88574816	88577595	0.779417	2779	broad
ppeak107	chr2	143888936	143891714	0.632829	2778	broad
ppeak108	chr8	112038873	112041648	0.638919	2775	broad
ppeak109	chr7	90345773	90348545	0.700577	2772	broad
ppeak110	chr14	47069971	47072740	0.467678	2769	broad
ppeak111	chr13	124431803	124434569	0.604483	2766	broad
ppeak112	chr6	155527691	155530456	0.370705	2765	broad
ppeak113	chr5	21174327	21177090	0.545422	2763	broad
ppeak114	chr1	25154993	25157750	0.710918	2757	broad
ppeak115	chr2	70910230	70912986	0.68106	2756	broad
ppeak116	chr4	14932889	14935642	0.697058	2753	broad
ppeak117	chr14	98908633	98911385	0.470203	2752	broad
ppeak118	chr16	46510746	46513497	0.489277	2751	broad
ppeak119	chr13	88934805	88937553	0.365721	2748	broad
ppeak120	chr17	34856948	34859695	0.253003	2747	broad
ppeak121	chr12	44603348	44606093	0.52969	2745	broad
ppeak122	chr12	21977517	21980260	0.877142	2743	broad
ppeak123	chr7	20491898	20494636	0.362308	2738	broad
ppeak124	chr7	40204944	40207680	0.288012	2736	broad
ppeak125	chr13	34332751	34335485	0.607169	2734	broad
ppeak126	chr8	131502678	131505412	0.581931	2734	broad
ppeak127	chr14	46407673	46410403	0.817582	2730	broad
ppeak128	chr5	77075087	77077817	0.66044	2730	broad
ppeak129	chr8	74604483	74607212	0.356541	2729	broad
ppeak130	chr10	33865673	33868401	0.673754	2728	broad
ppeak131	chr4	104623290	104626018	0.515029	2728	broad
ppeak132	chr15	104157425	104160149	0.428781	2724	broad
ppeak133	chr5	21803624	21806344	0.445588	2720	broad
ppeak134	chr16	51458086	51460805	0.78117	2719	broad
ppeak135	chr2	62250344	62253062	0.748712	2718	broad
ppeak136	chr2	140439890	140442604	0.690125	2714	broad
ppeak137	chr7	93419126	93421840	0.666544	2714	broad
ppeak138	chr15	54723402	54726115	0.729451	2713	broad
ppeak139	chr5	21818290	21821002	0.453909	2712	broad
ppeak140	chr1	149737685	149740391	0.686992	2706	broad
ppeak141	chr5	81385417	81388121	0.578772	2704	broad
ppeak142	chr15	134282805	134285501	0.577893	2696	broad
ppeak143	chr14	111097915	111100608	0.243223	2693	broad
ppeak144	chr7	2247116	2249804	0.737723	2688	broad
ppeak145	chr4	89167303	89169990	0.478229	2687	broad
ppeak146	chr2	7299349	7302034	0.671136	2685	broad
ppeak147	chr11	25771227	25773911	0.764903	2684	broad
ppeak148	chr17	43408970	43411652	0.848248	2682	broad
ppeak149	chr8	65933353	65936035	0.390007	2682	broad
ppeak150	chr2	26531168	26533849	0.79448	2681	broad
ppeak151	chr15	92329708	92332387	0.114595	2679	broad
ppeak152	chr13	29472959	29475637	0.520164	2678	broad
ppeak153	chr15	109374678	109377355	0.449384	2677	broad
ppeak154	chr4	79873015	79875692	0.815092	2677	broad
ppeak155	chr4	14698080	14700754	0.517203	2674	broad
ppeak156	chr3	78029070	78031740	0.673783	2670	broad
ppeak157	chr12	60474062	60476731	0.644436	2669	broad
ppeak158	chr7	30811039	30813708	0.720869	2669	broad
ppeak159	chr4	100336843	100339507	0.378754	2664	broad
ppeak160	chr10	63878635	63881298	0.699587	2663	broad
ppeak161	chr1	179476967	179479628	0.845171	2661	broad
ppeak162	chr10	11465723	11468384	0.777527	2661	broad
ppeak163	chr8	17944987	17947643	0.402861	2656	broad
ppeak164	chr14	129509925	129512579	0.591183	2654	broad
ppeak165	chr2	69828382	69831031	0.636089	2649	broad
ppeak166	chr4	14295072	14297721	0.88373	2649	broad
ppeak167	chrX	48947611	48950260	0.263496	2649	broad
ppeak168	chr10	54674638	54677286	0.337991	2648	broad
ppeak169	chr5	36273043	36275691	0.396903	2648	broad
ppeak170	chr8	87478062	87480708	0.84845	2646	broad
ppeak171	chr1	217161148	217163792	0.528366	2644	broad
ppeak172	chr1	208148481	208151115	0.223994	2634	broad
ppeak173	chr5	10773939	10776572	0.31523	2633	broad
ppeak174	chr14	18143521	18146151	0.56692	2630	broad
ppeak175	chr9	6625847	6628477	0.642966	2630	broad
ppeak176	chr1	216189990	216192619	0.218334	2629	broad
ppeak177	chr15	4257986	4260615	0.518448	2629	broad
ppeak178	chr4	41803000	41805629	0.625713	2629	broad
ppeak179	chr9	75257554	75260181	0.616673	2627	broad
ppeak180	chr14	37583037	37585663	0.546078	2626	broad
ppeak181	chr4	99348608	99351233	0.538667	2625	broad
ppeak182	chr4	124618894	124621517	0.424323	2623	broad
ppeak183	chr3	112064928	112067550	0.404272	2622	broad
ppeak184	chr4	118425522	118428140	0.29259	2618	broad
ppeak185	chr4	130701276	130703893	0.663355	2617	broad
ppeak186	chr6	103666367	103668984	0.438288	2617	broad
ppeak187	chr11	6761044	6763660	0.636468	2616	broad
ppeak188	chr10	48919703	48922312	0.669605	2609	broad
ppeak189	chr12	25699408	25702014	0.168074	2606	broad
ppeak190	chr3	107987085	107989691	0.394474	2606	broad
ppeak191	chrX	57242111	57244715	0.435484	2604	broad
ppeak192	chr8	31206241	31208843	0.592621	2602	broad
ppeak193	chr8	66295257	66297858	0.811611	2601	broad
ppeak194	chr6	3296544	3299142	0.462664	2598	broad
ppeak195	chr2	25421201	25423798	0.561802	2597	broad
ppeak196	chr7	100120807	100123404	0.752792	2597	broad
ppeak197	chr8	118203010	118205607	0.721602	2597	broad
ppeak198	chr1	77399125	77401718	0.790976	2593	broad
ppeak199	chr14	59643305	59645897	0.545139	2592	broad
ppeak200	chr14	108958813	108961403	0.253668	2590	broad
ppeak201	chr3	112028952	112031542	0.612741	2590	broad
ppeak202	chr4	88804141	88806727	0.516241	2586	broad
ppeak203	chr1	119757312	119759897	0.539652	2585	broad
ppeak204	chr12	27169221	27171803	0.408211	2582	broad
ppeak205	chr14	77933938	77936520	0.423703	2582	broad
ppeak206	chr6	18901358	18903940	0.69481	2582	broad
ppeak207	chr8	121265551	121268133	0.394268	2582	broad
ppeak208	chr9	7606704	7609285	0.68733	2581	broad
ppeak209	chr1	179712637	179715216	0.780923	2579	broad
ppeak210	chr15	132356453	132359030	0.998836	2577	broad
ppeak211	chr5	22304757	22307334	0.133101	2577	broad
ppeak212	chr1	82257399	82259973	0.505828	2574	broad
ppeak213	chr13	29994743	29997317	0.731158	2574	broad
ppeak214	chr1	217629258	217631829	0.455076	2571	broad
ppeak215	chr13	190410716	190413285	0.210588	2569	broad
ppeak216	chr13	34911122	34913690	0.419003	2568	broad
ppeak217	chr7	37655337	37657905	0.59891	2568	broad
ppeak218	chr9	47345045	47347613	0.890187	2568	broad
ppeak219	chr10	17470476	17473042	0.489088	2566	broad
ppeak220	chr2	139740735	139743300	0.420663	2565	broad
ppeak221	chr5	87567894	87570459	0.525926	2565	broad
ppeak222	chr5	82541745	82544309	0.583853	2564	broad
ppeak223	chr11	358830	361392	0.624902	2562	broad
ppeak224	chr7	86121933	86124494	0.744241	2561	broad
ppeak225	chr13	138150688	138153248	0.595703	2560	broad
ppeak226	chr14	66288917	66291477	0.485156	2560	broad
ppeak227	chr8	12034689	12037248	0.132864	2559	broad
ppeak228	chr9	11297363	11299922	0.101211	2559	broad
ppeak229	chr13	137738386	137740944	0.564113	2558	broad
ppeak230	chr5	7391919	7394475	0.748044	2556	broad
ppeak231	chr13	109619463	109622016	0.435566	2553	broad
ppeak232	chr18	25935324	25937877	0.473952	2553	broad
ppeak233	chr14	55238889	55241441	0.742947	2552	broad
ppeak234	chr14	45139845	45142394	0.248725	2549	broad
ppeak235	chr10	68534233	68536779	0.352317	2546	broad
ppeak236	chr7	113147138	113149683	0.897839	2545	broad
ppeak237	chr6	155800851	155803394	0.765238	2543	broad
ppeak238	chr13	33088164	33090704	0.620079	2540	broad
ppeak239	chr5	62202650	62205190	0.193701	2540	broad
ppeak240	chr8	120868969	120871509	0.377953	2540	broad
ppeak241	chr8	72587092	72589631	0.641591	2539	broad
ppeak242	chr13	124791649	124794187	0.467297	2538	broad
ppeak243	chr13	77178797	77181333	0.766167	2536	broad
ppeak244	chr9	47475080	47477615	0.703748	2535	broad
ppeak245	chr6	51779373	51781906	0.551125	2533	broad
ppeak246	chr2	51692182	51694714	0.222749	2532	broad
ppeak247	chr10	42945331	42947860	0.465006	2529	broad
ppeak248	chr8	66320705	66323234	0.391854	2529	broad
ppeak249	chr2	6754493	6757020	0.786308	2527	broad
ppeak250	chr12	22411148	22413671	0.610384	2523	broad
ppeak251	chr9	72761623	72764146	0.695204	2523	broad
ppeak252	chr6	156712045	156714567	0.247026	2522	broad
ppeak253	chr11	15407963	15410484	0.857596	2521	broad
ppeak254	chr6	39785889	39788407	0.4722	2518	broad
ppeak255	chr13	179912937	179915454	0.808899	2517	broad
ppeak256	chr2	136520916	136523433	0.690902	2517	broad
ppeak257	chr13	195326002	195328518	0.702305	2516	broad
ppeak258	chr15	115094809	115097325	0.31717	2516	broad
ppeak259	chr5	9272795	9275309	0.487669	2514	broad
ppeak260	chr1	225191845	225194354	0.61379	2509	broad
ppeak261	chr5	16007502	16010010	0.539872	2508	broad
ppeak262	chr9	116190633	116193141	0.617624	2508	broad
ppeak263	chr13	206463292	206465799	0.511767	2507	broad
ppeak264	chrUn_NW_018085252v1	52	2559	0.420024	2507	broad
ppeak265	chr13	89888265	89890771	0.614525	2506	broad
ppeak266	chr9	72077970	72080476	0.67917	2506	broad
ppeak267	chr2	71600716	71603219	0.588494	2503	broad
ppeak268	chr9	83418189	83420691	0.504796	2502	broad
ppeak269	chr13	18760672	18763173	0.196721	2501	broad
ppeak270	chr9	36524890	36527391	0.416633	2501	broad
ppeak271	chr13	195233003	195235503	0.1872	2500	broad
ppeak272	chr3	97200465	97202965	0.8856	2500	broad
ppeak273	chr13	67776347	67778845	0.466373	2498	broad
ppeak274	chr8	118604373	118606870	0.473368	2497	broad
ppeak275	chr1	221045832	221048328	0.235577	2496	broad
ppeak276	chr1	99081982	99084477	0.583166	2495	broad
ppeak277	chr1	268589574	268592068	0.568565	2494	broad
ppeak278	chr12	43885142	43887636	0.696872	2494	broad
ppeak279	chr13	34892360	34894853	0.628961	2493	broad
ppeak280	chr7	13933577	13936068	0.570855	2491	broad
ppeak281	chr1	189248155	189250645	0.46988	2490	broad
ppeak282	chr4	111345875	111348364	0.601045	2489	broad
ppeak283	chr14	6948925	6951413	0.461817	2488	broad
ppeak284	chr13	123778902	123781388	0.713998	2486	broad
ppeak285	chr6	14580585	14583069	0.528986	2484	broad
ppeak286	chr6	101420049	101422532	0.098671	2483	broad
ppeak287	chr8	112179849	112182330	0.251108	2481	broad
ppeak288	chr13	74930648	74933128	0.664113	2480	broad
ppeak289	chr15	38700243	38702722	0.363453	2479	broad
ppeak290	chr16	27126258	27128737	0.600645	2479	broad
ppeak291	chr3	4133979	4136457	0.14205	2478	broad
ppeak292	chr7	60822236	60824714	0.756255	2478	broad
ppeak293	chr1	130063684	130066161	0.576504	2477	broad
ppeak294	chr3	14701121	14703597	0.668013	2476	broad
ppeak295	chr15	48694492	48696967	0.593535	2475	broad
ppeak296	chr4	18288583	18291058	0.723636	2475	broad
ppeak297	chr1	29060356	29062829	0.365144	2473	broad
ppeak298	chr15	110704512	110706985	0.560857	2473	broad
ppeak299	chr14	124400054	124402524	0.214575	2470	broad
ppeak300	chr1	76838890	76841359	0.626974	2469	broad
ppeak301	chr15	133981001	133983470	0.415553	2469	broad
ppeak302	chr14	56545730	56548196	0.895377	2466	broad
ppeak303	chr11	67143763	67146225	0.612104	2462	broad
ppeak304	chr5	35691433	35693895	0.376117	2462	broad
ppeak305	chr7	75137300	75139762	0.396019	2462	broad
ppeak306	chr7	64601396	64603855	0.476617	2459	broad
ppeak307	chr12	5450892	5453349	0.598698	2457	broad
ppeak308	chr5	29024836	29027291	0.625255	2455	broad
ppeak309	chr9	73721312	73723767	0.259878	2455	broad
ppeak310	chr1	230906110	230908564	0.731051	2454	broad
ppeak311	chr5	42930479	42932931	0.693719	2452	broad
ppeak312	chr2	39703805	39706255	0.247755	2450	broad
ppeak313	chr13	202464400	202466849	0.665578	2449	broad
ppeak314	chr8	84389797	84392246	0.737852	2449	broad
ppeak315	chr13	25163390	25165835	0.593865	2445	broad
ppeak316	chr8	69530071	69532516	0.750511	2445	broad
ppeak317	chr8	108914858	108917298	0.72459	2440	broad
ppeak318	chr1	98133496	98135933	0.74682	2437	broad
ppeak319	chr12	60773695	60776132	0.33771	2437	broad
ppeak320	chr2	119720400	119722837	0.569553	2437	broad
ppeak321	chr3	86179527	86181963	0.461412	2436	broad
ppeak322	chr6	157483306	157485742	0.593596	2436	broad
ppeak323	chr1	118913704	118916139	0.75154	2435	broad
ppeak324	chr12	12836687	12839121	0.579704	2434	broad
ppeak325	chr18	17834117	17836550	0.813399	2433	broad
ppeak326	chr6	72596116	72598549	0.731607	2433	broad
ppeak327	chr6	115496344	115498777	0.482121	2433	broad
ppeak328	chr13	5395742	5398174	0.613487	2432	broad
ppeak329	chr10	63669859	63672289	0.411111	2430	broad
ppeak330	chr4	98562153	98564583	0.806173	2430	broad
ppeak331	chr5	49677844	49680274	0.397531	2430	broad
ppeak332	chr13	71644899	71647325	0.655812	2426	broad
ppeak333	chr4	100441898	100444324	1.01443	2426	broad
ppeak334	chr4	13445329	13447753	0.565182	2424	broad
ppeak335	chr4	90782739	90785163	0.288779	2424	broad
ppeak336	chr6	54528074	54530497	0.487	2423	broad
ppeak337	chr9	123760675	123763098	0.499381	2423	broad
ppeak338	chr11	71109663	71112085	0.706441	2422	broad
ppeak339	chrX	42974776	42977197	0.374639	2421	broad
ppeak340	chr3	67710514	67712929	0.387992	2415	broad
ppeak341	chr1	265932517	265934930	0.658931	2413	broad
ppeak342	chr1	225040166	225042578	0.570896	2412	broad
ppeak343	chr8	113825132	113827542	0.378008	2410	broad
ppeak344	chr8	74574927	74577336	0.409298	2409	broad
ppeak345	chr1	266382626	266385034	0.752076	2408	broad
ppeak346	chr7	58023356	58025763	0.671791	2407	broad
ppeak347	chr5	15089386	15091792	0.871571	2406	broad
ppeak348	chr2	123313353	123315757	0.510815	2404	broad
ppeak349	chr2	139781173	139783577	0.72005	2404	broad
ppeak350	chr5	90244359	90246763	0.167637	2404	broad
ppeak351	chr6	31931744	31934148	0.220466	2404	broad
ppeak352	chr3	87230902	87233305	0.541407	2403	broad
ppeak353	chr5	15674023	15676426	0.628797	2403	broad
ppeak354	chr11	74231828	74234230	0.35179	2402	broad
ppeak355	chr13	123159949	123162351	0.419234	2402	broad
ppeak356	chr15	65088781	65091182	0.406081	2401	broad
ppeak357	chr7	3049867	3052267	0.4275	2400	broad
ppeak358	chr15	105970352	105972748	0.65985	2396	broad
ppeak359	chr8	111717523	111719917	0.189223	2394	broad
ppeak360	chr11	9736507	9738898	0.514429	2391	broad
ppeak361	chr4	38655525	38657914	0.503139	2389	broad
ppeak362	chr8	66660993	66663380	0.332635	2387	broad
ppeak363	chr1	131744497	131746883	0.219195	2386	broad
ppeak364	chr4	34220955	34223341	0.72171	2386	broad
ppeak365	chr8	14757702	14760088	0.196144	2386	broad
ppeak366	chr13	70929294	70931678	0.262584	2384	broad
ppeak367	chr13	182407337	182409721	0.618289	2384	broad
ppeak368	chr18	2896402	2898786	0.731124	2384	broad
ppeak369	chr2	143498824	143501208	0.519295	2384	broad
ppeak370	chr10	28508358	28510739	0.863923	2381	broad
ppeak371	chr5	89584906	89587287	0.716086	2381	broad
ppeak372	chr2	3630896	3633276	0.753361	2380	broad
ppeak373	chr3	33833962	33836341	0.458596	2379	broad
ppeak374	chr2	18391269	18393646	0.322676	2377	broad
ppeak375	chr6	91405877	91408254	0.833824	2377	broad
ppeak376	chr10	39931881	39934257	0.719697	2376	broad
ppeak377	chr10	48854118	48856494	0.492845	2376	broad
ppeak378	chr13	129995160	129997536	0.589226	2376	broad
ppeak379	chr2	6593181	6595557	0.544192	2376	broad
ppeak380	chr2	57324634	57327010	0.665404	2376	broad
ppeak381	chr7	41726615	41728991	0.107323	2376	broad
ppeak382	chr9	91060859	91063235	0.135522	2376	broad
ppeak383	chr17	16800093	16802467	0.303707	2374	broad
ppeak384	chr4	89325471	89327845	0.536647	2374	broad
ppeak385	chr7	37180797	37183171	0.478517	2374	broad
ppeak386	chr6	161156492	161158865	0.545301	2373	broad
ppeak387	chr4	94495818	94498190	0.57968	2372	broad
ppeak388	chr13	111035931	111038301	0.737553	2370	broad
ppeak389	chr13	66998225	67000593	0.296453	2368	broad
ppeak390	chr7	76062407	76064775	0.355152	2368	broad
ppeak391	chr9	67679374	67681741	0.593156	2367	broad
ppeak392	chr12	6250684	6253050	0.310651	2366	broad
ppeak393	chr4	123834116	123836479	0.742277	2363	broad
ppeak394	chr5	3433676	3436039	0.784173	2363	broad
ppeak395	chr1	97509862	97512222	0.610593	2360	broad
ppeak396	chr14	61666230	61668589	0.785926	2359	broad
ppeak397	chr3	117277015	117279374	0.534549	2359	broad
ppeak398	chr7	94444536	94446895	0.806274	2359	broad
ppeak399	chr8	121225662	121228021	0.202204	2359	broad
ppeak400	chr9	46569849	46572208	0.386181	2359	broad
ppeak401	chr6	7051093	7053451	0.289652	2358	broad
ppeak402	chr3	10131122	10133479	0.621553	2357	broad
ppeak403	chr6	4651435	4653792	0.544336	2357	broad
ppeak404	chr7	8311331	8313687	0.296265	2356	broad
ppeak405	chr13	145236249	145238604	0.263694	2355	broad
ppeak406	chr13	83818111	83820465	0.404843	2354	broad
ppeak407	chr8	69643572	69645926	0.313934	2354	broad
ppeak408	chr15	73772003	73774356	0.226944	2353	broad
ppeak409	chr6	75015602	75017955	0.763706	2353	broad
ppeak410	chr10	53601899	53604251	0.555697	2352	broad
ppeak411	chr17	33410335	33412687	0.761905	2352	broad
ppeak412	chr4	12457721	12460073	0.726616	2352	broad
ppeak413	chr12	59952293	59954644	0.823054	2351	broad
ppeak414	chr16	44145473	44147824	0.58826	2351	broad
ppeak415	chr18	46205433	46207784	0.748618	2351	broad
ppeak416	chr8	76147768	76150119	0.424075	2351	broad
ppeak417	chr9	121779397	121781748	0.636325	2351	broad
ppeak418	chr1	15776859	15779209	0.612766	2350	broad
ppeak419	chr2	15333162	15335512	0.536596	2350	broad
ppeak420	chr7	23111752	23114102	0.819149	2350	broad
ppeak421	chr1	162332248	162334597	0.597275	2349	broad
ppeak422	chr16	34476951	34479300	0.686249	2349	broad
ppeak423	chr7	116768876	116771225	0.480204	2349	broad
ppeak424	chr10	22727984	22730330	0.533248	2346	broad
ppeak425	chr8	136480483	136482829	0.210145	2346	broad
ppeak426	chr10	53351717	53354062	0.544136	2345	broad
ppeak427	chr4	111823899	111826244	0.228145	2345	broad
ppeak428	chr5	94488575	94490920	0.573134	2345	broad
ppeak429	chr6	81722084	81724429	0.629424	2345	broad
ppeak430	chr18	54428168	54430512	1.02176	2344	broad
ppeak431	chr14	30845666	30848009	0.616304	2343	broad
ppeak432	chr12	3643776	3646118	0.766439	2342	broad
ppeak433	chr13	34838488	34840830	0.725448	2342	broad
ppeak434	chr6	137574479	137576821	0.500427	2342	broad
ppeak435	chr8	101240342	101242683	0.691585	2341	broad
ppeak436	chr1	37910484	37912824	0.872222	2340	broad
ppeak437	chr2	59531114	59533454	0.78547	2340	broad
ppeak438	chr2	80807754	80810094	0.556838	2340	broad
ppeak439	chr11	22630965	22633304	0.466011	2339	broad
ppeak440	chr6	84225707	84228046	0.534416	2339	broad
ppeak441	chrX	98103958	98106297	0.445062	2339	broad
ppeak442	chr3	57850545	57852883	0.218563	2338	broad
ppeak443	chr6	103231836	103234173	0.698759	2337	broad
ppeak444	chr2	114675851	114678187	0.880993	2336	broad
ppeak445	chr6	63287327	63289663	0.320634	2336	broad
ppeak446	chr2	108595652	108597987	0.546467	2335	broad
ppeak447	chr1	261086553	261088887	0.321337	2334	broad
ppeak448	chr8	12967652	12969986	0.666238	2334	broad
ppeak449	chr10	50539184	50541517	0.765538	2333	broad
ppeak450	chr15	24894613	24896945	0.487993	2332	broad
ppeak451	chr4	97885462	97887794	0.500429	2332	broad
ppeak452	chr14	108753302	108755633	0.716002	2331	broad
ppeak453	chr2	4651640	4653971	0.608323	2331	broad
ppeak454	chr3	77855247	77857578	0.570571	2331	broad
ppeak455	chr7	33268295	33270626	0.486486	2331	broad
ppeak456	chr1	121412685	121415015	0.820601	2330	broad
ppeak457	chr5	29595927	29598257	0.686695	2330	broad
ppeak458	chr1	58279622	58281949	0.648474	2327	broad
ppeak459	chr4	92789245	92791572	0.226902	2327	broad
ppeak460	chr7	113509745	113512072	0.174044	2327	broad
ppeak461	chr10	65605950	65608275	0.242581	2325	broad
ppeak462	chr10	40741491	40743815	0.614888	2324	broad
ppeak463	chr8	31688192	31690516	0.387694	2324	broad
ppeak464	chr9	21760108	21762432	0.48537	2324	broad
ppeak465	chr8	77689009	77691332	0.474817	2323	broad
ppeak466	chr15	77327784	77330106	0.758398	2322	broad
ppeak467	chr4	72779314	72781636	0.409991	2322	broad
ppeak468	chr8	135419386	135421708	0.486649	2322	broad
ppeak469	chr13	32712692	32715013	0.384317	2321	broad
ppeak470	chr15	8980620	8982941	0.342956	2321	broad
ppeak471	chr14	54889831	54892151	0.726724	2320	broad
ppeak472	chr16	30305265	30307584	0.828806	2319	broad
ppeak473	chr2	3371185	3373504	0.507115	2319	broad
ppeak474	chr9	130568410	130570729	0.623545	2319	broad
ppeak475	chr8	55728007	55730325	0.688956	2318	broad
ppeak476	chr9	41870988	41873306	0.425798	2318	broad
ppeak477	chr1	158859989	158862306	0.757445	2317	broad
ppeak478	chr12	22829072	22831389	0.658179	2317	broad
ppeak479	chr8	69706866	69709183	0.358222	2317	broad
ppeak480	chr14	43121203	43123519	0.533247	2316	broad
ppeak481	chr3	109104175	109106490	0.281641	2315	broad
ppeak482	chr13	22298619	22300933	0.727744	2314	broad
ppeak483	chr13	124582131	124584445	0.727312	2314	broad
ppeak484	chr5	51210554	51212867	0.750108	2313	broad
ppeak485	chrUn_NW_018084979v1	411913	414226	0.361003	2313	broad
ppeak486	chr16	47599685	47601997	0.631488	2312	broad
ppeak487	chr2	132535224	132537536	0.333045	2312	broad
ppeak488	chr9	107745433	107747745	0.511246	2312	broad
ppeak489	chr6	53442049	53444360	0.508438	2311	broad
ppeak490	chr7	64969279	64971590	0.862397	2311	broad
ppeak491	chr9	67156304	67158615	0.717871	2311	broad
ppeak492	chr18	40603542	40605852	0.545887	2310	broad
ppeak493	chr2	7841480	7843790	0.542857	2310	broad
ppeak494	chr7	92643381	92645691	0.802597	2310	broad
ppeak495	chr15	113221692	113224000	0.490468	2308	broad
ppeak496	chr3	40193219	40195527	0.838388	2308	broad
ppeak497	chr1	189680124	189682430	0.448395	2306	broad
ppeak498	chr15	78196195	78198501	0.365134	2306	broad
ppeak499	chr7	23767529	23769835	0.644406	2306	broad
ppeak500	chr5	10734971	10737276	0.354881	2305	broad
ppeak501	chr13	89598308	89600611	0.379505	2303	broad
ppeak502	chrUn_NW_018085131v1	5576	7877	0.654063	2301	broad
ppeak503	chr1	32017846	32020146	0.50087	2300	broad
ppeak504	chr1	225711538	225713838	0.843478	2300	broad
ppeak505	chr2	7058294	7060594	0.728696	2300	broad
ppeak506	chr2	102436016	102438316	0.587391	2300	broad
ppeak507	chr4	41747724	41750024	0.81	2300	broad
ppeak508	chr1	161606590	161608889	0.665507	2299	broad
ppeak509	chr14	12691546	12693845	0.562853	2299	broad
ppeak510	chr3	80910472	80912771	0.475424	2299	broad
ppeak511	chr12	48644967	48647265	0.588338	2298	broad
ppeak512	chr5	81358969	81361267	0.308529	2298	broad
ppeak513	chr12	6713890	6716187	0.601219	2297	broad
ppeak514	chr12	59730865	59733162	0.481062	2297	broad
ppeak515	chr14	47502791	47505087	0.162892	2296	broad
ppeak516	chr6	106418929	106421224	0.633987	2295	broad
ppeak517	chr6	115857530	115859825	0.638344	2295	broad
ppeak518	chr9	131633026	131635321	0.940305	2295	broad
ppeak519	chr1	130385534	130387826	0.47993	2292	broad
ppeak520	chr17	52348931	52351223	0.545375	2292	broad
ppeak521	chr9	44201772	44204064	0.476003	2292	broad
ppeak522	chr13	173634019	173636310	0.392842	2291	broad
ppeak523	chr15	68983309	68985597	0.516608	2288	broad
ppeak524	chr3	40140815	40143103	0.70542	2288	broad
ppeak525	chrUn_NW_018084833v1	913936	916224	0.529283	2288	broad
ppeak526	chr1	18511926	18514213	0.704416	2287	broad
ppeak527	chr8	100733882	100736169	0.158286	2287	broad
ppeak528	chr13	65758326	65760612	0.56343	2286	broad
ppeak529	chr5	96297046	96299332	0.104987	2286	broad
ppeak530	chr3	80790149	80792433	0.671191	2284	broad
ppeak531	chr6	135280493	135282776	0.674989	2283	broad
ppeak532	chr1	109678502	109680784	0.786591	2282	broad
ppeak533	chr6	68680320	68682602	0.610429	2282	broad
ppeak534	chr12	19172800	19175081	0.693555	2281	broad
ppeak535	chr13	68656271	68658552	0.727751	2281	broad
ppeak536	chr4	125109638	125111919	0.40114	2281	broad
ppeak537	chr13	31551708	31553988	0.520175	2280	broad
ppeak538	chr14	40868772	40871052	0.711404	2280	broad
ppeak539	chr3	24850521	24852801	0.357895	2280	broad
ppeak540	chr6	45519553	45521833	0.595614	2280	broad
ppeak541	chr10	66488460	66490739	0.575691	2279	broad
ppeak542	chr12	51922945	51925224	0.582712	2279	broad
ppeak543	chr8	104270807	104273086	0.664765	2279	broad
ppeak544	chr11	66482649	66484927	0.311238	2278	broad
ppeak545	chr13	90033732	90036010	0.551361	2278	broad
ppeak546	chr5	77125351	77127629	0.753292	2278	broad
ppeak547	chr13	110050976	110053253	0.405797	2277	broad
ppeak548	chr4	117803346	117805623	0.631972	2277	broad
ppeak549	chr9	119822238	119824515	0.408432	2277	broad
ppeak550	chr9	32811152	32813428	0.634446	2276	broad
ppeak551	chr14	6639498	6641773	0.626374	2275	broad
ppeak552	chr4	98250696	98252971	0.70022	2275	broad
ppeak553	chr3	118151972	118154246	0.441953	2274	broad
ppeak554	chr13	89701318	89703591	0.424989	2273	broad
ppeak555	chr10	27588582	27590854	0.613116	2272	broad
ppeak556	chr15	104559896	104562168	0.680898	2272	broad
ppeak557	chr4	103375577	103377849	0.744278	2272	broad
ppeak558	chr12	18223630	18225901	0.176134	2271	broad
ppeak559	chr2	862219	864490	0.692646	2271	broad
ppeak560	chr3	39738164	39740435	0.741964	2271	broad
ppeak561	chr4	107821012	107823283	0.785117	2271	broad
ppeak562	chr14	15718494	15720764	0.54185	2270	broad
ppeak563	chr5	63939435	63941705	0.749339	2270	broad
ppeak564	chr15	139989593	139991862	0.515646	2269	broad
ppeak565	chr2	112815236	112817505	0.558396	2269	broad
ppeak566	chr1	239842161	239844429	0.920194	2268	broad
ppeak567	chr4	107510483	107512751	0.613757	2268	broad
ppeak568	chr9	63861172	63863440	0.302028	2268	broad
ppeak569	chrUn_NW_018085316v1	48737	51004	0.79356	2267	broad
ppeak570	chr16	44415225	44417491	0.747573	2266	broad
ppeak571	chr9	64805150	64807416	0.644307	2266	broad
ppeak572	chr2	138117998	138120263	0.452539	2265	broad
ppeak573	chr5	12240400	12242665	0.328918	2265	broad
ppeak574	chr15	70392650	70394914	0.489841	2264	broad
ppeak575	chr2	4858352	4860616	0.354682	2264	broad
ppeak576	chr3	94862655	94864919	0.685071	2264	broad
ppeak577	chr10	23777198	23779461	0.443659	2263	broad
ppeak578	chr14	5836360	5838623	0.0866107	2263	broad
ppeak579	chr6	45183343	45185604	0.327731	2261	broad
ppeak580	chr8	131858904	131861165	0.518355	2261	broad
ppeak581	chr1	42729804	42732064	0.863274	2260	broad
ppeak582	chr1	54545868	54548128	0.648673	2260	broad
ppeak583	chr14	113405889	113408149	0.592478	2260	broad
ppeak584	chr16	35149557	35151816	0.533422	2259	broad
ppeak585	chr1	107581768	107584026	0.277236	2258	broad
ppeak586	chr12	35932173	35934430	0.628268	2257	broad
ppeak587	chr3	8525696	8527953	0.365086	2257	broad
ppeak588	chr6	81257939	81260196	0.53035	2257	broad
ppeak589	chr1	224123764	224126020	0.236259	2256	broad
ppeak590	chr12	34280667	34282923	0.585993	2256	broad
ppeak591	chr4	18924141	18926397	0.229167	2256	broad
ppeak592	chr9	44663924	44666180	0.719858	2256	broad
ppeak593	chr2	13207004	13209259	0.453659	2255	broad
ppeak594	chr14	56112425	56114678	0.561474	2253	broad
ppeak595	chr3	113502026	113504278	0.55373	2252	broad
ppeak596	chr5	39314080	39316330	0.547111	2250	broad
ppeak597	chr12	53095772	53098021	0.650067	2249	broad
ppeak598	chr13	34204949	34207198	0.685193	2249	broad
ppeak599	chr2	135282272	135284521	0.47888	2249	broad
ppeak600	chr7	4511832	4514080	0.761121	2248	broad
ppeak601	chr1	145508147	145510394	0.542501	2247	broad
ppeak602	chr13	133969634	133971881	0.58478	2247	broad
ppeak603	chr14	140635418	140637664	0.621995	2246	broad
ppeak604	chr18	55924783	55927028	0.667261	2245	broad
ppeak605	chr5	68755788	68758033	0.65167	2245	broad
ppeak606	chr13	189288568	189290812	0.621658	2244	broad
ppeak607	chr6	54210156	54212400	0.35205	2244	broad
ppeak608	chr1	248448216	248450457	0.80232	2241	broad
ppeak609	chr14	14883719	14885960	0.613565	2241	broad
ppeak610	chr14	129005614	129007855	0.678715	2241	broad
ppeak611	chr2	9064946	9067187	0.336011	2241	broad
ppeak612	chr5	93303122	93305363	0.882195	2241	broad
ppeak613	chr6	157407376	157409617	0.677822	2241	broad
ppeak614	chr8	20062176	20064417	0.647033	2241	broad
ppeak615	chr11	49029586	49031826	0.256696	2240	broad
ppeak616	chrX	34322293	34324533	0.198661	2240	broad
ppeak617	chr11	20995472	20997711	0.293881	2239	broad
ppeak618	chr13	11316332	11318571	0.297454	2239	broad
ppeak619	chr5	52081074	52083313	0.313979	2239	broad
ppeak620	chr12	42601337	42603575	0.57328	2238	broad
ppeak621	chr2	113773515	113775753	0.644325	2238	broad
ppeak622	chr3	8918035	8920273	0.722073	2238	broad
ppeak623	chr4	69615405	69617643	0.660411	2238	broad
ppeak624	chr9	139168687	139170925	0.262735	2238	broad
ppeak625	chr17	30222032	30224269	0.144837	2237	broad
ppeak626	chr9	56748062	56750299	0.632097	2237	broad
ppeak627	chr1	218339166	218341401	0.697092	2235	broad
ppeak628	chr6	55553773	55556008	0.706488	2235	broad
ppeak629	chr10	41177662	41179896	0.706356	2234	broad
ppeak630	chr6	7660025	7662258	0.524854	2233	broad
ppeak631	chr12	61028476	61030708	0.645161	2232	broad
ppeak632	chr5	70658642	70660874	0.508065	2232	broad
ppeak633	chr1	179488992	179491223	0.712685	2231	broad
ppeak634	chr15	44614689	44616920	0.755715	2231	broad
ppeak635	chr6	135253285	135255516	0.442851	2231	broad
ppeak636	chr13	127933112	127935342	0.618386	2230	broad
ppeak637	chr9	89340189	89342419	0.242152	2230	broad
ppeak638	chr2	60426127	60428356	0.922387	2229	broad
ppeak639	chr2	75253605	75255834	0.456258	2229	broad
ppeak640	chr15	57417843	57420071	0.464991	2228	broad
ppeak641	chr6	52935309	52937537	0.683124	2228	broad
ppeak642	chr15	103952098	103954325	0.320611	2227	broad
ppeak643	chr5	60148124	60150351	0.569376	2227	broad
ppeak644	chr1	129695593	129697819	0.275831	2226	broad
ppeak645	chr6	29338505	29340731	0.621743	2226	broad
ppeak646	chr2	40823144	40825369	0.423371	2225	broad
ppeak647	chr6	51873176	51875401	0.680449	2225	broad
ppeak648	chr7	33377704	33379929	0.567191	2225	broad
ppeak649	chr4	85029678	85031902	0.543165	2224	broad
ppeak650	chr2	136883307	136885530	0.77148	2223	broad
ppeak651	chr15	25086041	25088263	0.612961	2222	broad
ppeak652	chr12	47643543	47645764	0.474561	2221	broad
ppeak653	chr14	108303443	108305664	0.653309	2221	broad
ppeak654	chr2	123002351	123004572	0.556506	2221	broad
ppeak655	chr1	209666702	209668922	0.627928	2220	broad
ppeak656	chr1	129097282	129099501	0.57909	2219	broad
ppeak657	chr1	234368358	234370577	1.05228	2219	broad
ppeak658	chr5	46822961	46825180	0.525011	2219	broad
ppeak659	chr7	32289455	32291674	0.60658	2219	broad
ppeak660	chr13	204599811	204602029	0.790352	2218	broad
ppeak661	chr1	7650091	7652308	0.703203	2217	broad
ppeak662	chr3	58160536	58162753	0.610284	2217	broad
ppeak663	chr1	18288926	18291142	0.337094	2216	broad
ppeak664	chr13	39394742	39396958	0.728791	2216	broad
ppeak665	chr2	40987261	40989475	0.258808	2214	broad
ppeak666	chr6	53534553	53536767	0.386631	2214	broad
ppeak667	chr7	114208417	114210631	0.421861	2214	broad
ppeak668	chr8	879168	881382	0.752033	2214	broad
ppeak669	chr8	48020060	48022274	0.871274	2214	broad
ppeak670	chr17	46118250	46120463	0.681428	2213	broad
ppeak671	chr18	18819614	18821827	0.753276	2213	broad
ppeak672	chr16	32129486	32131697	0.531434	2211	broad
ppeak673	chr13	132819662	132821872	0.591855	2210	broad
ppeak674	chr14	88078499	88080709	0.323077	2210	broad
ppeak675	chrX	98621770	98623980	0.40724	2210	broad
ppeak676	chr10	55698994	55701203	0.664101	2209	broad
ppeak677	chr2	1494159	1496367	0.558424	2208	broad
ppeak678	chr15	29781949	29784155	0.596555	2206	broad
ppeak679	chr17	62708030	62710236	0.297371	2206	broad
ppeak680	chr4	123418439	123420645	0.705349	2206	broad
ppeak681	chr10	14467265	14469468	0.610531	2203	broad
ppeak682	chr11	17730818	17733021	0.49478	2203	broad
ppeak683	chr12	60442779	60444982	0.736269	2203	broad
ppeak684	chr9	46172733	46174936	0.981389	2203	broad
ppeak685	chr9	82226029	82228232	0.452565	2203	broad
ppeak686	chr15	66648691	66650893	0.602634	2202	broad
ppeak687	chr2	8572865	8575067	0.340599	2202	broad
ppeak688	chr2	87865673	87867874	0.422081	2201	broad
ppeak689	chr1	113846481	113848681	0.431364	2200	broad
ppeak690	chr11	5332075	5334275	0.491364	2200	broad
ppeak691	chr13	35178797	35180996	0.60482	2199	broad
ppeak692	chr14	40432861	40435059	0.752957	2198	broad
ppeak693	chr5	10212061	10214259	0.587352	2198	broad
ppeak694	chr2	74294135	74296332	0.536186	2197	broad
ppeak695	chr7	49540009	49542206	0.649977	2197	broad
ppeak696	chr7	75103171	75105367	0.729964	2196	broad
ppeak697	chr1	268463672	268465867	0.555809	2195	broad
ppeak698	chr14	23445868	23448063	0.598633	2195	broad
ppeak699	chr7	64876223	64878418	0.649658	2195	broad
ppeak700	chr7	115679673	115681867	0.391522	2194	broad
ppeak701	chr13	84634412	84636605	0.774738	2193	broad
ppeak702	chr16	55593870	55596063	0.573187	2193	broad
ppeak703	chr17	19627398	19629591	0.657547	2193	broad
ppeak704	chr13	40253296	40255488	0.512774	2192	broad
ppeak705	chr14	81761586	81763778	0.806113	2192	broad
ppeak706	chr16	60271893	60274085	0.504106	2192	broad
ppeak707	chr17	10713123	10715315	0.269617	2192	broad
ppeak708	chr3	56276699	56278891	0.622263	2192	broad
ppeak709	chr2	9034248	9036439	0.837517	2191	broad
ppeak710	chr12	1121891	1124081	0.945205	2190	broad
ppeak711	chr13	91271590	91273779	0.461398	2189	broad
ppeak712	chr4	81403233	81405422	0.459571	2189	broad
ppeak713	chr7	61006560	61008748	0.279707	2188	broad
ppeak714	chr8	82113882	82116070	0.687386	2188	broad
ppeak715	chr9	6268449	6270637	0.671389	2188	broad
ppeak716	chr12	40533395	40535581	0.123056	2186	broad
ppeak717	chr3	40353502	40355688	0.276761	2186	broad
ppeak718	chr3	59805934	59808120	0.330284	2186	broad
ppeak719	chr4	67815991	67818177	0.512809	2186	broad
ppeak720	chr8	67494148	67496333	0.76476	2185	broad
ppeak721	chr13	82064390	82066573	0.169492	2183	broad
ppeak722	chr18	19946249	19948432	0.439762	2183	broad
ppeak723	chr4	123778251	123780434	0.738433	2183	broad
ppeak724	chr13	99502117	99504299	0.279102	2182	broad
ppeak725	chr14	64398351	64400533	0.574702	2182	broad
ppeak726	chr4	33612395	33614577	0.382218	2182	broad
ppeak727	chr6	129246596	129248777	0.610729	2181	broad
ppeak728	chr12	49731140	49733320	0.619725	2180	broad
ppeak729	chr14	105042061	105044241	0.627523	2180	broad
ppeak730	chr1	162935717	162937896	0.637448	2179	broad
ppeak731	chr2	61271293	61273472	0.355209	2179	broad
ppeak732	chr4	67464911	67467090	0.676916	2179	broad
ppeak733	chr13	37364842	37367020	0.602847	2178	broad
ppeak734	chr4	122503837	122506014	0.446486	2177	broad
ppeak735	chr9	52349725	52351902	0.311897	2177	broad
ppeak736	chr11	19218118	19220294	0.411305	2176	broad
ppeak737	chr2	113478946	113481122	0.869945	2176	broad
ppeak738	chr1	186529296	186531470	0.552898	2174	broad
ppeak739	chr1	268641135	268643308	0.52278	2173	broad
ppeak740	chr11	18755469	18757642	0.757478	2173	broad
ppeak741	chr18	38283682	38285855	0.544409	2173	broad
ppeak742	chr5	10319754	10321927	0.155085	2173	broad
ppeak743	chr13	18242559	18244731	0.572744	2172	broad
ppeak744	chr14	87587410	87589580	0.784332	2170	broad
ppeak745	chr6	56240479	56242649	0.420276	2170	broad
ppeak746	chr1	166161938	166164107	0.722453	2169	broad
ppeak747	chr13	182226427	182228596	0.757492	2169	broad
ppeak748	chr9	26166273	26168442	0.626556	2169	broad
ppeak749	chr2	77392870	77395038	0.59917	2168	broad
ppeak750	chr3	17405416	17407584	0.744465	2168	broad
ppeak751	chrUn_NW_018084979v1	1845275	1847443	0.339022	2168	broad
ppeak752	chr12	18914404	18916571	0.65713	2167	broad
ppeak753	chr13	33892225	33894392	0.497462	2167	broad
ppeak754	chr13	47565950	47568116	0.778393	2166	broad
ppeak755	chr15	110919201	110921367	0.904894	2166	broad
ppeak756	chr2	40582032	40584198	0.528624	2166	broad
ppeak757	chr2	76608248	76610414	0.554017	2166	broad
ppeak758	chr7	74982802	74984968	0.415051	2166	broad
ppeak759	chr7	9852607	9854772	0.640647	2165	broad
ppeak760	chr14	46014421	46016585	0.671442	2164	broad
ppeak761	chr2	75491504	75493668	0.568392	2164	broad
ppeak762	chr3	77420776	77422940	0.702865	2164	broad
ppeak763	chr4	85093621	85095784	0.458622	2163	broad
ppeak764	chr4	91400293	91402456	0.142857	2163	broad
ppeak765	chr3	40173586	40175748	0.315449	2162	broad
ppeak766	chr6	54335368	54337530	0.682701	2162	broad
ppeak767	chrX	41193025	41195187	0.324699	2162	broad
ppeak768	chr15	19796967	19799127	0.371759	2160	broad
ppeak769	chr17	52376309	52378469	0.890278	2160	broad
ppeak770	chr2	27684077	27686237	0.775463	2160	broad
ppeak771	chr14	63298021	63300180	0.673923	2159	broad
ppeak772	chr4	70927467	70929626	0.729041	2159	broad
ppeak773	chr2	5533675	5535833	0.565802	2158	broad
ppeak774	chr12	13740843	13743000	0.764024	2157	broad
ppeak775	chr6	19850371	19852528	0.617988	2157	broad
ppeak776	chr7	42217522	42219679	0.638387	2157	broad
ppeak777	chr18	44908624	44910780	0.695733	2156	broad
ppeak778	chr10	52654682	52656837	0.642691	2155	broad
ppeak779	chr15	19522096	19524251	0.187007	2155	broad
ppeak780	chr5	73825273	73827427	0.418292	2154	broad
ppeak781	chr7	68317721	68319875	0.63324	2154	broad
ppeak782	chr4	68968412	68970565	0.532745	2153	broad
ppeak783	chr5	678591	680744	0.85137	2153	broad
ppeak784	chr13	140136148	140138300	0.610595	2152	broad
ppeak785	chr15	106409081	106411233	0.594796	2152	broad
ppeak786	chr6	63754041	63756192	0.795909	2151	broad
ppeak787	chr9	63908527	63910678	0.347745	2151	broad
ppeak788	chr1	40999949	41002099	0.14093	2150	broad
ppeak789	chr13	157520695	157522845	0.535349	2150	broad
ppeak790	chr17	62641455	62643605	0.791163	2150	broad
ppeak791	chr2	77463494	77465644	0.645116	2150	broad
ppeak792	chr5	89054432	89056582	0.246047	2150	broad
ppeak793	chr17	14859758	14861907	0.73476	2149	broad
ppeak794	chr5	9594838	9596986	0.219739	2148	broad
ppeak795	chr5	41877489	41879637	0.56378	2148	broad
ppeak796	chr13	200143284	200145431	0.724266	2147	broad
ppeak797	chr14	113431846	113433993	0.457848	2147	broad
ppeak798	chr4	97727970	97730117	0.551467	2147	broad
ppeak799	chr1	22800352	22802498	0.621622	2146	broad
ppeak800	chr16	52211675	52213821	0.678938	2146	broad
ppeak801	chr9	56260195	56262341	0.117428	2146	broad
ppeak802	chrX	16573636	16575782	0.389562	2146	broad
ppeak803	chr7	4862299	4864444	0.622378	2145	broad
ppeak804	chr14	50975960	50978103	0.579561	2143	broad
ppeak805	chr4	22910379	22912522	0.237984	2143	broad
ppeak806	chr5	16284783	16286926	0.54643	2143	broad
ppeak807	chr6	37668228	37670371	0.538964	2143	broad
ppeak808	chr1	113084522	113086664	0.549953	2142	broad
ppeak809	chr11	25809759	25811901	0.0887021	2142	broad
ppeak810	chr6	142484798	142486940	0.473389	2142	broad
ppeak811	chr7	24068011	24070153	0.598973	2142	broad
ppeak812	chr1	164480430	164482571	0.648762	2141	broad
ppeak813	chr13	27005213	27007354	0.688463	2141	broad
ppeak814	chr3	18506020	18508161	0.831854	2141	broad
ppeak815	chr3	80255024	80257165	0.645493	2141	broad
ppeak816	chr10	12442221	12444361	0.479439	2140	broad
ppeak817	chr2	7829416	7831556	0.738318	2140	broad
ppeak818	chr6	118816994	118819134	0.592056	2140	broad
ppeak819	chr13	31138831	31140970	0.55353	2139	broad
ppeak820	chr2	136872218	136874355	0.508189	2137	broad
ppeak821	chr5	22020265	22022402	0.659803	2137	broad
ppeak822	chr8	30838969	30841106	0.57183	2137	broad
ppeak823	chr13	124699652	124701788	0.587547	2136	broad
ppeak824	chr5	34425803	34427939	0.687266	2136	broad
ppeak825	chr8	7421824	7423960	0.204588	2136	broad
ppeak826	chr8	31599781	31601917	0.441011	2136	broad
ppeak827	chrX	101283004	101285139	0.387822	2135	broad
ppeak828	chr1	110718801	110720935	0.241331	2134	broad
ppeak829	chr1	126541327	126543461	0.457826	2134	broad
ppeak830	chr13	137454629	137456763	0.427366	2134	broad
ppeak831	chrUn_NW_018084979v1	1941372	1943506	0.761481	2134	broad
ppeak832	chr1	217440318	217442451	0.37459	2133	broad
ppeak833	chr2	150312116	150314249	0.19503	2133	broad
ppeak834	chr6	170468214	170470347	0.285045	2133	broad
ppeak835	chr7	114034860	114036992	0.794559	2132	broad
ppeak836	chr6	79380425	79382556	0.465978	2131	broad
ppeak837	chr14	97489214	97491344	0.390141	2130	broad
ppeak838	chr2	124199193	124201323	0.634272	2130	broad
ppeak839	chr15	96854779	96856908	0.214185	2129	broad
ppeak840	chr17	30783117	30785246	0.30155	2129	broad
ppeak841	chr6	6879532	6881661	0.648661	2129	broad
ppeak842	chr8	84598859	84600988	0.712541	2129	broad
ppeak843	chr8	104885716	104887845	0.515265	2129	broad
ppeak844	chr14	15032959	15035087	0.492011	2128	broad
ppeak845	chr18	38800767	38802895	0.638628	2128	broad
ppeak846	chr1	253124461	253126588	0.543488	2127	broad
ppeak847	chr15	46757322	46759449	0.273625	2127	broad
ppeak848	chr6	76012071	76014198	0.634697	2127	broad
ppeak849	chr7	46931243	46933370	0.687823	2127	broad
ppeak850	chr13	68994577	68996703	0.520696	2126	broad
ppeak851	chr18	17982903	17985029	0.42286	2126	broad
ppeak852	chr12	51196001	51198125	0.196798	2124	broad
ppeak853	chr17	26759200	26761324	0.467985	2124	broad
ppeak854	chr2	13458189	13460313	0.203861	2124	broad
ppeak855	chr6	17854628	17856752	0.253766	2124	broad
ppeak856	chr6	165708447	165710571	0.622881	2124	broad
ppeak857	chr12	239824	241947	0.541686	2123	broad
ppeak858	chr13	34941831	34943954	0.568535	2123	broad
ppeak859	chr18	2674993	2677116	0.588318	2123	broad
ppeak860	chr6	153685716	153687839	0.843618	2123	broad
ppeak861	chr4	104383020	104385142	0.724317	2122	broad
ppeak862	chr9	46889443	46891565	0.69557	2122	broad
ppeak863	chr14	114124869	114126990	0.263083	2121	broad
ppeak864	chr2	77109758	77111879	0.441301	2121	broad
ppeak865	chr4	71607702	71609823	0.364922	2121	broad
ppeak866	chr6	149843740	149845861	0.36728	2121	broad
ppeak867	chr1	121145480	121147600	0.729717	2120	broad
ppeak868	chr10	59764487	59766607	0.717925	2120	broad
ppeak869	chr4	110694510	110696630	0.589151	2120	broad
ppeak870	chr15	75484330	75486449	0.382256	2119	broad
ppeak871	chr8	115475772	115477891	0.620576	2119	broad
ppeak872	chr1	228854486	228856604	0.670444	2118	broad
ppeak873	chr3	72239925	72242043	0.51322	2118	broad
ppeak874	chr3	121548046	121550164	0.496223	2118	broad
ppeak875	chr8	74553300	74555418	0.515581	2118	broad
ppeak876	chr14	99883942	99886059	0.630609	2117	broad
ppeak877	chr6	54731498	54733615	0.132263	2117	broad
ppeak878	chr9	31720348	31722465	0.505905	2117	broad
ppeak879	chr9	102868627	102870744	0.167218	2117	broad
ppeak880	chr11	74265876	74267992	0.596408	2116	broad
ppeak881	chr14	111912052	111914168	0.220227	2116	broad
ppeak882	chr15	3524670	3526786	0.579395	2116	broad
ppeak883	chr13	108332800	108334915	0.260047	2115	broad
ppeak884	chr16	28290583	28292698	0.179196	2115	broad
ppeak885	chr17	57984542	57986657	0.323877	2115	broad
ppeak886	chr1	252393766	252395880	0.652791	2114	broad
ppeak887	chr6	3136676	3138790	0.906812	2114	broad
ppeak888	chr9	118112907	118115021	0.629612	2114	broad
ppeak889	chr13	138631621	138633734	0.343587	2113	broad
ppeak890	chr15	65044342	65046455	0.157123	2113	broad
ppeak891	chr2	69095614	69097727	0.433034	2113	broad
ppeak892	chr1	45170481	45172593	0.725379	2112	broad
ppeak893	chr15	134033728	134035840	0.514678	2112	broad
ppeak894	chr3	117773716	117775828	0.730587	2112	broad
ppeak895	chr16	36023926	36026037	0.746566	2111	broad
ppeak896	chr13	75506471	75508581	0.817536	2110	broad
ppeak897	chr5	46935384	46937494	0.583412	2110	broad
ppeak898	chr12	52877562	52879671	0.73542	2109	broad
ppeak899	chr15	139556681	139558790	0.746325	2109	broad
ppeak900	chr11	2543359	2545467	0.368121	2108	broad
ppeak901	chr15	139916741	139918849	0.742884	2108	broad
ppeak902	chr6	59504092	59506200	0.434061	2108	broad
ppeak903	chr9	41639599	41641707	0.951613	2108	broad
ppeak904	chr9	109556361	109558469	0.919355	2108	broad
ppeak905	chrUn_NW_018084968v1	1954758	1956866	0.536528	2108	broad
ppeak906	chr15	75753168	75755275	0.250119	2107	broad
ppeak907	chr2	9535115	9537222	0.715235	2107	broad
ppeak908	chr1	44372472	44374578	0.55793	2106	broad
ppeak909	chr15	38789966	38792072	0.62963	2106	broad
ppeak910	chr5	6145704	6147810	0.552707	2106	broad
ppeak911	chr8	131923246	131925352	0.503324	2106	broad
ppeak912	chr18	10531097	10533202	0.778622	2105	broad
ppeak913	chr2	58616748	58618853	0.291211	2105	broad
ppeak914	chr15	121088624	121090727	0.446505	2103	broad
ppeak915	chr7	31925439	31927542	0.547313	2103	broad
ppeak916	chr7	43623453	43625556	0.614836	2103	broad
ppeak917	chr7	117675591	117677694	0.668093	2103	broad
ppeak918	chr12	48141154	48143256	0.499049	2102	broad
ppeak919	chr15	56002349	56004451	0.741675	2102	broad
ppeak920	chr9	112931385	112933487	0.466223	2102	broad
ppeak921	chr1	31003326	31005427	0.249405	2101	broad
ppeak922	chr18	43508089	43510190	0.673489	2101	broad
ppeak923	chr2	84671603	84673704	0.288434	2101	broad
ppeak924	chr3	112752274	112754375	0.707282	2101	broad
ppeak925	chr5	93131709	93133810	0.747739	2101	broad
ppeak926	chr1	131032984	131035084	0.289048	2100	broad
ppeak927	chr2	80645146	80647246	0.847143	2100	broad
ppeak928	chr4	40127597	40129697	0.88	2100	broad
ppeak929	chr7	24020008	24022108	0.394286	2100	broad
ppeak930	chr1	115054841	115056940	0.646498	2099	broad
ppeak931	chr10	23036723	23038822	0.531205	2099	broad
ppeak932	chr13	139927156	139929255	0.671748	2099	broad
ppeak933	chr14	37597607	37599706	0.232492	2099	broad
ppeak934	chr14	48049342	48051441	0.379228	2099	broad
ppeak935	chr6	158905198	158907297	0.212959	2099	broad
ppeak936	chr9	6785269	6787368	0.442115	2099	broad
ppeak937	chr12	15105256	15107354	0.611058	2098	broad
ppeak938	chr18	54282477	54284575	0.816492	2098	broad
ppeak939	chr14	30644634	30646731	0.439676	2097	broad
ppeak940	chr15	131225242	131227339	0.449213	2097	broad
ppeak941	chr4	57735801	57737898	0.264187	2097	broad
ppeak942	chr18	45954164	45956260	0.490458	2096	broad
ppeak943	chr2	8898034	8900130	0.650286	2096	broad
ppeak944	chr9	60784806	60786902	0.595897	2096	broad
ppeak945	chr1	236265497	236267592	0.475895	2095	broad
ppeak946	chr10	33012401	33014495	0.789398	2094	broad
ppeak947	chr17	26118148	26120242	0.704394	2094	broad
ppeak948	chr7	120595500	120597594	0.497135	2094	broad
ppeak949	chr4	98731727	98733820	0.626374	2093	broad
ppeak950	chr7	16884221	16886314	0.494028	2093	broad
ppeak951	chr10	9542369	9544461	0.612811	2092	broad
ppeak952	chr13	32807809	32809901	0.527247	2092	broad
ppeak953	chr5	15260299	15262391	0.393881	2092	broad
ppeak954	chr8	55890714	55892806	0.192161	2092	broad
ppeak955	chr9	109384028	109386120	0.826482	2092	broad
ppeak956	chr13	71594207	71596298	0.764228	2091	broad
ppeak957	chr2	76666133	76668224	0.554758	2091	broad
ppeak958	chr10	10264286	10266376	0.294258	2090	broad
ppeak959	chr14	45249079	45251169	0.643062	2090	broad
ppeak960	chr4	97261086	97263175	0.401149	2089	broad
ppeak961	chr13	118838802	118840890	0.559866	2088	broad
ppeak962	chr14	66276928	66279016	0.753352	2088	broad
ppeak963	chr15	104858065	104860153	0.387452	2088	broad
ppeak964	chr7	37854031	37856119	0.663793	2088	broad
ppeak965	chr17	11771479	11773566	0.512218	2087	broad
ppeak966	chr6	59448343	59450430	0.664111	2087	broad
ppeak967	chr7	23046100	23048187	0.777192	2087	broad
ppeak968	chr12	61361679	61363764	0.817746	2085	broad
ppeak969	chr8	136556220	136558305	0.856595	2085	broad
ppeak970	chr10	52223895	52225979	0.783109	2084	broad
ppeak971	chr15	47071544	47073628	0.275432	2084	broad
ppeak972	chr7	14039767	14041851	0.523033	2084	broad
ppeak973	chr7	56083422	56085506	0.710653	2084	broad
ppeak974	chr9	66314614	66316698	0.619962	2084	broad
ppeak975	chr1	194351397	194353480	0.610658	2083	broad
ppeak976	chr5	21980940	21983023	0.68651	2083	broad
ppeak977	chr7	115802164	115804247	0.345175	2083	broad
ppeak978	chr8	11315422	11317505	0.422468	2083	broad
ppeak979	chr1	272960729	272962811	0.839577	2082	broad
ppeak980	chr4	106625722	106627804	0.601345	2082	broad
ppeak981	chr7	30665056	30667138	0.594621	2082	broad
ppeak982	chr9	120561866	120563948	0.700768	2082	broad
ppeak983	chr4	16200978	16203059	0.397405	2081	broad
ppeak984	chr4	77593391	77595472	0.86641	2081	broad
ppeak985	chr4	100729044	100731125	0.539644	2081	broad
ppeak986	chr1	52434207	52436287	0.211058	2080	broad
ppeak987	chr13	144903004	144905084	0.251923	2080	broad
ppeak988	chr1	127124243	127126322	0.579606	2079	broad
ppeak989	chr7	115356209	115358288	0.179413	2079	broad
ppeak990	chr9	19592984	19595063	0.756614	2079	broad
ppeak991	chr3	26403894	26405972	0.499038	2078	broad
ppeak992	chr3	132425134	132427212	0.539942	2078	broad
ppeak993	chr6	108859744	108861822	0.705486	2078	broad
ppeak994	chr12	35847855	35849932	0.686567	2077	broad
ppeak995	chr2	83690036	83692113	0.550313	2077	broad
ppeak996	chr4	95379381	95381458	0.660087	2077	broad
ppeak997	chr1	161320414	161322490	0.144509	2076	broad
ppeak998	chr1	251067115	251069191	0.311657	2076	broad
ppeak999	chr13	200694672	200696748	0.660405	2076	broad
ppeak1000	chr17	4948682	4950758	0.503372	2076	broad
ppeak1001	chr8	77969318	77971394	0.742293	2076	broad
ppeak1002	chr1	79789523	79791598	0.426988	2075	broad
ppeak1003	chr5	56060021	56062096	0.296386	2075	broad
ppeak1004	chr1	14489862	14491936	0.483124	2074	broad
ppeak1005	chr12	22061316	22063390	0.714561	2074	broad
ppeak1006	chr13	71706006	71708080	0.613308	2074	broad
ppeak1007	chr6	19890742	19892816	0.613308	2074	broad
ppeak1008	chr1	30981619	30983692	0.512783	2073	broad
ppeak1009	chr1	119020648	119022721	0.676315	2073	broad
ppeak1010	chr14	22796534	22798607	0.585625	2073	broad
ppeak1011	chr14	121467803	121469876	0.366618	2073	broad
ppeak1012	chr6	51400917	51402990	0.635794	2073	broad
ppeak1013	chr8	19134621	19136694	0.418717	2073	broad
ppeak1014	chr10	10156738	10158810	0.594595	2072	broad
ppeak1015	chr14	63530920	63532991	0.15548	2071	broad
ppeak1016	chr3	56810354	56812425	0.756156	2071	broad
ppeak1017	chrX	61551122	61553193	0.188798	2071	broad
ppeak1018	chr10	28995657	28997727	0.728502	2070	broad
ppeak1019	chr12	2520838	2522908	0.418357	2070	broad
ppeak1020	chr13	135782880	135784950	0.584058	2070	broad
ppeak1021	chr10	51453594	51455663	0.295312	2069	broad
ppeak1022	chr16	24644262	24646331	0.347511	2069	broad
ppeak1023	chr3	68598450	68600519	0.476075	2069	broad
ppeak1024	chr5	27251378	27253447	0.801837	2069	broad
ppeak1025	chrUn_NW_018085018v1	427752	429821	0.325278	2069	broad
ppeak1026	chr11	62437956	62440024	0.404739	2068	broad
ppeak1027	chr15	85148393	85150461	0.428917	2068	broad
ppeak1028	chr3	76837410	76839478	0.647969	2068	broad
ppeak1029	chr5	42642495	42644563	0.716634	2068	broad
ppeak1030	chr3	87388820	87390887	0.731495	2067	broad
ppeak1031	chr5	73729000	73731067	0.369134	2067	broad
ppeak1032	chr6	135605583	135607650	0.626996	2067	broad
ppeak1033	chr7	49832031	49834098	0.567005	2067	broad
ppeak1034	chr1	83849147	83851213	0.338335	2066	broad
ppeak1035	chr15	23676104	23678170	0.531946	2066	broad
ppeak1036	chr7	86105704	86107770	0.590029	2066	broad
ppeak1037	chr8	47607653	47609719	0.600194	2066	broad
ppeak1038	chr2	88022785	88024850	0.909443	2065	broad
ppeak1039	chr3	46965935	46968000	0.803874	2065	broad
ppeak1040	chrY	25243434	25245499	0.646005	2065	broad
ppeak1041	chr1	261406362	261408426	0.404554	2064	broad
ppeak1042	chr1	272453298	272455362	0.906492	2064	broad
ppeak1043	chr15	95512804	95514868	0.357558	2064	broad
ppeak1044	chr17	34884126	34886190	0.44719	2064	broad
ppeak1045	chr3	8404211	8406275	0.573159	2064	broad
ppeak1046	chr5	47846558	47848622	0.593992	2064	broad
ppeak1047	chr12	48484722	48486785	0.869607	2063	broad
ppeak1048	chr6	141958755	141960818	0.235095	2063	broad
ppeak1049	chr1	268565578	268567640	0.809893	2062	broad
ppeak1050	chr13	26668445	26670507	0.547527	2062	broad
ppeak1051	chr17	48151823	48153885	0.747818	2062	broad
ppeak1052	chr3	37753176	37755238	0.715325	2062	broad
ppeak1053	chr3	73830281	73832342	0.647744	2061	broad
ppeak1054	chr7	22640941	22643002	0.655022	2061	broad
ppeak1055	chr1	90298916	90300976	0.687864	2060	broad
ppeak1056	chr16	21555274	21557334	0.746117	2060	broad
ppeak1057	chr8	78385861	78387921	0.442718	2060	broad
ppeak1058	chr14	91516432	91518491	0.248179	2059	broad
ppeak1059	chr18	5778973	5781032	0.626032	2059	broad
ppeak1060	chr3	101602983	101605042	0.541525	2059	broad
ppeak1061	chr9	39789392	39791451	0.727538	2059	broad
ppeak1062	chr2	6334117	6336175	0.636054	2058	broad
ppeak1063	chr4	122305328	122307386	0.619048	2058	broad
ppeak1064	chr14	124161655	124163712	0.652893	2057	broad
ppeak1065	chr4	89237160	89239217	0.447739	2057	broad
ppeak1066	chr5	13067435	13069492	0.109383	2057	broad
ppeak1067	chr7	30318956	30321013	0.431211	2057	broad
ppeak1068	chr14	38482446	38484502	0.441634	2056	broad
ppeak1069	chr14	51101659	51103715	0.766537	2056	broad
ppeak1070	chr3	23719057	23721113	0.698444	2056	broad
ppeak1071	chr11	2915474	2917529	0.577129	2055	broad
ppeak1072	chr13	100442499	100444554	0.674939	2055	broad
ppeak1073	chr2	97646865	97648919	0.610029	2054	broad
ppeak1074	chr5	87352484	87354538	0.401168	2054	broad
ppeak1075	chr7	23014257	23016311	0.420643	2054	broad
ppeak1076	chr7	98820941	98822995	0.530185	2054	broad
ppeak1077	chr14	49533283	49535336	0.405261	2053	broad
ppeak1078	chr14	73805258	73807311	0.629323	2053	broad
ppeak1079	chr14	47798954	47801006	0.61306	2052	broad
ppeak1080	chr15	140222570	140224622	0.833821	2052	broad
ppeak1081	chr5	8743296	8745348	0.785088	2052	broad
ppeak1082	chr1	230544111	230546162	0.298391	2051	broad
ppeak1083	chr12	20003038	20005089	0.351536	2051	broad
ppeak1084	chr13	122075875	122077926	0.690395	2051	broad
ppeak1085	chr18	9529246	9531297	0.156509	2051	broad
ppeak1086	chr5	87279797	87281848	0.0682594	2051	broad
ppeak1087	chr12	20507852	20509902	0.485854	2050	broad
ppeak1088	chr14	75991517	75993567	0.549756	2050	broad
ppeak1089	chr15	48347515	48349565	0.747805	2050	broad
ppeak1090	chr15	56199980	56202030	0.752683	2050	broad
ppeak1091	chr15	59672293	59674343	0.446829	2050	broad
ppeak1092	chr18	28945210	28947260	0.137561	2050	broad
ppeak1093	chr2	6640090	6642140	0.839024	2050	broad
ppeak1094	chr6	27627643	27629693	0.444878	2050	broad
ppeak1095	chr13	92515626	92517675	0.621279	2049	broad
ppeak1096	chr15	66569442	66571491	0.593948	2049	broad
ppeak1097	chr4	7814669	7816718	0.870181	2049	broad
ppeak1098	chr7	13377626	13379675	0.70327	2049	broad
ppeak1099	chr9	64925673	64927722	0.413372	2049	broad
ppeak1100	chr1	162734456	162736504	0.703125	2048	broad
ppeak1101	chr13	96495853	96497900	0.75574	2047	broad
ppeak1102	chr2	58573170	58575217	0.803127	2047	broad
ppeak1103	chr6	81238205	81240252	0.507084	2047	broad
ppeak1104	chr7	32788292	32790339	1.02394	2047	broad
ppeak1105	chr12	53495634	53497680	0.128055	2046	broad
ppeak1106	chr5	11264538	11266584	0.646628	2046	broad
ppeak1107	chr7	22778231	22780277	0.509775	2046	broad
ppeak1108	chr8	130589541	130591587	0.615347	2046	broad
ppeak1109	chr8	131471818	131473864	0.584555	2046	broad
ppeak1110	chr1	222474379	222476424	0.538875	2045	broad
ppeak1111	chr13	147898580	147900625	0.43912	2045	broad
ppeak1112	chr14	50324688	50326732	0.247554	2044	broad
ppeak1113	chr3	53032056	53034100	0.6091	2044	broad
ppeak1114	chr4	98118926	98120970	0.408513	2044	broad
ppeak1115	chr6	312484	314528	0.561155	2044	broad
ppeak1116	chr1	51312307	51314350	0.470387	2043	broad
ppeak1117	chr13	192422528	192424571	0.618698	2043	broad
ppeak1118	chr6	89248312	89250355	0.761625	2043	broad
ppeak1119	chr14	66589807	66591849	0.53428	2042	broad
ppeak1120	chr15	43787123	43789165	0.238492	2042	broad
ppeak1121	chr7	93083140	93085182	0.682174	2042	broad
ppeak1122	chr13	34819499	34821540	0.601666	2041	broad
ppeak1123	chr13	56804201	56806242	0.312592	2041	broad
ppeak1124	chr2	42165103	42167144	0.359628	2041	broad
ppeak1125	chr13	110587406	110589446	0.723529	2040	broad
ppeak1126	chr2	27044007	27046047	0.328431	2040	broad
ppeak1127	chr3	69700590	69702630	0.665196	2040	broad
ppeak1128	chr10	68527620	68529659	0.83178	2039	broad
ppeak1129	chr13	75604597	75606636	0.602746	2039	broad
ppeak1130	chr14	30697835	30699874	0.718489	2039	broad
ppeak1131	chr14	73323537	73325576	0.699853	2039	broad
ppeak1132	chr14	132042361	132044400	0.442374	2039	broad
ppeak1133	chr16	51906341	51908380	0.601766	2039	broad
ppeak1134	chr4	117066889	117068928	0.607651	2039	broad
ppeak1135	chr1	113581824	113583862	0.36948	2038	broad
ppeak1136	chr12	50679261	50681299	0.581943	2038	broad
ppeak1137	chr5	9179625	9181663	0.412169	2038	broad
ppeak1138	chr6	95701045	95703083	0.612365	2038	broad
ppeak1139	chr9	102433939	102435977	0.741904	2038	broad
ppeak1140	chrY	42726517	42728555	0.205103	2038	broad
ppeak1141	chr3	41570897	41572934	0.664212	2037	broad
ppeak1142	chr6	165823584	165825621	0.548355	2037	broad
ppeak1143	chr1	179610530	179612566	0.662083	2036	broad
ppeak1144	chr13	61067111	61069147	0.479862	2036	broad
ppeak1145	chr9	64033855	64035891	0.87721	2036	broad
ppeak1146	chr1	250367505	250369540	0.475676	2035	broad
ppeak1147	chr8	108313674	108315709	0.275184	2035	broad
ppeak1148	chr1	17136600	17138634	0.345133	2034	broad
ppeak1149	chr4	77108876	77110910	0.641101	2034	broad
ppeak1150	chr8	1352772	1354806	0.80531	2034	broad
ppeak1151	chr8	135844525	135846559	0.831367	2034	broad
ppeak1152	chr4	77082754	77084787	0.515494	2033	broad
ppeak1153	chr18	2787347	2789379	0.134843	2032	broad
ppeak1154	chr2	150660271	150662303	0.856299	2032	broad
ppeak1155	chr3	319684	321716	0.410433	2032	broad
ppeak1156	chr7	5058026	5060058	0.606791	2032	broad
ppeak1157	chr1	111374887	111376918	0.769079	2031	broad
ppeak1158	chr18	42213356	42215387	0.331856	2031	broad
ppeak1159	chr2	29892	31923	0.730182	2031	broad
ppeak1160	chr3	17487005	17489036	0.553914	2031	broad
ppeak1161	chr1	164656096	164658126	0.830542	2030	broad
ppeak1162	chr1	238139793	238141823	0.422167	2030	broad
ppeak1163	chr15	48135442	48137472	0.603448	2030	broad
ppeak1164	chr18	42650506	42652536	0.826108	2030	broad
ppeak1165	chr2	59012022	59014052	0.762562	2030	broad
ppeak1166	chr6	81303021	81305051	0.531034	2030	broad
ppeak1167	chr1	209180762	209182791	0.498275	2029	broad
ppeak1168	chr17	32283691	32285720	0.378512	2029	broad
ppeak1169	chr2	66311743	66313772	0.596846	2029	broad
ppeak1170	chr2	77673270	77675299	0.830951	2029	broad
ppeak1171	chr5	21558693	21560722	0.481025	2029	broad
ppeak1172	chr6	1948442	1950471	0.647117	2029	broad
ppeak1173	chr6	69399797	69401826	0.680631	2029	broad
ppeak1174	chr1	4881678	4883706	0.749507	2028	broad
ppeak1175	chr3	117987581	117989609	0.818047	2028	broad
ppeak1176	chr4	64768153	64770181	0.602071	2028	broad
ppeak1177	chr8	55882124	55884152	0.196746	2028	broad
ppeak1178	chr9	64731734	64733762	0.557692	2028	broad
ppeak1179	chrUn_NW_018084979v1	1806386	1808414	0.517751	2028	broad
ppeak1180	chrY	9874157	9876185	0.366371	2028	broad
ppeak1181	chr13	35567776	35569803	0.198323	2027	broad
ppeak1182	chr7	89395622	89397649	0.689196	2027	broad
ppeak1183	chr8	115859270	115861297	0.573754	2027	broad
ppeak1184	chr2	61062041	61064066	0.76642	2025	broad
ppeak1185	chr3	72793208	72795233	0.505679	2025	broad
ppeak1186	chr2	58683091	58685115	0.648221	2024	broad
ppeak1187	chr2	78762509	78764533	0.83251	2024	broad
ppeak1188	chr1	268341801	268343824	0.26001	2023	broad
ppeak1189	chr13	122203551	122205574	0.607514	2023	broad
ppeak1190	chr14	103396129	103398152	0.531883	2023	broad
ppeak1191	chr3	101208539	101210562	0.712803	2023	broad
ppeak1192	chr6	36464686	36466709	0.716263	2023	broad
ppeak1193	chr7	39261353	39263376	0.435986	2023	broad
ppeak1194	chr8	30653544	30655567	0.294612	2023	broad
ppeak1195	chr13	12573868	12575890	0.619683	2022	broad
ppeak1196	chr15	110788454	110790475	0.757546	2021	broad
ppeak1197	chr15	121292682	121294703	0.580406	2021	broad
ppeak1198	chr6	138434352	138436373	0.693221	2021	broad
ppeak1199	chr14	59366922	59368942	0.638119	2020	broad
ppeak1200	chr6	56010817	56012837	0.593564	2020	broad
ppeak1201	chr2	131015434	131017453	0.468549	2019	broad
ppeak1202	chr7	49622210	49624229	0.112927	2019	broad
ppeak1203	chr18	20833762	20835780	0.77552	2018	broad
ppeak1204	chr2	69235305	69237323	0.262636	2018	broad
ppeak1205	chrX	19907902	19909920	0.310208	2018	broad
ppeak1206	chr5	19608792	19610809	0.805652	2017	broad
ppeak1207	chr1	215608199	215610215	0.428075	2016	broad
ppeak1208	chr10	53313897	53315913	0.527778	2016	broad
ppeak1209	chr13	80788662	80790678	0.109127	2016	broad
ppeak1210	chr1	215506553	215508568	0.640695	2015	broad
ppeak1211	chr10	47209067	47211082	0.416377	2015	broad
ppeak1212	chr12	52434551	52436566	0.427295	2015	broad
ppeak1213	chr2	26579589	26581604	0.724069	2015	broad
ppeak1214	chr2	108255155	108257170	0.604963	2015	broad
ppeak1215	chr3	23673101	23675116	0.0704715	2015	broad
ppeak1216	chr1	126699056	126701070	0.475174	2014	broad
ppeak1217	chr3	40828991	40831005	0.23138	2014	broad
ppeak1218	chr7	113658954	113660968	0.706554	2014	broad
ppeak1219	chrX	14209139	14211153	0.277557	2014	broad
ppeak1220	chr1	55617545	55619558	0.784401	2013	broad
ppeak1221	chr4	33703844	33705857	0.628415	2013	broad
ppeak1222	chr5	10150472	10152485	0.132141	2013	broad
ppeak1223	chr16	47498514	47500526	0.571074	2012	broad
ppeak1224	chr2	60566353	60568365	0.619781	2012	broad
ppeak1225	chr8	118505631	118507643	0.677932	2012	broad
ppeak1226	chr13	3200438	3202449	0.117852	2011	broad
ppeak1227	chr12	52495807	52497817	0.420398	2010	broad
ppeak1228	chr7	94789385	94791395	0.637811	2010	broad
ppeak1229	chrX	8193807	8195817	0.116915	2010	broad
ppeak1230	chr1	90649927	90651936	0.628173	2009	broad
ppeak1231	chr11	76653104	76655113	0.827277	2009	broad
ppeak1232	chr3	22654138	22656147	0.706819	2009	broad
ppeak1233	chr3	120096412	120098421	0.639124	2009	broad
ppeak1234	chr5	75835445	75837453	0.125498	2008	broad
ppeak1235	chr5	80066595	80068603	0.5249	2008	broad
ppeak1236	chr1	180068216	180070223	0.473842	2007	broad
ppeak1237	chr4	79685975	79687982	0.662182	2007	broad
ppeak1238	chr9	85996284	85998291	0.631789	2007	broad
ppeak1239	chr9	17333157	17335163	0.759222	2006	broad
ppeak1240	chr4	4547798	4549803	0.328678	2005	broad
ppeak1241	chr9	42982915	42984920	0.746135	2005	broad
ppeak1242	chr14	75117752	75119756	0.868263	2004	broad
ppeak1243	chr5	59727932	59729936	0.519461	2004	broad
ppeak1244	chr13	201009482	201011485	0.970544	2003	broad
ppeak1245	chr15	48441876	48443879	0.802796	2003	broad
ppeak1246	chr17	32238078	32240081	0.710434	2003	broad
ppeak1247	chr4	50507080	50509083	0.492262	2003	broad
ppeak1248	chr6	103963986	103965989	0.727409	2003	broad
ppeak1249	chr6	106917237	106919240	0.740389	2003	broad
ppeak1250	chr11	9616640	9618642	0.0684316	2002	broad
ppeak1251	chr15	106995803	106997805	0.793706	2002	broad
ppeak1252	chr3	92812645	92814647	0.528971	2002	broad
ppeak1253	chr5	69460464	69462466	0.71978	2002	broad
ppeak1254	chr7	20036142	20038144	0.585914	2002	broad
ppeak1255	chr1	161187420	161189421	0.453273	2001	broad
ppeak1256	chr12	22873868	22875869	0.867066	2001	broad
ppeak1257	chr3	60141524	60143525	0.546227	2001	broad
ppeak1258	chr9	66433634	66435635	0.505247	2001	broad
ppeak1259	chr1	227574233	227576232	0.150075	1999	broad
ppeak1260	chr10	19285094	19287093	0.155578	1999	broad
ppeak1261	chr4	108906087	108908086	0.757879	1999	broad
ppeak1262	chr6	86091473	86093472	0.590795	1999	broad
ppeak1263	chr8	35004274	35006273	0.304652	1999	broad
ppeak1264	chr8	71982876	71984875	0.705353	1999	broad
ppeak1265	chr14	113230432	113232430	0.185686	1998	broad
ppeak1266	chr17	41093363	41095361	0.717217	1998	broad
ppeak1267	chr18	10331234	10333232	0.47047	1998	broad
ppeak1268	chr6	159059029	159061027	0.590591	1998	broad
ppeak1269	chr5	92935695	92937692	0.743615	1997	broad
ppeak1270	chr6	13523715	13525712	0.643966	1997	broad
ppeak1271	chr8	71601620	71603617	0.381072	1997	broad
ppeak1272	chr9	44211307	44213304	0.778668	1997	broad
ppeak1273	chr1	52890676	52892672	0.357715	1996	broad
ppeak1274	chr13	145364578	145366574	0.183868	1996	broad
ppeak1275	chr3	128865560	128867556	0.569639	1996	broad
ppeak1276	chr5	67320333	67322329	0.652806	1996	broad
ppeak1277	chr6	159313100	159315096	0.534068	1996	broad
ppeak1278	chr1	127813046	127815041	0.746867	1995	broad
ppeak1279	chr12	60853371	60855366	0.613033	1995	broad
ppeak1280	chr13	100077967	100079962	0.709774	1995	broad
ppeak1281	chr6	146050951	146052946	0.0972431	1995	broad
ppeak1282	chr8	118163469	118165464	0.514787	1995	broad
ppeak1283	chr17	40097773	40099767	0.436309	1994	broad
ppeak1284	chr2	2502866	2504860	0.454865	1994	broad
ppeak1285	chr7	38328471	38330465	0.599799	1994	broad
ppeak1286	chr8	74418807	74420801	0.281846	1994	broad
ppeak1287	chr12	1195443	1197436	0.680381	1993	broad
ppeak1288	chr15	101318300	101320293	0.548419	1993	broad
ppeak1289	chr5	51862921	51864914	0.379328	1993	broad
ppeak1290	chr6	45418166	45420159	0.463121	1993	broad
ppeak1291	chr9	10814063	10816056	0.227296	1993	broad
ppeak1292	chr11	4053237	4055229	0.592871	1992	broad
ppeak1293	chr11	78708128	78710120	0.570281	1992	broad
ppeak1294	chr13	152003386	152005378	0.554217	1992	broad
ppeak1295	chr2	61036680	61038672	0.812751	1992	broad
ppeak1296	chr2	80535883	80537875	0.381024	1992	broad
ppeak1297	chr6	43847022	43849014	0.723394	1992	broad
ppeak1298	chr9	137053947	137055939	0.550201	1992	broad
ppeak1299	chr1	169595646	169597637	0.517328	1991	broad
ppeak1300	chr12	1480779	1482770	0.679056	1991	broad
ppeak1301	chr12	58938036	58940027	0.314917	1991	broad
ppeak1302	chr13	122094329	122096320	0.634355	1991	broad
ppeak1303	chr15	31973842	31975833	0.53993	1991	broad
ppeak1304	chr3	58999186	59001177	0.723757	1991	broad
ppeak1305	chr5	21123861	21125852	0.666499	1991	broad
ppeak1306	chr5	104393036	104395027	0.535409	1991	broad
ppeak1307	chr6	17772955	17774946	0.676042	1991	broad
ppeak1308	chr6	54705822	54707813	0.472627	1991	broad
ppeak1309	chr12	46461628	46463618	0.643216	1990	broad
ppeak1310	chr14	108032210	108034200	0.826131	1990	broad
ppeak1311	chr16	75375318	75377308	0.0914573	1990	broad
ppeak1312	chr4	79264847	79266837	0.382412	1990	broad
ppeak1313	chr5	67714817	67716807	0.768342	1990	broad
ppeak1314	chr1	29935811	29937800	0.552539	1989	broad
ppeak1315	chr6	145532896	145534885	0.676219	1989	broad
ppeak1316	chr1	149516023	149518011	0.764588	1988	broad
ppeak1317	chr2	46669293	46671281	0.672032	1988	broad
ppeak1318	chr6	59642101	59644089	0.555835	1988	broad
ppeak1319	chr7	25241958	25243946	0.727867	1988	broad
ppeak1320	chr4	99492700	99494687	0.602919	1987	broad
ppeak1321	chr11	11084118	11086104	0.333333	1986	broad
ppeak1322	chr6	14808242	14810228	0.600705	1986	broad
ppeak1323	chr6	84129352	84131338	0.43857	1986	broad
ppeak1324	chr8	824139	826125	0.580564	1986	broad
ppeak1325	chr11	5998760	6000745	0.484131	1985	broad
ppeak1326	chr13	133181871	133183856	0.761713	1985	broad
ppeak1327	chr14	40602001	40603986	0.674559	1985	broad
ppeak1328	chr15	29720087	29722072	0.594458	1985	broad
ppeak1329	chr3	101957160	101959145	0.669018	1985	broad
ppeak1330	chr5	94016915	94018900	0.346599	1985	broad
ppeak1331	chr7	20880435	20882420	0.694207	1985	broad
ppeak1332	chr5	21110924	21112908	0.414819	1984	broad
ppeak1333	chr14	14576463	14578446	0.483106	1983	broad
ppeak1334	chr15	68742098	68744081	0.447806	1983	broad
ppeak1335	chr2	7283805	7285788	0.652547	1983	broad
ppeak1336	chr3	8374480	8376463	0.172466	1983	broad
ppeak1337	chr5	62350211	62352194	0.496218	1983	broad
ppeak1338	chr1	25735413	25737395	0.775479	1982	broad
ppeak1339	chr11	47759065	47761047	0.608981	1982	broad
ppeak1340	chr12	1098414	1100396	0.706862	1982	broad
ppeak1341	chr5	99357448	99359430	0.659435	1982	broad
ppeak1342	chr6	166552049	166554031	0.800202	1982	broad
ppeak1343	chr7	21605985	21607967	0.354692	1982	broad
ppeak1344	chr12	4285809	4287790	0.174154	1981	broad
ppeak1345	chr2	70953754	70955735	0.699647	1981	broad
ppeak1346	chr18	10449979	10451959	0.722222	1980	broad
ppeak1347	chr2	9664815	9666795	0.477273	1980	broad
ppeak1348	chr5	43912884	43914864	0.49798	1980	broad
ppeak1349	chr6	4502687	4504667	0.617677	1980	broad
ppeak1350	chr6	79809179	79811159	0.623737	1980	broad
ppeak1351	chr6	158536023	158538003	0.365152	1980	broad
ppeak1352	chr12	4346317	4348296	0.535119	1979	broad
ppeak1353	chr17	40170354	40172333	0.397676	1979	broad
ppeak1354	chr17	41753457	41755436	0.342597	1979	broad
ppeak1355	chr6	34318025	34320004	0.558868	1979	broad
ppeak1356	chr6	62937514	62939493	0.631632	1979	broad
ppeak1357	chrX	12223721	12225700	0.34664	1979	broad
ppeak1358	chr1	268755708	268757686	0.670374	1978	broad
ppeak1359	chr11	21870761	21872739	0.729525	1978	broad
ppeak1360	chr3	111327701	111329679	0.559656	1978	broad
ppeak1361	chr4	72880799	72882777	0.712336	1978	broad
ppeak1362	chr5	63794536	63796514	0.353387	1978	broad
ppeak1363	chr8	72717924	72719902	0.581901	1978	broad
ppeak1364	chr8	73303333	73305311	0.916582	1978	broad
ppeak1365	chr9	48357105	48359083	0.517189	1978	broad
ppeak1366	chrX	94884488	94886465	0.359636	1977	broad
ppeak1367	chr1	239491695	239493671	0.73836	1976	broad
ppeak1368	chr12	45172180	45174156	0.773785	1976	broad
ppeak1369	chr14	28256156	28258132	0.671559	1976	broad
ppeak1370	chr16	50988995	50990971	0.182186	1976	broad
ppeak1371	chr4	80589726	80591702	0.523785	1976	broad
ppeak1372	chr6	115019500	115021476	0.38917	1976	broad
ppeak1373	chr15	76901566	76903541	0.190886	1975	broad
ppeak1374	chr8	23458421	23460396	0.279494	1975	broad
ppeak1375	chrX	30613396	30615371	0.347342	1975	broad
ppeak1376	chr1	143538635	143540609	0.901216	1974	broad
ppeak1377	chr14	126498002	126499976	0.304458	1974	broad
ppeak1378	chr3	33891344	33893318	0.568896	1974	broad
ppeak1379	chr7	38079686	38081660	0.473658	1974	broad
ppeak1380	chr9	72183855	72185829	0.778116	1974	broad
ppeak1381	chr1	19755548	19757521	0.623923	1973	broad
ppeak1382	chr14	76472824	76474797	0.580841	1973	broad
ppeak1383	chr18	50565505	50567478	0.52965	1973	broad
ppeak1384	chr4	98826685	98828658	0.44298	1973	broad
ppeak1385	chr4	110196420	110198393	0.612266	1973	broad
ppeak1386	chr6	108116003	108117976	0.814496	1973	broad
ppeak1387	chrX	87150637	87152610	0.326913	1973	broad
ppeak1388	chr1	21800420	21802392	0.572008	1972	broad
ppeak1389	chr15	54093837	54095809	0.697769	1972	broad
ppeak1390	chr5	51536476	51538448	0.215517	1972	broad
ppeak1391	chr10	32754983	32756954	0.685946	1971	broad
ppeak1392	chr11	18543205	18545176	0.219685	1971	broad
ppeak1393	chr13	189714550	189716521	0.450533	1971	broad
ppeak1394	chr6	48942773	48944744	0.495687	1971	broad
ppeak1395	chr8	12547636	12549607	0.606799	1971	broad
ppeak1396	chrX	101478303	101480274	0.462202	1971	broad
[truncated: 27,883 more rows]

## Sheet: pig_lung
Region	Chr	Start	End	Peak intensity(tags/bp)	Length(bp)	Type
[truncated: 27,054 more rows]

[truncated: 13 more sheets: pig_spleen, human_adipose, human_brain, human_muscle, human_liver, human_lung, human_spleen, mouse_adipose, mouse_brain, mouse_muscle, mouse_liver, mouse_lung, mouse_spleen]
