# Supplementary material for: A Comparative Analysis of Super-Enhancers and Broad H3K4me3 Domains in Pig, Human, and Mouse Tissues
Source: Front Genet. 2021 Nov 24;12:701049. doi: 10.3389/fgene.2021.701049 (PMC8652260; doi:10.3389/fgene.2021.701049)
Supplement: Supplementary file 6 [file Table4.XLSX]

## Sheet: Description
*_SE_TE showing the tissue-specific information of SEs and TEs in each species
*_BD_ND showing the tissue-specific information of BDs and NDs in each species

## Sheet: pig_SE_TE
tissue	total	type	size	uniq	per
Adipose	850	SE	2000	492	57.8824
Brain	1169	SE	2000	886	75.7913
Liver	1041	SE	2000	862	82.805
Lung	839	SE	2000	482	57.4493
Muscle	1044	SE	2000	768	73.5632
Spleen	727	SE	2000	640	88.033
Adipose	12479	TE	2000	2944	23.5916
Brain	30064	TE	2000	17858	59.3999
Liver	18138	TE	2000	8350	46.0359
Lung	13652	TE	2000	3221	23.5936
Muscle	22078	TE	2000	9985	45.226
Spleen	17233	TE	2000	9839	57.0939
Adipose	850	SE	4000	406	47.7647
Brain	1169	SE	4000	788	67.408
Liver	1041	SE	4000	786	75.5043
Lung	839	SE	4000	397	47.3182
Muscle	1044	SE	4000	662	63.41
Spleen	727	SE	4000	581	79.9175
Adipose	12479	TE	4000	2073	16.6119
Brain	30064	TE	4000	15169	50.4557
Liver	18138	TE	4000	6609	36.4373
Lung	13652	TE	4000	2255	16.5177
Muscle	22078	TE	4000	7733	35.0258
Spleen	17233	TE	4000	7895	45.8133
Adipose	850	SE	8000	297	34.9412
Brain	1169	SE	8000	644	55.0898
Liver	1041	SE	8000	691	66.3785
Lung	839	SE	8000	300	35.7569
Muscle	1044	SE	8000	547	52.3946
Spleen	727	SE	8000	515	70.8391
Adipose	12479	TE	8000	1075	8.61447
Brain	30064	TE	8000	11379	37.8493
Liver	18138	TE	8000	4349	23.9773
Lung	13652	TE	8000	1069	7.83035
Muscle	22078	TE	8000	4905	22.2167
Spleen	17233	TE	8000	5020	29.1302

## Sheet: pig_BD_ND
tissue	total	type	size	uniq	per
Adipose	1957	BD	2000	379	19.3664
Brain	1985	BD	2000	611	30.7809
Liver	1464	BD	2000	422	28.8251
Lung	1353	BD	2000	184	13.5994
Muscle	1700	BD	2000	255	15
Spleen	1248	BD	2000	233	18.6699
Adipose	37183	ND	2000	6464	17.3843
Brain	37718	ND	2000	9017	23.9064
Liver	27815	ND	2000	3083	11.0839
Lung	25701	ND	2000	932	3.62632
Muscle	32292	ND	2000	4247	13.1519
Spleen	23709	ND	2000	1299	5.47893
Adipose	1957	BD	4000	378	19.3153
Brain	1985	BD	4000	609	30.6801
Liver	1464	BD	4000	422	28.8251
Lung	1353	BD	4000	182	13.4516
Muscle	1700	BD	4000	255	15
Spleen	1248	BD	4000	233	18.6699
Adipose	37183	ND	4000	5747	15.456
Brain	37718	ND	4000	8050	21.3426
Liver	27815	ND	4000	2634	9.46971
Lung	25701	ND	4000	778	3.02712
Muscle	32292	ND	4000	3583	11.0956
Spleen	23709	ND	4000	1050	4.4287
Adipose	1957	BD	8000	376	19.2131
Brain	1985	BD	8000	602	30.3275
Liver	1464	BD	8000	415	28.347
Lung	1353	BD	8000	179	13.2299
Muscle	1700	BD	8000	251	14.7647
Spleen	1248	BD	8000	226	18.109
Adipose	37183	ND	8000	4304	11.5752
Brain	37718	ND	8000	6276	16.6393
Liver	27815	ND	8000	1860	6.68704
Lung	25701	ND	8000	541	2.10498
Muscle	32292	ND	8000	2489	7.70779
Spleen	23709	ND	8000	681	2.87233

## Sheet: human_SE_TE
tissue	total	type	size	uniq	per
Adipose	540	SE	2000	393	72.7778
Brain	410	SE	2000	315	76.8293
Liver	797	SE	2000	647	81.1794
Lung	461	SE	2000	296	64.2082
Muscle	744	SE	2000	567	76.2097
Spleen	1221	SE	2000	1071	87.715
Adipose	7862	TE	2000	3582	45.5609
Brain	6234	TE	2000	3671	58.8868
Liver	23013	TE	2000	15143	65.8019
Lung	4691	TE	2000	1522	32.4451
Muscle	7493	TE	2000	3683	49.1525
Spleen	20562	TE	2000	13586	66.0733
Adipose	540	SE	4000	344	63.7037
Brain	410	SE	4000	289	70.4878
Liver	797	SE	4000	581	72.8984
Lung	461	SE	4000	229	49.6746
Muscle	744	SE	4000	521	70.0269
Spleen	1221	SE	4000	1000	81.9001
Adipose	7862	TE	4000	2751	34.9911
Brain	6234	TE	4000	3095	49.6471
Liver	23013	TE	4000	12701	55.1905
Lung	4691	TE	4000	1050	22.3833
Muscle	7493	TE	4000	2915	38.903
Spleen	20562	TE	4000	11399	55.4372
Adipose	540	SE	8000	281	52.037
Brain	410	SE	8000	253	61.7073
Liver	797	SE	8000	493	61.857
Lung	461	SE	8000	151	32.7549
Muscle	744	SE	8000	457	61.4247
Spleen	1221	SE	8000	890	72.8911
Adipose	7862	TE	8000	1840	23.4037
Brain	6234	TE	8000	2327	37.3276
Liver	23013	TE	8000	9638	41.8807
Lung	4691	TE	8000	545	11.618
Muscle	7493	TE	8000	2011	26.8384
Spleen	20562	TE	8000	8613	41.8879

## Sheet: human_BD_ND
tissue	total	type	size	uniq	per
Adipose	1000	BD	2000	259	25.9
Brain	1000	BD	2000	413	41.3
Liver	1368	BD	2000	488	35.6725
Lung	1000	BD	2000	321	32.1
Muscle	1000	BD	2000	334	33.4
Spleen	1084	BD	2000	409	37.7306
Adipose	19000	ND	2000	727	3.82632
Brain	19000	ND	2000	508	2.67368
Liver	25999	ND	2000	6290	24.1932
Lung	19000	ND	2000	260	1.36842
Muscle	19000	ND	2000	983	5.17368
Spleen	20603	ND	2000	3125	15.1677
Adipose	1000	BD	4000	247	24.7
Brain	1000	BD	4000	408	40.8
Liver	1368	BD	4000	476	34.7953
Lung	1000	BD	4000	310	31
Muscle	1000	BD	4000	320	32
Spleen	1084	BD	4000	386	35.6089
Adipose	19000	ND	4000	641	3.37368
Brain	19000	ND	4000	412	2.16842
Liver	25999	ND	4000	5372	20.6623
Lung	19000	ND	4000	187	0.984211
Muscle	19000	ND	4000	815	4.28947
Spleen	20603	ND	4000	2704	13.1243
Adipose	1000	BD	8000	238	23.8
Brain	1000	BD	8000	401	40.1
Liver	1368	BD	8000	466	34.0643
Lung	1000	BD	8000	303	30.3
Muscle	1000	BD	8000	297	29.7
Spleen	1084	BD	8000	381	35.1476
Adipose	19000	ND	8000	552	2.90526
Brain	19000	ND	8000	355	1.86842
Liver	25999	ND	8000	4444	17.093
Lung	19000	ND	8000	153	0.805263
Muscle	19000	ND	8000	659	3.46842
Spleen	20603	ND	8000	2172	10.5422

## Sheet: mouse_SE_TE
tissue	total	type	size	uniq	per
Adipose	727	SE	2000	610	83.9065
Brain	351	SE	2000	305	86.8946
Liver	601	SE	2000	524	87.188
Lung	629	SE	2000	508	80.7631
Muscle	485	SE	2000	383	78.9691
Spleen	725	SE	2000	656	90.4828
Adipose	12246	TE	2000	7521	61.416
Brain	9843	TE	2000	7606	77.2732
Liver	10098	TE	2000	6301	62.3985
Lung	9348	TE	2000	5301	56.7073
Muscle	4491	TE	2000	2379	52.9726
Spleen	6922	TE	2000	4121	59.5348
Adipose	727	SE	4000	557	76.6162
Brain	351	SE	4000	289	82.3362
Liver	601	SE	4000	488	81.198
Lung	629	SE	4000	449	71.3831
Muscle	485	SE	4000	343	70.7216
Spleen	725	SE	4000	622	85.7931
Adipose	12246	TE	4000	6152	50.2368
Brain	9843	TE	4000	6881	69.9075
Liver	10098	TE	4000	5228	51.7726
Lung	9348	TE	4000	4315	46.1596
Muscle	4491	TE	4000	1909	42.5072
Spleen	6922	TE	4000	3376	48.772
Adipose	727	SE	8000	492	67.6754
Brain	351	SE	8000	263	74.9288
Liver	601	SE	8000	435	72.3794
Lung	629	SE	8000	369	58.6645
Muscle	485	SE	8000	309	63.7113
Spleen	725	SE	8000	575	79.3103
Adipose	12246	TE	8000	4622	37.7429
Brain	9843	TE	8000	5804	58.9658
Liver	10098	TE	8000	3975	39.3642
Lung	9348	TE	8000	3117	33.344
Muscle	4491	TE	8000	1324	29.4812
Spleen	6922	TE	8000	2480	35.8278

## Sheet: mouse_BD_ND
tissue	total	type	size	uniq	per
Adipose	1425	BD	2000	546	38.3158
Brain	1001	BD	2000	435	43.4565
Liver	803	BD	2000	253	31.5068
Lung	884	BD	2000	136	15.3846
Muscle	1000	BD	2000	275	27.5
Spleen	646	BD	2000	241	37.3065
Adipose	27077	ND	2000	2436	8.99657
Brain	19012	ND	2000	2589	13.6177
Liver	15254	ND	2000	1112	7.28989
Lung	16800	ND	2000	483	2.875
Muscle	19000	ND	2000	1822	9.58947
Spleen	12271	ND	2000	819	6.67427
Adipose	1425	BD	4000	531	37.2632
Brain	1001	BD	4000	430	42.957
Liver	803	BD	4000	252	31.3823
Lung	884	BD	4000	136	15.3846
Muscle	1000	BD	4000	269	26.9
Spleen	646	BD	4000	240	37.1517
Adipose	27077	ND	4000	1954	7.21646
Brain	19012	ND	4000	2216	11.6558
Liver	15254	ND	4000	910	5.96565
Lung	16800	ND	4000	386	2.29762
Muscle	19000	ND	4000	1577	8.3
Spleen	12271	ND	4000	689	5.61486
Adipose	1425	BD	8000	518	36.3509
Brain	1001	BD	8000	424	42.3576
Liver	803	BD	8000	249	31.0087
Lung	884	BD	8000	135	15.2715
Muscle	1000	BD	8000	261	26.1
Spleen	646	BD	8000	236	36.5325
Adipose	27077	ND	8000	1498	5.53237
Brain	19012	ND	8000	1896	9.97265
Liver	15254	ND	8000	728	4.77252
Lung	16800	ND	8000	324	1.92857
Muscle	19000	ND	8000	1277	6.72105
Spleen	12271	ND	8000	548	4.46581
