# Supplementary material for: A Comparative Analysis of Super-Enhancers and Broad H3K4me3 Domains in Pig, Human, and Mouse Tissues
Source: Front Genet. 2021 Nov 24;12:701049. doi: 10.3389/fgene.2021.701049 (PMC8652260; doi:10.3389/fgene.2021.701049)
Supplement: Supplementary file 7 [file Table1.XLSX]

## Sheet: pig
Tissue	Acession ID	Assay Type	Individual	Antibody	Ref
Adipose	SRR12697268	ChIP-Seq	rep1	H3K27ac	GSE158430
Adipose	SRR12697644	ChIP-Seq	rep1	H3K4me3	kern et al. 2021
Adipose	SRR12697090	RNA-Seq	rep1
Adipose	SRR12697269	ChIP-Seq	rep2	H3K27ac
Adipose	SRR12697645	ChIP-Seq	rep2	H3K4me3
Adipose	SRR12697091	RNA-Seq	rep2
Cortex	SRR12697280	ChIP-Seq	rep1	H3K27ac
Cortex	SRR12697656	ChIP-Seq	rep1	H3K4me3
Cortex	SRR12697102	RNA-Seq	rep1
Cortex	SRR12697281	ChIP-Seq	rep2	H3K27ac
Cortex	SRR12697657	ChIP-Seq	rep2	H3K4me3
Cortex	SRR12697103	RNA-Seq	rep2
Liver	SRR12697292	ChIP-Seq	rep1	H3K27ac
Liver	SRR12697668	ChIP-Seq	rep1	H3K4me3
Liver	SRR12697114	RNA-Seq	rep1
Liver	SRR12697293	ChIP-Seq	rep2	H3K27ac
Liver	SRR12697669	ChIP-Seq	rep2	H3K4me3
Liver	SRR12697115	RNA-Seq	rep2
Lung	SRR12697298	ChIP-Seq	rep1	H3K27ac
Lung	SRR12697674	ChIP-Seq	rep1	H3K4me3
Lung	SRR12697120	RNA-Seq	rep1
Lung	SRR12697299	ChIP-Seq	rep2	H3K27ac
Lung	SRR12697675	ChIP-Seq	rep2	H3K4me3
Lung	SRR12697121	RNA-Seq	rep2
Muscle	SRR12697304	ChIP-Seq	rep1	H3K27ac
Muscle	SRR12697680	ChIP-Seq	rep1	H3K4me3
Muscle	SRR12697126	RNA-Seq	rep1
Muscle	SRR12697305	ChIP-Seq	rep2	H3K27ac
Muscle	SRR12697681	ChIP-Seq	rep2	H3K4me3
Muscle	SRR12697127	RNA-Seq	rep2
Spleen	SRR12697310	ChIP-Seq	rep1	H3K27ac
Spleen	SRR12697686	ChIP-Seq	rep1	H3K4me3
Spleen	SRR12697132	RNA-Seq	rep1
Spleen	SRR12697311	ChIP-Seq	rep2	H3K27ac
Spleen	SRR12697687	ChIP-Seq	rep2	H3K4me3
Spleen	SRR12697133	RNA-Seq	rep2

## Sheet: human
Tissue	Accession ID	Assay Type	Individual	Antibody	Ref
Adipose	ENCFF088EVS	ChIP-seq	rep1	H3K4me3	ENCODE
Adipose	ENCFF364YCC	ChIP-seq	rep1	H3K27ac
Adipose	ENCFF654MBQ	ChIP-seq	rep1	Input
Brain	ENCFF275GXW	ChIP-seq	rep1	Input
Brain	ENCFF534HEE	ChIP-seq	rep1	H3K27ac
Brain	ENCFF752EJK	ChIP-seq	rep1	H3K4me3
Brain	ENCFF843SJQ	RNA-seq	rep1
Brain	ENCFF121DHE	RNA-seq	rep2
Liver	ENCFF343ZFY	ChIP-seq	rep1	H3K4me3
Liver	ENCFF367GAT	ChIP-seq	rep1	H3K27ac
Liver	ENCFF144LMJ	RNA-seq	rep1
Liver	ENCFF471WXG	ChIP-seq	rep1,2	Input
Liver	ENCFF143ULA	ChIP-seq	rep2	H3K27ac
Liver	ENCFF418WSX	ChIP-seq	rep2	H3K4me3
Lung	ENCFF868JVP	ChIP-seq	rep1	H3K27ac
Lung	ENCFF902ZAM	ChIP-seq	rep1	H3K4me3
Lung	ENCFF608PXO	RNA-seq	rep1
Lung	ENCFF238VLC	ChIP-seq	rep1,2	Input
Lung	ENCFF391TMO	ChIP-seq	rep1,2	Input
Spleen	ENCFF123UXQ	ChIP-seq	rep1	H3K27ac
Spleen	ENCFF310CQJ	ChIP-seq	rep1	Input
Spleen	ENCFF345CXL	ChIP-seq	rep1	H3K4me3
Spleen	ENCFF327LNK	ChIP-seq	rep1	Input
Spleen	ENCFF852ASX	ChIP-seq	rep1	H3K4me3
Spleen	ENCFF171ROO	RNA-seq	rep1
Spleen	ENCFF207KUE	ChIP-seq	rep2	Input
Spleen	ENCFF758PKL	ChIP-seq	rep2	H3K27ac
Spleen	ENCFF986OLG	ChIP-seq	rep2	H3K4me3
Muscle	ENCFF514TWP	ChIP-seq	rep1	Input-ac
Muscle	ENCFF547GCT	ChIP-seq	rep1	H3K27ac
Muscle	ENCFF559AQA	ChIP-seq	rep1	Input-me3
Muscle	ENCFF251WBK	ChIP-seq	rep1	H3K4me3

## Sheet: mouse
Tissue	Accession ID	Assay Type	Individual	Antibody	Ref
Adipose	ENCFF586HJW	ChIP-seq	rep1	Input	ENCODE
Adipose	ENCFF785LTQ	ChIP-seq	rep1	H3K4me3
Adipose	ENCFF816DOY	ChIP-seq	rep1	H3K27ac
Adipose	ENCFF043VMG	RNA-seq	rep1
Adipose	ENCFF667XQJ	ChIP-seq	rep2	Input
Adipose	ENCFF690WGB	ChIP-seq	rep2	H3K27ac
Adipose	ENCFF981HKP	ChIP-seq	rep2	H3K4me3
Adipose	ENCFF778YCH	RNA-seq	rep2
Forebrain	ENCFF098QXI	ChIP-seq	rep1	Input
Forebrain	ENCFF662LIH	ChIP-seq	rep1	H3K4me3
Forebrain	ENCFF713RCH	ChIP-seq	rep1	H3K27ac
Forebrain	ENCFF030KGD	RNA-seq	rep1
Forebrain	ENCFF358TSY	ChIP-seq	rep2	H3K4me3
Forebrain	ENCFF690QPU	ChIP-seq	rep2	Input
Forebrain	ENCFF922QVS	ChIP-seq	rep2	H3K27ac
Forebrain	ENCFF903WZG	RNA-seq	rep2
Liver	ENCFF463EKM	RNA-seq	rep1
Liver	ENCFF083QFQ	ChIP-seq	rep1	H3K27ac
Liver	ENCFF762YHN	ChIP-seq	rep1	H3K4me3
Liver	ENCFF834LUQ	ChIP-seq	rep1	Input
Liver	ENCFF056XSP	RNA-seq	rep2
Liver	ENCFF258MGQ	ChIP-seq	rep2	H3K4me3
Liver	ENCFF487NVD	ChIP-seq	rep2	Input
Liver	ENCFF760QVA	ChIP-seq	rep2	H3K27ac
Lung	ENCFF743OHK	ChIP-seq	rep1	Input
Lung	ENCFF745UMW	ChIP-seq	rep1	H3K4me3
Lung	ENCFF851TTW	ChIP-seq	rep1	H3K27ac
Lung	ENCFF630KND	RNA-seq	rep1
Lung	ENCFF490PCI	ChIP-seq	rep2	Input
Lung	ENCFF506WBB	ChIP-seq	rep2	H3K4me3
Lung	ENCFF931BXX	ChIP-seq	rep2	H3K27ac
Lung	ENCFF976PDQ	RNA-seq	rep2
Spleen	ENCFF430ADR	ChIP-seq	rep1	H3K4me3
Spleen	ENCFF699BJR	ChIP-seq	rep1	Input
Spleen	ENCFF786TUS	ChIP-seq	rep1	H3K27ac
Spleen	ENCFF226UNW	RNA-seq	rep1
Spleen	ENCFF182KQR	ChIP-seq	rep2	H3K27ac
Spleen	ENCFF470APL	ChIP-seq	rep2	Input
Spleen	ENCFF564ZMK	ChIP-seq	rep2	H3K4me3
Spleen	ENCFF173QYK	RNA-seq	rep2
Muscle	SRR10758588	ChIP-seq	rep1	Input-ac	GSE164543
Muscle	SRR10758590	ChIP-seq	rep1	H3K27ac
Muscle	SRR10758594	ChIP-seq	rep1	Input-me3
Muscle	SRR10758595	ChIP-seq	rep1	H3K4me3
