# Supplementary material for: A Comparative Analysis of Super-Enhancers and Broad H3K4me3 Domains in Pig, Human, and Mouse Tissues
Source: Front Genet. 2021 Nov 24;12:701049. doi: 10.3389/fgene.2021.701049 (PMC8652260; doi:10.3389/fgene.2021.701049)
Supplement: Supplementary file 8 [file Table5.XLSX]

## Sheet: Description
Seven categories	GO enriched terms are classified into seven categories according to enriched terms remarkably related to tissue identity
Pig_SE_GO	Top 20 enriched GO terms of SEs associated genes for eight pig tissues
Pig_BD_GO	Top 20 enriched GO terms of BDs associated genes for eight pig tissues
Human_SE_GO	Top 20 enriched GO terms of SEs associated genes for six human tissues
Human_BD_GO	Top 20 enriched GO terms of BDs associated genes for six human tissues
Mouse_SE_GO	Top 20 enriched GO terms of SEs associated genes for six mouse tissues
Mouse_BD_GO	Top 20 enriched GO terms of BDs associated genes for six mouse tissues
Pig_s_SE_GO	Top 20 enriched GO terms of pig functional conserved SEs associated genes for six tissues
Pig_s_BD_GO	Top 20 enriched GO terms of pig functional conserved BDs associated genes for six tissues
Liver_BD_GO	Top 20 enriched BDs associated genes for liver in pig, human and mouse from ArrayExpress accession number E-MTAB-2633

## Sheet: Seven categories
Category	related terms
C1	neuron
neuron/nervous/axon related processes	head
	axon
	cell projection
	nervous
	oligodendrocyte
	telencephalon
	cortex
	synapse
	forebrain
C2	muscle
muscle/myosin/actin related processes	sarcomere
	myofibril
	myosin
	fiber
	actin
C3	organic cyclic compound catabolic process
steroid/sterol/insulin related processes	aromatic compound catabolic process
	carboxylic acid biosynthetic process
	organic acid biosynthetic process
	cellular nitrogen compound catabolic process
	heterocycle catabolic process
	glutamine family amino acid metabolic process
	small molecule catabolic process
	lipid storage
	sterol metabolic process
	steroid metabolic process
	cholesterol metabolic proces
	oxoacid metabolic process
	rhythm
	organic anion transport
	anion transport
	phosphorus metabolic
	insulin
C4	leukocyte
immune-lymphoid-myeloid	lymphocyte
	immune
	B cell
	cytokine
	STAT
	myeloid
	lymphoid
	autophagic
	autophagy
	T cell
	hemopoiesis
C5	response to…factor
response to exteral stimulus	response to…stimulu
	response to…organism
C6	cell motility
cell migration-motility-assembly	locomotion
	cell assembly
	cell adhesion
	cell migration
	cell organization
C7	tube
tube-vasculature-epithelium	epithelium
	vasculature
	vessel
	endothelial
	angiogenesis

## Sheet: Pig_SE_GO
Description	pvalue	tissue
negative regulation of transcription by RNA polymerase II	1.12202e-06	Adipose
negative regulation of transcription, DNA-templated	1.56346e-05	Adipose
negative regulation of nucleobase-containing compound metabolic process	1.71383e-05	Adipose
negative regulation of RNA biosynthetic process	1.75412e-05	Adipose
negative regulation of nucleic acid-templated transcription	1.75412e-05	Adipose
negative regulation of RNA metabolic process	2.9726e-05	Adipose
cell morphogenesis	3.28923e-05	Adipose
negative regulation of cellular macromolecule biosynthetic process	3.33992e-05	Adipose
negative regulation of macromolecule biosynthetic process	4.75524e-05	Adipose
negative regulation of cellular biosynthetic process	5.72592e-05	Adipose
cell migration	5.7901e-05	Adipose
regulation of cell morphogenesis	7.10187e-05	Adipose
locomotion	7.29628e-05	Adipose
negative regulation of biosynthetic process	9.55305e-05	Adipose
cell motility	9.70752e-05	Adipose
localization of cell	9.70752e-05	Adipose
regulation of plasma membrane bounded cell projection organization	0.000528914	Adipose
regulation of cell-matrix adhesion	0.000585426	Adipose
regulation of cell projection organization	0.000610695	Adipose
circulatory system development	0.000953926	Adipose
actin cytoskeleton organization	2.01765e-05	Cerebellum
actin filament-based process	6.65683e-05	Cerebellum
cell morphogenesis	0.000299403	Cerebellum
regulation of cell morphogenesis	0.000339747	Cerebellum
cytoskeleton organization	0.000775082	Cerebellum
cell morphogenesis involved in neuron differentiation	0.000934899	Cerebellum
negative regulation of MAPK cascade	0.00121924	Cerebellum
cell projection organization	0.00149249	Cerebellum
regulation of cell shape	0.00156011	Cerebellum
regulation of axon extension	0.00156273	Cerebellum
regulation of anatomical structure morphogenesis	0.00202053	Cerebellum
plasma membrane bounded cell projection morphogenesis	0.00217256	Cerebellum
cell projection morphogenesis	0.0022809	Cerebellum
locomotion	0.00244685	Cerebellum
negative regulation of intracellular signal transduction	0.00250056	Cerebellum
cell part morphogenesis	0.00275903	Cerebellum
coronary vasculature development	0.00278615	Cerebellum
vasculogenesis	0.00305818	Cerebellum
regulation of extent of cell growth	0.00305818	Cerebellum
negative regulation of phosphorus metabolic process	0.00322498	Cerebellum
cell morphogenesis	4.6604e-10	Cortex
cell morphogenesis involved in differentiation	4.46339e-08	Cortex
plasma membrane bounded cell projection morphogenesis	1.0842e-07	Cortex
cell projection morphogenesis	1.22688e-07	Cortex
cell part morphogenesis	1.98986e-07	Cortex
cellular component morphogenesis	2.34502e-07	Cortex
cell morphogenesis involved in neuron differentiation	2.43907e-07	Cortex
neuron projection morphogenesis	1.03772e-06	Cortex
cell projection organization	1.99486e-06	Cortex
regulation of anatomical structure morphogenesis	4.21766e-06	Cortex
neuron development	7.43248e-06	Cortex
growth	8.45638e-06	Cortex
central nervous system development	8.6125e-06	Cortex
head development	8.69355e-06	Cortex
neuron differentiation	8.99911e-06	Cortex
plasma membrane bounded cell projection organization	8.99911e-06	Cortex
regulation of cell morphogenesis	1.08674e-05	Cortex
neuron projection development	1.16501e-05	Cortex
regulation of cell projection organization	1.86001e-05	Cortex
axonogenesis	2.24718e-05	Cortex
neuron differentiation	7.96088e-08	Hypothalamus
cell morphogenesis	1.84123e-07	Hypothalamus
neuron development	2.21731e-07	Hypothalamus
cell projection organization	3.54955e-07	Hypothalamus
generation of neurons	3.64554e-07	Hypothalamus
central nervous system development	4.63107e-07	Hypothalamus
head development	8.78697e-07	Hypothalamus
cell morphogenesis involved in neuron differentiation	1.09281e-06	Hypothalamus
neurogenesis	1.12926e-06	Hypothalamus
neuron projection development	2.35058e-06	Hypothalamus
cell morphogenesis involved in differentiation	3.07546e-06	Hypothalamus
plasma membrane bounded cell projection organization	4.10875e-06	Hypothalamus
plasma membrane bounded cell projection morphogenesis	6.80794e-06	Hypothalamus
cell projection morphogenesis	7.56228e-06	Hypothalamus
axon development	8.09505e-06	Hypothalamus
regulation of anatomical structure morphogenesis	9.42264e-06	Hypothalamus
cell part morphogenesis	1.14001e-05	Hypothalamus
cellular component morphogenesis	1.27085e-05	Hypothalamus
neuron projection morphogenesis	1.48753e-05	Hypothalamus
negative regulation of transcription by RNA polymerase II	1.88956e-05	Hypothalamus
circadian rhythm	2.03271e-05	Liver
organic cyclic compound catabolic process	6.31548e-05	Liver
positive regulation of transcription by RNA polymerase II	0.000261872	Liver
aromatic compound catabolic process	0.000309081	Liver
cold-induced thermogenesis	0.000350301	Liver
regulation of cold-induced thermogenesis	0.000350301	Liver
carboxylic acid biosynthetic process	0.000432647	Liver
rhythmic process	0.000457517	Liver
organic acid biosynthetic process	0.000475788	Liver
positive regulation of transcription, DNA-templated	0.000551312	Liver
adaptive thermogenesis	0.000571924	Liver
positive regulation of RNA biosynthetic process	0.00057398	Liver
positive regulation of nucleic acid-templated transcription	0.00057398	Liver
cellular nitrogen compound catabolic process	0.000593523	Liver
heterocycle catabolic process	0.000642385	Liver
glutamine family amino acid metabolic process	0.000668986	Liver
small molecule catabolic process	0.000686721	Liver
positive regulation of RNA metabolic process	0.000730471	Liver
apoptotic process	0.000951503	Liver
regulation of lipid storage	0.00100733	Liver
negative regulation of transcription by RNA polymerase II	2.48473e-06	Lung
negative regulation of transcription, DNA-templated	2.5865e-05	Lung
regulation of cell adhesion	2.61387e-05	Lung
negative regulation of RNA biosynthetic process	2.88847e-05	Lung
negative regulation of nucleic acid-templated transcription	2.88847e-05	Lung
regulation of hemopoiesis	3.94832e-05	Lung
regulation of leukocyte activation	4.11116e-05	Lung
negative regulation of cellular macromolecule biosynthetic process	5.08087e-05	Lung
regulation of lymphocyte activation	5.95972e-05	Lung
negative regulation of macromolecule biosynthetic process	7.1394e-05	Lung
negative regulation of immune system process	7.33033e-05	Lung
regulation of cell activation	8.02113e-05	Lung
regulation of immune system process	8.64009e-05	Lung
negative regulation of RNA metabolic process	0.000115799	Lung
regulation of B cell proliferation	0.000162969	Lung
negative regulation of cytokine production	0.000183647	Lung
negative regulation of cellular biosynthetic process	0.00019434	Lung
negative regulation of cell adhesion	0.000208285	Lung
cell activation	0.000235514	Lung
leukocyte activation	0.00030155	Lung
actin filament-based process	1.37626e-08	Muscle
actin cytoskeleton organization	2.29701e-08	Muscle
muscle structure development	8.33137e-07	Muscle
cell morphogenesis	7.44547e-06	Muscle
striated muscle cell development	1.05025e-05	Muscle
anatomical structure formation involved in morphogenesis	1.48315e-05	Muscle
muscle cell development	1.83094e-05	Muscle
supramolecular fiber organization	2.08416e-05	Muscle
striated muscle cell differentiation	2.90974e-05	Muscle
regulation of anatomical structure morphogenesis	3.28779e-05	Muscle
circulatory system development	4.48869e-05	Muscle
programmed necrotic cell death	5.04116e-05	Muscle
skeletal muscle tissue development	6.36218e-05	Muscle
cytoskeleton organization	6.71797e-05	Muscle
necrotic cell death	8.34252e-05	Muscle
skeletal muscle organ development	8.85095e-05	Muscle
regulation of cell projection assembly	0.000110589	Muscle
regulation of plasma membrane bounded cell projection assembly	0.000110589	Muscle
myofibril assembly	0.000128454	Muscle
cell morphogenesis involved in neuron differentiation	0.000139669	Muscle
positive regulation of receptor signaling pathway via JAK-STAT	2.52423e-06	Spleen
positive regulation of receptor signaling pathway via STAT	2.52423e-06	Spleen
regulation of cell adhesion	4.66431e-06	Spleen
regulation of cell-cell adhesion	6.04266e-06	Spleen
leukocyte cell-cell adhesion	6.84574e-06	Spleen
positive regulation of cell communication	9.41658e-06	Spleen
positive regulation of signaling	1.06501e-05	Spleen
positive regulation of signal transduction	1.08656e-05	Spleen
immune system development	1.40177e-05	Spleen
hematopoietic or lymphoid organ development	2.29289e-05	Spleen
regulation of leukocyte differentiation	2.86509e-05	Spleen
negative regulation of protein phosphorylation	2.89705e-05	Spleen
regulation of immune system process	3.35364e-05	Spleen
negative regulation of cell adhesion	4.59084e-05	Spleen
negative regulation of protein modification process	4.59522e-05	Spleen
cell-cell adhesion	4.7192e-05	Spleen
biological adhesion	5.7022e-05	Spleen
regulation of lymphocyte activation	6.14806e-05	Spleen
regulation of response to stress	6.48619e-05	Spleen
regulation of leukocyte cell-cell adhesion	6.60352e-05	Spleen

## Sheet: Pig_BD_GO
Description	pvalue	tissue
blood vessel morphogenesis	2.03576e-18	Adipose
vasculature development	2.95675e-18	Adipose
blood vessel development	4.48353e-18	Adipose
tube morphogenesis	7.80082e-17	Adipose
circulatory system development	1.95374e-16	Adipose
regulation of anatomical structure morphogenesis	8.22778e-16	Adipose
anatomical structure formation involved in morphogenesis	1.17633e-15	Adipose
tube development	3.41425e-15	Adipose
cellular response to growth factor stimulus	4.17654e-15	Adipose
enzyme linked receptor protein signaling pathway	7.6044e-15	Adipose
response to growth factor	9.45809e-15	Adipose
angiogenesis	6.71091e-13	Adipose
embryonic morphogenesis	6.89264e-12	Adipose
negative regulation of RNA biosynthetic process	1.02972e-11	Adipose
negative regulation of nucleic acid-templated transcription	1.02972e-11	Adipose
response to endogenous stimulus	1.20794e-11	Adipose
negative regulation of cellular biosynthetic process	1.53967e-11	Adipose
negative regulation of developmental process	1.98921e-11	Adipose
negative regulation of transcription, DNA-templated	2.07533e-11	Adipose
embryo development	2.58845e-11	Adipose
regulation of synapse assembly	3.20206e-09	Cerebellum
regulation of nervous system development	6.04357e-09	Cerebellum
regulation of synapse organization	1.12291e-08	Cerebellum
regulation of synapse structure or activity	3.64675e-08	Cerebellum
synapse assembly	1.09023e-07	Cerebellum
regulation of cell junction assembly	1.75893e-06	Cerebellum
regulation of neuron projection development	1.88033e-06	Cerebellum
synapse organization	4.51494e-06	Cerebellum
regulation of plasma membrane bounded cell projection organization	6.52666e-06	Cerebellum
generation of neurons	7.26502e-06	Cerebellum
regulation of cell projection organization	8.2953e-06	Cerebellum
regulation of neurogenesis	9.37021e-06	Cerebellum
regulation of cell development	9.5627e-06	Cerebellum
neuron projection development	9.71418e-06	Cerebellum
cell junction assembly	1.30187e-05	Cerebellum
cell junction organization	1.45368e-05	Cerebellum
positive regulation of nervous system development	1.64006e-05	Cerebellum
positive regulation of synapse assembly	1.69431e-05	Cerebellum
neuron differentiation	1.87687e-05	Cerebellum
regulation of neuron differentiation	2.55549e-05	Cerebellum
neurogenesis	4.23326e-14	Cortex
neuron differentiation	5.08111e-13	Cortex
generation of neurons	8.19386e-13	Cortex
cell morphogenesis	4.12294e-11	Cortex
neuron projection development	1.45098e-10	Cortex
regulation of nervous system development	4.10961e-10	Cortex
neuron development	5.03951e-10	Cortex
central nervous system development	7.70914e-10	Cortex
cell projection organization	1.36816e-09	Cortex
plasma membrane bounded cell projection morphogenesis	1.45392e-09	Cortex
plasma membrane bounded cell projection organization	1.64234e-09	Cortex
cell projection morphogenesis	1.77498e-09	Cortex
cell morphogenesis involved in differentiation	1.8751e-09	Cortex
neuron projection morphogenesis	2.30054e-09	Cortex
cell morphogenesis involved in neuron differentiation	2.52961e-09	Cortex
negative regulation of RNA biosynthetic process	3.63632e-09	Cortex
negative regulation of nucleic acid-templated transcription	3.63632e-09	Cortex
cell part morphogenesis	3.86387e-09	Cortex
negative regulation of RNA metabolic process	6.25879e-09	Cortex
negative regulation of transcription, DNA-templated	7.16414e-09	Cortex
positive regulation of ossification	3.72966e-10	Hypothalamus
neurogenesis	6.52622e-10	Hypothalamus
central nervous system development	1.39366e-09	Hypothalamus
ossification	2.0042e-09	Hypothalamus
neuron differentiation	3.41151e-09	Hypothalamus
generation of neurons	3.88609e-09	Hypothalamus
cell morphogenesis involved in differentiation	1.01615e-08	Hypothalamus
axonogenesis	1.23307e-08	Hypothalamus
neuron projection morphogenesis	1.28555e-08	Hypothalamus
cell morphogenesis involved in neuron differentiation	1.43667e-08	Hypothalamus
head development	1.73742e-08	Hypothalamus
regulation of nervous system development	1.80079e-08	Hypothalamus
developmental growth	1.99925e-08	Hypothalamus
plasma membrane bounded cell projection morphogenesis	2.70967e-08	Hypothalamus
cell projection morphogenesis	3.24885e-08	Hypothalamus
cellular component morphogenesis	3.98278e-08	Hypothalamus
brain development	5.48163e-08	Hypothalamus
cell part morphogenesis	6.58805e-08	Hypothalamus
axon development	8.46997e-08	Hypothalamus
tissue morphogenesis	1.26205e-07	Hypothalamus
organic acid metabolic process	2.83491e-05	Liver
carboxylic acid metabolic process	3.44063e-05	Liver
organic acid catabolic process	3.48407e-05	Liver
carboxylic acid catabolic process	3.48407e-05	Liver
oxoacid metabolic process	3.6859e-05	Liver
steroid metabolic process	3.90432e-05	Liver
apoptotic process	5.61549e-05	Liver
alpha-amino acid metabolic process	0.000107343	Liver
small molecule catabolic process	0.000119468	Liver
regulation of cell death	0.000127055	Liver
peptidyl-threonine phosphorylation	0.000138006	Liver
negative regulation of programmed cell death	0.000143543	Liver
aromatic amino acid family metabolic process	0.000164369	Liver
alpha-amino acid catabolic process	0.000171726	Liver
regulation of programmed cell death	0.000191231	Liver
negative regulation of apoptotic process	0.000203502	Liver
negative regulation of cell death	0.000235653	Liver
regulation of synapse assembly	0.000241981	Liver
regulation of apoptotic process	0.000243334	Liver
organic hydroxy compound metabolic process	0.000245885	Liver
circulatory system development	3.87635e-08	Lung
negative regulation of RNA metabolic process	4.14834e-08	Lung
negative regulation of RNA biosynthetic process	4.55026e-08	Lung
negative regulation of nucleic acid-templated transcription	4.55026e-08	Lung
blood vessel morphogenesis	6.15062e-08	Lung
negative regulation of nucleobase-containing compound metabolic process	7.42383e-08	Lung
negative regulation of macromolecule biosynthetic process	8.93246e-08	Lung
negative regulation of transcription, DNA-templated	9.50104e-08	Lung
tube morphogenesis	1.43571e-07	Lung
negative regulation of developmental process	1.81156e-07	Lung
cellular response to growth factor stimulus	1.9942e-07	Lung
negative regulation of cellular biosynthetic process	2.66754e-07	Lung
negative regulation of cellular macromolecule biosynthetic process	2.70042e-07	Lung
negative regulation of biosynthetic process	2.9525e-07	Lung
response to growth factor	3.02651e-07	Lung
epithelium development	3.77473e-07	Lung
blood vessel development	4.59268e-07	Lung
vasculature development	4.83978e-07	Lung
anatomical structure formation involved in morphogenesis	5.81879e-07	Lung
negative regulation of multicellular organismal process	6.6576e-07	Lung
tube morphogenesis	6.6726e-14	Muscle
regulation of anatomical structure morphogenesis	7.30127e-14	Muscle
blood vessel morphogenesis	8.7618e-14	Muscle
vasculature development	9.82995e-14	Muscle
circulatory system development	1.74334e-13	Muscle
blood vessel development	2.24311e-13	Muscle
cellular response to growth factor stimulus	3.72781e-13	Muscle
muscle tissue development	6.90631e-13	Muscle
response to growth factor	7.36393e-13	Muscle
anatomical structure formation involved in morphogenesis	7.49647e-13	Muscle
tube development	1.44003e-12	Muscle
embryonic organ development	6.54225e-12	Muscle
response to endogenous stimulus	9.94566e-12	Muscle
muscle organ development	1.49788e-11	Muscle
tissue morphogenesis	2.35645e-11	Muscle
positive regulation of developmental process	2.45983e-11	Muscle
muscle structure development	2.64313e-11	Muscle
enzyme linked receptor protein signaling pathway	3.29443e-11	Muscle
embryonic morphogenesis	3.60929e-11	Muscle
mesenchyme development	3.66415e-11	Muscle
regulation of cell differentiation	5.59314e-09	Spleen
positive regulation of developmental process	3.55938e-07	Spleen
negative regulation of developmental process	7.28732e-07	Spleen
negative regulation of multicellular organismal process	7.47337e-07	Spleen
immune system development	1.10941e-06	Spleen
gland morphogenesis	1.76642e-06	Spleen
cellular response to endogenous stimulus	2.70077e-06	Spleen
positive regulation of RNA metabolic process	3.13489e-06	Spleen
positive regulation of cell differentiation	3.21773e-06	Spleen
negative regulation of cell differentiation	4.00584e-06	Spleen
positive regulation of transcription, DNA-templated	5.18287e-06	Spleen
cellular response to growth factor stimulus	5.27172e-06	Spleen
response to endogenous stimulus	5.45004e-06	Spleen
positive regulation of RNA biosynthetic process	5.55403e-06	Spleen
positive regulation of nucleic acid-templated transcription	5.55403e-06	Spleen
response to growth factor	7.46358e-06	Spleen
negative regulation of RNA metabolic process	7.57151e-06	Spleen
regulation of anatomical structure morphogenesis	9.46258e-06	Spleen
negative regulation of nucleobase-containing compound metabolic process	1.02208e-05	Spleen
apoptotic process	1.03336e-05	Spleen

## Sheet: Human_SE_GO
Description	pvalue	tissue
regulation of cell-matrix adhesion	2.29958e-13	Adipose
cell-substrate junction assembly	1.87621e-12	Adipose
cell-substrate junction organization	2.85695e-12	Adipose
focal adhesion assembly	3.08185e-12	Adipose
regulation of cell-substrate adhesion	1.28504e-11	Adipose
cellular response to transforming growth factor beta stimulus	1.80781e-11	Adipose
response to transforming growth factor beta	2.72288e-11	Adipose
cell-matrix adhesion	3.39651e-11	Adipose
regulation of focal adhesion assembly	4.41552e-11	Adipose
regulation of cell-substrate junction assembly	4.41552e-11	Adipose
regulation of cell-substrate junction organization	7.49594e-11	Adipose
cell-substrate adhesion	1.7635e-10	Adipose
positive regulation of cell-matrix adhesion	2.26782e-10	Adipose
contractile actin filament bundle assembly	1.05808e-09	Adipose
stress fiber assembly	1.05808e-09	Adipose
mesenchymal cell differentiation	2.30185e-09	Adipose
transforming growth factor beta receptor signaling pathway	3.23378e-09	Adipose
positive regulation of cell adhesion	4.19218e-09	Adipose
positive regulation of focal adhesion assembly	4.81438e-09	Adipose
actin filament organization	5.35762e-09	Adipose
phosphatidylinositol-mediated signaling	0.000218031	Brain
inositol lipid-mediated signaling	0.000250773	Brain
actin cytoskeleton reorganization	0.000255064	Brain
regulation of cell morphogenesis	0.000300544	Brain
plasma membrane organization	0.000379069	Brain
regulation of cellular component size	0.000392406	Brain
regulation of neuron migration	0.000540096	Brain
negative regulation of cellular component movement	0.000563952	Brain
central nervous system neuron development	0.000627806	Brain
oligodendrocyte development	0.000638224	Brain
Ras protein signal transduction	0.000687321	Brain
mesenchymal cell differentiation	0.000705544	Brain
axonogenesis	0.000765461	Brain
mesenchyme development	0.000771575	Brain
regulation of establishment of cell polarity	0.000789575	Brain
regulation of osteoblast differentiation	0.000829006	Brain
central nervous system myelination	0.000902456	Brain
axon ensheathment in central nervous system	0.000902456	Brain
cerebral cortex radial glia guided migration	0.00102507	Brain
telencephalon glial cell migration	0.00102507	Brain
regulation of lipid metabolic process	4.00602e-10	Liver
actin filament organization	4.64852e-10	Liver
regulation of supramolecular fiber organization	3.09528e-07	Liver
positive regulation of cell adhesion	6.67849e-07	Liver
insulin receptor signaling pathway	7.90346e-07	Liver
vascular endothelial growth factor receptor signaling pathway	1.1145e-06	Liver
regulation of actin filament organization	1.94953e-06	Liver
actin filament bundle assembly	2.13111e-06	Liver
actin filament bundle organization	2.77408e-06	Liver
regulation of insulin receptor signaling pathway	3.66202e-06	Liver
regulation of cell-cell adhesion	3.83742e-06	Liver
regulation of actin filament-based process	4.42863e-06	Liver
erythrocyte differentiation	7.60598e-06	Liver
regulation of cellular response to insulin stimulus	9.65505e-06	Liver
positive regulation of lipid metabolic process	1.02128e-05	Liver
myeloid cell differentiation	1.07353e-05	Liver
myeloid cell homeostasis	1.08646e-05	Liver
response to nutrient levels	1.15448e-05	Liver
regulation of actin cytoskeleton organization	1.30866e-05	Liver
erythrocyte homeostasis	1.34104e-05	Liver
positive regulation of cell adhesion	1.88348e-07	Lung
regulation of epithelial to mesenchymal transition	2.29757e-06	Lung
cell-substrate junction organization	2.87927e-06	Lung
cell-substrate adhesion	2.96091e-06	Lung
regulation of cell-substrate adhesion	3.00611e-06	Lung
positive regulation of cell-substrate junction organization	4.54615e-06	Lung
regulation of cell-cell adhesion	6.48434e-06	Lung
epithelial to mesenchymal transition	7.02488e-06	Lung
actin filament bundle assembly	9.13281e-06	Lung
cellular response to peptide	9.63087e-06	Lung
positive regulation of cell-substrate adhesion	1.09264e-05	Lung
actin filament bundle organization	1.11881e-05	Lung
regulation of cell-matrix adhesion	1.30579e-05	Lung
positive regulation of supramolecular fiber organization	1.36077e-05	Lung
positive regulation of actin filament bundle assembly	1.56324e-05	Lung
ameboidal-type cell migration	1.9088e-05	Lung
regulation of supramolecular fiber organization	2.23099e-05	Lung
regulation of cell-substrate junction organization	2.24562e-05	Lung
cell-substrate junction assembly	2.41474e-05	Lung
positive regulation of endopeptidase activity	2.84328e-05	Lung
muscle system process	9.64285e-15	Muscle
muscle cell differentiation	1.48133e-14	Muscle
muscle cell development	2.78562e-14	Muscle
actin filament organization	2.63822e-13	Muscle
striated muscle cell development	5.80033e-13	Muscle
striated muscle cell differentiation	1.4556e-12	Muscle
actomyosin structure organization	1.35955e-11	Muscle
muscle contraction	2.1847e-11	Muscle
regulation of supramolecular fiber organization	4.24502e-11	Muscle
muscle tissue development	3.17277e-10	Muscle
striated muscle tissue development	5.64411e-10	Muscle
regulation of actin filament-based process	1.29789e-09	Muscle
myofibril assembly	3.1051e-09	Muscle
actin-mediated cell contraction	3.13352e-09	Muscle
actin filament-based movement	6.81185e-09	Muscle
positive regulation of supramolecular fiber organization	1.0637e-08	Muscle
sarcomere organization	1.41452e-08	Muscle
muscle organ development	3.17087e-08	Muscle
positive regulation of cytoskeleton organization	4.71857e-08	Muscle
regulation of actin cytoskeleton organization	7.53796e-08	Muscle
lymphocyte differentiation	1.7691e-15	Spleen
T cell activation	4.81636e-15	Spleen
T cell differentiation	1.12926e-11	Spleen
actin filament organization	3.14546e-11	Spleen
negative regulation of immune system process	4.57585e-11	Spleen
leukocyte cell-cell adhesion	1.13731e-10	Spleen
regulation of leukocyte differentiation	1.2641e-09	Spleen
ameboidal-type cell migration	1.95852e-09	Spleen
regulation of supramolecular fiber organization	3.78247e-09	Spleen
B cell activation	3.91182e-09	Spleen
negative regulation of leukocyte activation	4.02903e-09	Spleen
regulation of leukocyte cell-cell adhesion	4.1771e-09	Spleen
regulation of hemopoiesis	4.73729e-09	Spleen
regulation of T cell activation	5.07761e-09	Spleen
myeloid cell differentiation	6.91865e-09	Spleen
negative regulation of lymphocyte activation	7.6828e-09	Spleen
actin filament polymerization	9.21106e-09	Spleen
alpha-beta T cell differentiation	1.00844e-08	Spleen
regulation of cell-cell adhesion	1.06441e-08	Spleen
positive regulation of endopeptidase activity	1.7571e-08	Spleen

## Sheet: Human_BD_GO
Description	pvalue	tissue
regulation of epithelial cell proliferation	1.28411e-15	Adipose
epithelial cell proliferation	1.8492e-14	Adipose
ameboidal-type cell migration	2.47527e-14	Adipose
endothelial cell migration	3.655e-14	Adipose
regulation of endothelial cell migration	1.08563e-13	Adipose
epithelial cell migration	1.31813e-13	Adipose
epithelium migration	1.66081e-13	Adipose
tissue migration	2.61774e-13	Adipose
regulation of epithelial cell migration	8.68508e-13	Adipose
regulation of vasculature development	6.18075e-12	Adipose
positive regulation of endothelial cell migration	7.75744e-12	Adipose
endothelium development	1.02522e-10	Adipose
positive regulation of epithelial cell migration	1.75976e-10	Adipose
mesenchyme development	3.70225e-10	Adipose
cardiac chamber morphogenesis	5.25585e-10	Adipose
regulation of small GTPase mediated signal transduction	7.2071e-10	Adipose
positive regulation of epithelial cell proliferation	7.30467e-10	Adipose
regulation of epithelial cell differentiation	7.44857e-10	Adipose
heart morphogenesis	9.9175e-10	Adipose
cardiac chamber development	1.00245e-09	Adipose
axonogenesis	3.52047e-13	Brain
axon guidance	2.48493e-10	Brain
neuron projection guidance	2.68325e-10	Brain
neuron migration	1.38094e-09	Brain
synapse organization	2.09289e-09	Brain
cell growth	2.89085e-09	Brain
forebrain development	3.17778e-09	Brain
negative regulation of cell development	1.35934e-08	Brain
telencephalon development	2.40958e-08	Brain
developmental cell growth	2.41964e-08	Brain
regulation of cell morphogenesis involved in differentiation	3.32471e-08	Brain
regulation of cell morphogenesis	5.68503e-08	Brain
regulation of axonogenesis	6.41539e-08	Brain
mesenchymal cell differentiation	6.65228e-08	Brain
negative regulation of cellular component movement	7.96931e-08	Brain
developmental growth involved in morphogenesis	1.09263e-07	Brain
neuron projection extension	1.09786e-07	Brain
mesenchyme development	1.78474e-07	Brain
negative regulation of neurogenesis	2.39921e-07	Brain
negative regulation of locomotion	2.51121e-07	Brain
regulation of mesenchymal cell proliferation	5.78308e-09	Liver
transmembrane receptor protein serine/threonine kinase signaling pathway	1.34592e-08	Liver
respiratory system development	6.40589e-08	Liver
mesenchymal cell proliferation	1.20545e-07	Liver
respiratory tube development	1.99844e-07	Liver
cell fate commitment	2.12776e-07	Liver
heart morphogenesis	2.14963e-07	Liver
cardiac chamber morphogenesis	2.33044e-07	Liver
regulation of histone modification	2.65681e-07	Liver
endothelium development	3.53708e-07	Liver
cell growth	4.29796e-07	Liver
mesenchyme development	4.61825e-07	Liver
BMP signaling pathway	4.69249e-07	Liver
cardiac chamber development	5.20029e-07	Liver
cardiac septum morphogenesis	5.37848e-07	Liver
T cell differentiation	6.04071e-07	Liver
regulation of chromatin organization	6.37228e-07	Liver
lung development	6.69987e-07	Liver
developmental growth involved in morphogenesis	7.46934e-07	Liver
response to transforming growth factor beta	8.41619e-07	Liver
endothelium development	7.79791e-13	Lung
endothelial cell differentiation	5.76483e-11	Lung
epithelial cell development	6.31821e-09	Lung
ameboidal-type cell migration	8.02885e-09	Lung
establishment of endothelial barrier	9.83221e-09	Lung
cell junction assembly	1.24986e-08	Lung
endothelial cell development	2.43697e-08	Lung
regulation of cell-substrate adhesion	2.60082e-08	Lung
positive regulation of cell adhesion	3.65744e-08	Lung
cell-substrate junction assembly	3.757e-08	Lung
actin filament organization	4.87044e-08	Lung
cell-substrate junction organization	5.4024e-08	Lung
cellular response to transforming growth factor beta stimulus	5.78207e-08	Lung
positive regulation of cell-substrate adhesion	6.41276e-08	Lung
cell-matrix adhesion	6.61328e-08	Lung
cell-substrate adhesion	7.31056e-08	Lung
heart morphogenesis	8.52123e-08	Lung
response to transforming growth factor beta	8.52123e-08	Lung
regulation of cell-matrix adhesion	8.73582e-08	Lung
regulation of epithelial cell proliferation	1.11752e-07	Lung
muscle organ development	2.44241e-16	Muscle
muscle system process	2.33029e-14	Muscle
muscle tissue development	5.05128e-14	Muscle
striated muscle tissue development	6.0289e-14	Muscle
muscle contraction	2.26155e-13	Muscle
muscle cell differentiation	8.97454e-12	Muscle
actin-mediated cell contraction	3.28584e-11	Muscle
heart morphogenesis	5.44278e-11	Muscle
striated muscle cell differentiation	9.36303e-10	Muscle
cardiac muscle tissue development	1.10831e-09	Muscle
actin filament-based movement	1.27744e-09	Muscle
artery morphogenesis	2.17487e-09	Muscle
actomyosin structure organization	2.75342e-09	Muscle
cardiac septum morphogenesis	3.04688e-09	Muscle
mesenchyme development	3.28138e-09	Muscle
muscle cell development	3.69378e-09	Muscle
regulation of epithelial cell proliferation	5.0916e-09	Muscle
cardiac chamber morphogenesis	6.19001e-09	Muscle
cardiac ventricle development	6.19001e-09	Muscle
striated muscle cell development	6.37248e-09	Muscle
lymphocyte differentiation	7.23288e-15	Spleen
myeloid cell differentiation	8.70452e-13	Spleen
regulation of myeloid cell differentiation	3.62037e-11	Spleen
regulation of hemopoiesis	5.62092e-11	Spleen
T cell differentiation	8.79249e-11	Spleen
ameboidal-type cell migration	8.81624e-11	Spleen
positive regulation of cell adhesion	1.23391e-09	Spleen
T cell activation	1.55546e-09	Spleen
mesenchyme development	1.57005e-09	Spleen
mesenchymal cell differentiation	2.06588e-09	Spleen
myeloid cell homeostasis	2.7736e-09	Spleen
homeostasis of number of cells	3.25346e-09	Spleen
leukocyte cell-cell adhesion	9.04992e-09	Spleen
epithelial cell development	3.10368e-08	Spleen
morphogenesis of a branching structure	3.42264e-08	Spleen
forebrain development	4.0457e-08	Spleen
axon extension involved in axon guidance	4.29196e-08	Spleen
neuron projection extension involved in neuron projection guidance	4.29196e-08	Spleen
regulation of epithelial cell proliferation	4.98911e-08	Spleen
regulation of epithelial cell migration	6.80109e-08	Spleen

## Sheet: Mouse_SE_GO
Description	pvalue	tissue
regulation of vasculature development	1.3147e-16	Adipose
regulation of angiogenesis	1.40427e-16	Adipose
ameboidal-type cell migration	4.16744e-16	Adipose
adaptive thermogenesis	1.09725e-14	Adipose
epithelial cell migration	1.00621e-13	Adipose
epithelium migration	1.21434e-13	Adipose
tissue migration	1.46314e-13	Adipose
endothelium development	2.40353e-13	Adipose
small GTPase mediated signal transduction	5.41156e-13	Adipose
cold-induced thermogenesis	8.03697e-13	Adipose
regulation of cold-induced thermogenesis	8.03697e-13	Adipose
endothelial cell migration	1.28177e-12	Adipose
negative regulation of cell adhesion	2.06683e-12	Adipose
negative regulation of phosphorylation	5.31638e-12	Adipose
positive regulation of vasculature development	5.48083e-12	Adipose
fat cell differentiation	1.1799e-11	Adipose
regulation of epithelial cell migration	1.3781e-11	Adipose
endothelial cell differentiation	2.19046e-11	Adipose
Ras protein signal transduction	4.96505e-11	Adipose
cellular response to peptide hormone stimulus	7.25099e-11	Adipose
axonogenesis	3.99678e-26	Brain
positive regulation of neuron differentiation	1.41908e-19	Brain
forebrain development	3.0484e-17	Brain
telencephalon development	3.32659e-17	Brain
regulation of axonogenesis	7.32201e-16	Brain
positive regulation of neuron projection development	4.47243e-15	Brain
positive regulation of cell projection organization	6.09097e-15	Brain
axon guidance	3.74524e-14	Brain
neuron projection guidance	4.06522e-14	Brain
pallium development	8.30249e-14	Brain
negative regulation of nervous system development	1.80591e-13	Brain
negative regulation of neurogenesis	2.42427e-13	Brain
negative regulation of cell development	6.67183e-13	Brain
regulation of cell morphogenesis involved in differentiation	4.3573e-12	Brain
central nervous system neuron differentiation	9.1268e-12	Brain
synapse organization	1.16374e-11	Brain
neural precursor cell proliferation	2.55546e-11	Brain
gliogenesis	1.04033e-10	Brain
cerebral cortex development	1.36116e-10	Brain
neuron migration	2.11121e-10	Brain
steroid metabolic process	9.00648e-23	Liver
sterol metabolic process	4.82841e-18	Liver
organic hydroxy compound metabolic process	6.24543e-18	Liver
cholesterol metabolic process	1.06088e-17	Liver
fatty acid metabolic process	2.20201e-17	Liver
secondary alcohol metabolic process	8.09928e-17	Liver
positive regulation of lipid biosynthetic process	6.79116e-16	Liver
regulation of lipid metabolic process	3.2058e-15	Liver
regulation of lipid biosynthetic process	5.86795e-15	Liver
cholesterol homeostasis	1.85735e-14	Liver
sterol homeostasis	2.29797e-14	Liver
triglyceride metabolic process	4.30316e-14	Liver
positive regulation of lipid metabolic process	4.49528e-14	Liver
lipid homeostasis	5.70986e-14	Liver
regulation of small molecule metabolic process	6.85561e-14	Liver
glucose metabolic process	4.28776e-13	Liver
small molecule catabolic process	5.30295e-13	Liver
acylglycerol metabolic process	5.62167e-13	Liver
neutral lipid metabolic process	7.50816e-13	Liver
hexose metabolic process	1.35016e-12	Liver
respiratory system development	1.24405e-18	Lung
lung development	1.25534e-17	Lung
respiratory tube development	1.8588e-17	Lung
epithelial tube morphogenesis	1.46494e-14	Lung
actin filament organization	1.16698e-13	Lung
urogenital system development	4.91021e-12	Lung
negative regulation of phosphorylation	5.13401e-12	Lung
renal system development	5.5505e-12	Lung
tube formation	5.57309e-11	Lung
regulation of angiogenesis	5.71045e-11	Lung
regulation of epithelial cell migration	5.74282e-11	Lung
tissue migration	6.19162e-11	Lung
negative regulation of protein phosphorylation	1.19364e-10	Lung
ameboidal-type cell migration	1.34537e-10	Lung
regulation of actin filament organization	2.38082e-10	Lung
epithelial cell migration	2.39593e-10	Lung
epithelium migration	2.77579e-10	Lung
epithelial cell development	3.67064e-10	Lung
mesenchyme development	4.38079e-10	Lung
cell-substrate adhesion	4.8323e-10	Lung
muscle tissue development	1.58181e-24	Muscle
striated muscle tissue development	1.03593e-23	Muscle
muscle cell differentiation	3.52505e-22	Muscle
striated muscle cell differentiation	2.13006e-20	Muscle
muscle organ development	9.39389e-19	Muscle
muscle system process	1.0009e-16	Muscle
striated muscle cell development	2.26347e-16	Muscle
skeletal muscle tissue development	4.90505e-16	Muscle
muscle cell development	1.48566e-15	Muscle
skeletal muscle organ development	1.67424e-15	Muscle
actomyosin structure organization	1.12753e-12	Muscle
muscle contraction	1.6428e-12	Muscle
striated muscle contraction	5.44793e-12	Muscle
myofibril assembly	5.49134e-12	Muscle
regulation of skeletal muscle tissue development	6.80973e-12	Muscle
regulation of muscle system process	3.41096e-11	Muscle
regulation of striated muscle tissue development	1.94834e-10	Muscle
cardiac muscle cell differentiation	2.28728e-10	Muscle
regulation of muscle tissue development	2.6047e-10	Muscle
regulation of muscle organ development	2.86562e-10	Muscle
lymphocyte differentiation	1.78163e-22	Spleen
leukocyte cell-cell adhesion	3.96532e-22	Spleen
mononuclear cell proliferation	1.19022e-21	Spleen
lymphocyte proliferation	6.43445e-21	Spleen
leukocyte proliferation	1.93854e-20	Spleen
regulation of mononuclear cell proliferation	4.31597e-20	Spleen
regulation of cell-cell adhesion	4.75131e-20	Spleen
positive regulation of cell adhesion	1.00751e-19	Spleen
regulation of lymphocyte proliferation	2.5235e-19	Spleen
regulation of leukocyte proliferation	4.40308e-19	Spleen
regulation of T cell activation	5.58887e-19	Spleen
regulation of leukocyte cell-cell adhesion	7.50395e-18	Spleen
positive regulation of cell-cell adhesion	1.9859e-17	Spleen
positive regulation of leukocyte cell-cell adhesion	3.34658e-16	Spleen
B cell activation	8.05995e-16	Spleen
positive regulation of T cell activation	1.4791e-15	Spleen
immune response-regulating signaling pathway	1.73273e-15	Spleen
T cell proliferation	7.6395e-15	Spleen
immune response-regulating cell surface receptor signaling pathway	7.81788e-15	Spleen
alpha-beta T cell activation	8.89501e-15	Spleen

## Sheet: Mouse_BD_GO
Description	pvalue	tissue
ameboidal-type cell migration	5.75733e-35	Adipose
epithelial cell proliferation	2.40644e-28	Adipose
regulation of epithelial cell proliferation	2.17683e-27	Adipose
regulation of hemopoiesis	2.19863e-27	Adipose
regulation of vasculature development	6.86571e-26	Adipose
epithelial cell migration	2.02986e-25	Adipose
epithelium migration	3.10335e-25	Adipose
tissue migration	4.72531e-25	Adipose
transmembrane receptor protein serine/threonine kinase signaling pathway	6.42115e-25	Adipose
regulation of cellular response to growth factor stimulus	1.78963e-24	Adipose
negative regulation of phosphorylation	4.85639e-24	Adipose
fat cell differentiation	1.91099e-23	Adipose
regulation of angiogenesis	3.10136e-23	Adipose
regulation of protein serine/threonine kinase activity	7.61997e-23	Adipose
endothelial cell migration	8.15187e-23	Adipose
positive regulation of cell adhesion	1.09843e-22	Adipose
regulation of cell-cell adhesion	1.35455e-22	Adipose
epithelial tube morphogenesis	3.61804e-22	Adipose
negative regulation of protein phosphorylation	4.20291e-22	Adipose
striated muscle tissue development	6.66046e-22	Adipose
axonogenesis	2.35463e-67	Brain
synapse organization	1.56884e-51	Brain
positive regulation of neuron differentiation	4.30645e-45	Brain
axon guidance	3.96463e-44	Brain
neuron projection guidance	5.41202e-44	Brain
forebrain development	9.82678e-42	Brain
synapse assembly	5.41138e-41	Brain
telencephalon development	6.73786e-41	Brain
regulation of synapse organization	7.88185e-41	Brain
regulation of synapse structure or activity	2.07263e-40	Brain
cell junction assembly	2.80589e-36	Brain
negative regulation of cell development	2.4953e-35	Brain
negative regulation of nervous system development	1.13692e-34	Brain
negative regulation of neurogenesis	1.41073e-34	Brain
regulation of synapse assembly	4.88323e-34	Brain
regulation of cell junction assembly	1.72233e-30	Brain
positive regulation of neuron projection development	5.95093e-30	Brain
regulation of cell morphogenesis involved in differentiation	3.60362e-29	Brain
regulation of axonogenesis	2.09217e-28	Brain
neuron migration	1.09403e-27	Brain
gland development	1.46707e-17	Liver
negative regulation of phosphorylation	1.16892e-15	Liver
epithelial cell proliferation	4.35439e-15	Liver
regulation of epithelial cell proliferation	5.70478e-14	Liver
regulation of lipid metabolic process	1.05279e-13	Liver
urogenital system development	3.56096e-13	Liver
negative regulation of protein phosphorylation	3.89003e-13	Liver
transmembrane receptor protein serine/threonine kinase signaling pathway	7.20796e-13	Liver
negative regulation of kinase activity	1.46818e-12	Liver
cellular response to transforming growth factor beta stimulus	4.06409e-12	Liver
muscle cell proliferation	4.26791e-12	Liver
fat cell differentiation	5.20981e-12	Liver
regulation of hemopoiesis	5.36188e-12	Liver
regulation of fat cell differentiation	5.42368e-12	Liver
response to oxidative stress	6.10725e-12	Liver
response to transforming growth factor beta	6.67089e-12	Liver
myeloid cell differentiation	9.12866e-12	Liver
negative regulation of transferase activity	1.23465e-11	Liver
response to steroid hormone	1.37089e-11	Liver
intracellular receptor signaling pathway	1.92599e-11	Liver
epithelial tube morphogenesis	3.32105e-48	Lung
muscle tissue development	3.22539e-45	Lung
striated muscle tissue development	8.33259e-42	Lung
heart morphogenesis	4.00643e-39	Lung
morphogenesis of a branching epithelium	2.8297e-35	Lung
morphogenesis of a branching structure	4.132e-35	Lung
mesenchyme development	8.53101e-35	Lung
ameboidal-type cell migration	6.14666e-34	Lung
urogenital system development	9.47327e-33	Lung
branching morphogenesis of an epithelial tube	1.5755e-32	Lung
pattern specification process	5.12624e-32	Lung
muscle organ development	5.66834e-32	Lung
mesenchymal cell differentiation	6.81936e-32	Lung
gland development	1.08666e-31	Lung
ossification	1.45885e-30	Lung
cardiac muscle tissue development	1.96488e-30	Lung
renal system development	3.76371e-30	Lung
regionalization	5.25299e-30	Lung
muscle cell differentiation	2.14226e-29	Lung
transmembrane receptor protein serine/threonine kinase signaling pathway	3.67852e-29	Lung
muscle tissue development	1.99943e-48	Muscle
striated muscle tissue development	5.10085e-47	Muscle
muscle organ development	3.22372e-44	Muscle
muscle cell differentiation	5.37215e-40	Muscle
heart morphogenesis	2.7991e-30	Muscle
striated muscle cell differentiation	4.24075e-30	Muscle
skeletal muscle tissue development	1.02469e-26	Muscle
skeletal muscle organ development	1.22123e-25	Muscle
pattern specification process	1.4662e-25	Muscle
ossification	2.46297e-24	Muscle
cardiac muscle tissue development	3.01278e-24	Muscle
muscle system process	3.63858e-24	Muscle
fat cell differentiation	6.33262e-24	Muscle
regionalization	7.53577e-24	Muscle
regulation of developmental growth	2.17243e-23	Muscle
muscle cell development	4.90551e-23	Muscle
epithelial tube morphogenesis	1.28918e-22	Muscle
embryonic organ morphogenesis	2.45961e-21	Muscle
regulation of actin filament-based process	3.0527e-21	Muscle
actomyosin structure organization	4.12836e-21	Muscle
regulation of hemopoiesis	9.04062e-15	Spleen
regulation of cell-cell adhesion	5.44747e-14	Spleen
lymphocyte differentiation	6.11485e-14	Spleen
regulation of leukocyte cell-cell adhesion	2.27195e-11	Spleen
myeloid cell differentiation	3.44694e-11	Spleen
negative regulation of cell-cell adhesion	4.54218e-11	Spleen
leukocyte cell-cell adhesion	8.3809e-11	Spleen
positive regulation of cell adhesion	1.38348e-10	Spleen
regulation of lymphocyte differentiation	2.73478e-10	Spleen
negative regulation of immune system process	7.22923e-10	Spleen
positive regulation of leukocyte cell-cell adhesion	8.5224e-10	Spleen
lymphocyte proliferation	8.97699e-10	Spleen
mononuclear cell proliferation	1.11724e-09	Spleen
regulation of T cell activation	1.20102e-09	Spleen
negative regulation of hemopoiesis	1.35183e-09	Spleen
positive regulation of cell-cell adhesion	1.53038e-09	Spleen
regulation of T cell differentiation	1.69323e-09	Spleen
regulation of leukocyte differentiation	2.17438e-09	Spleen
negative regulation of cell adhesion	2.34398e-09	Spleen
covalent chromatin modification	2.61882e-09	Spleen

## Sheet: Pig_s_SE_GO
Description	pvalue	tissue
anatomical structure formation involved in morphogenesis	3.24882e-06	Adipose
tube morphogenesis	4.59102e-06	Adipose
tube development	1.7992e-05	Adipose
blood vessel morphogenesis	5.31802e-05	Adipose
regulation of epithelial cell proliferation	6.80229e-05	Adipose
blood vessel development	0.000104806	Adipose
circulatory system development	0.000104819	Adipose
response to biotic stimulus	0.000122109	Adipose
vasculature development	0.000133549	Adipose
epithelial cell proliferation	0.000175708	Adipose
angiogenesis	0.000251725	Adipose
regulation of cell population proliferation	0.000289019	Adipose
negative regulation of hemopoiesis	0.00039335	Adipose
locomotion	0.000462438	Adipose
lung epithelial cell differentiation	0.000668299	Adipose
epithelial cell differentiation	0.000683561	Adipose
cell migration	0.000690028	Adipose
regulation of type 2 immune response	0.000814823	Adipose
lung cell differentiation	0.000814823	Adipose
regulation of T-helper cell differentiation	0.000975409	Adipose
actin cytoskeleton organization	0.00101128	Brain
actin filament-based process	0.00143235	Brain
positive regulation of NF-kappaB transcription factor activity	0.00637716	Brain
central nervous system neuron differentiation	0.00755298	Brain
DNA replication	0.00855917	Brain
positive regulation of molecular function	0.00906976	Brain
cytoskeleton organization	0.0095632	Brain
supramolecular fiber organization	0.0118089	Brain
regulation of autophagy	0.0134624	Brain
connective tissue development	0.0164523	Brain
positive regulation of DNA-binding transcription factor activity	0.0168007	Brain
locomotion	0.0202988	Brain
central nervous system projection neuron axonogenesis	0.0220342	Brain
positive regulation of ion transmembrane transporter activity	0.0220342	Brain
positive regulation of ubiquitin-protein transferase activity	0.0220342	Brain
modulation by symbiont of entry into host	0.0220342	Brain
lung epithelial cell differentiation	0.0220342	Brain
positive regulation of p38MAPK cascade	0.0220342	Brain
positive regulation of ERBB signaling pathway	0.0220342	Brain
skeletal muscle contraction	0.0242127	Brain
positive regulation of cellular component biogenesis	4.86597e-05	Liver
myeloid cell differentiation	0.00023332	Liver
amino acid transport	0.000266573	Liver
positive regulation of cellular component organization	0.000329905	Liver
regulation of cell shape	0.000469026	Liver
negative regulation of hemopoiesis	0.000553506	Liver
Rho protein signal transduction	0.000805713	Liver
positive regulation of cholesterol efflux	0.000839917	Liver
negative regulation of DNA-binding transcription factor activity	0.000924003	Liver
cell morphogenesis	0.000941917	Liver
regulation of type 2 immune response	0.00102374	Liver
regulation of cholesterol efflux	0.00102374	Liver
positive regulation of sterol transport	0.00102374	Liver
positive regulation of cholesterol transport	0.00102374	Liver
regulation of cell projection assembly	0.00105279	Liver
regulation of plasma membrane bounded cell projection assembly	0.00105279	Liver
regulation of endothelial cell migration	0.00112123	Liver
regulation of T-helper cell differentiation	0.00122512	Liver
cellular response to retinoic acid	0.00122512	Liver
L-alpha-amino acid transmembrane transport	0.00122512	Liver
cellular response to tumor necrosis factor	5.75839e-05	Lung
response to tumor necrosis factor	9.84417e-05	Lung
negative regulation of hemopoiesis	0.00039335	Lung
hemopoiesis	0.000463921	Lung
hematopoietic or lymphoid organ development	0.000647168	Lung
multi-organism process	0.000647168	Lung
regulation of type 2 immune response	0.000814823	Lung
immune system development	0.000836957	Lung
regulation of T-helper cell differentiation	0.000975409	Lung
retinoic acid receptor signaling pathway	0.000975409	Lung
p38MAPK cascade	0.00133835	Lung
regulation of CD4-positive, alpha-beta T cell differentiation	0.00133835	Lung
negative regulation of transcription by RNA polymerase II	0.00152348	Lung
type 2 immune response	0.0015405	Lung
myeloid cell differentiation	0.00156889	Lung
negative regulation of cell-substrate adhesion	0.00175629	Lung
regulation of alpha-beta T cell differentiation	0.00175629	Lung
inflammatory response	0.00192615	Lung
multicellular organismal reproductive process	0.00196292	Lung
viral entry into host cell	0.00198562	Lung
skeletal muscle cell differentiation	7.78424e-07	Muscle
muscle structure development	1.39437e-06	Muscle
skeletal muscle tissue development	3.18901e-06	Muscle
skeletal muscle organ development	3.97876e-06	Muscle
striated muscle cell differentiation	6.7764e-06	Muscle
muscle fiber development	1.55417e-05	Muscle
striated muscle tissue development	2.34302e-05	Muscle
muscle cell differentiation	3.29985e-05	Muscle
muscle tissue development	4.10106e-05	Muscle
striated muscle cell development	5.54973e-05	Muscle
muscle cell development	7.25614e-05	Muscle
muscle organ development	0.000111532	Muscle
skeletal muscle fiber development	0.000127533	Muscle
myotube cell development	0.000200632	Muscle
myotube differentiation	0.0003157	Muscle
regulation of skeletal muscle tissue development	0.000353821	Muscle
anatomical structure formation involved in morphogenesis	0.00120554	Muscle
regulation of type 2 immune response	0.00324879	Muscle
skeletal muscle contraction	0.00324879	Muscle
cytoskeleton organization	0.00369708	Muscle
positive regulation of signal transduction	1.09162e-05	Spleen
positive regulation of cell communication	2.66436e-05	Spleen
positive regulation of signaling	2.80713e-05	Spleen
positive regulation of receptor signaling pathway via JAK-STAT	0.000119545	Spleen
positive regulation of receptor signaling pathway via STAT	0.000119545	Spleen
homeostasis of number of cells	0.000255799	Spleen
hemopoiesis	0.000365269	Spleen
hematopoietic or lymphoid organ development	0.000510739	Spleen
regulation of inflammatory response	0.000645159	Spleen
immune system development	0.000661789	Spleen
MyD88-dependent toll-like receptor signaling pathway	0.00105919	Spleen
myeloid cell differentiation	0.00133907	Spleen
regulation of receptor signaling pathway via JAK-STAT	0.00144509	Spleen
regulation of receptor signaling pathway via STAT	0.00144509	Spleen
inflammatory response	0.00158815	Spleen
positive regulation of protein metabolic process	0.00172079	Spleen
defense response	0.00180483	Spleen
positive regulation of tyrosine phosphorylation of STAT protein	0.0020536	Spleen
regulation of response to external stimulus	0.00205653	Spleen
myeloid leukocyte differentiation	0.00244414	Spleen

## Sheet: Pig_s_BD_GO
Description	pvalue	tissue
circulatory system development	1.92318e-10	Adipose
vasculature development	8.04239e-10	Adipose
negative regulation of transcription by RNA polymerase II	1.91783e-09	Adipose
blood vessel development	2.80783e-09	Adipose
blood vessel morphogenesis	3.04091e-09	Adipose
cellular response to growth factor stimulus	3.04091e-09	Adipose
locomotion	3.05721e-09	Adipose
negative regulation of RNA biosynthetic process	3.61952e-09	Adipose
negative regulation of nucleic acid-templated transcription	3.61952e-09	Adipose
response to growth factor	3.93551e-09	Adipose
negative regulation of cellular biosynthetic process	7.54468e-09	Adipose
negative regulation of response to stimulus	1.00993e-08	Adipose
negative regulation of nucleobase-containing compound metabolic process	1.12268e-08	Adipose
negative regulation of macromolecule biosynthetic process	1.24073e-08	Adipose
negative regulation of biosynthetic process	1.28245e-08	Adipose
angiogenesis	1.3809e-08	Adipose
negative regulation of RNA metabolic process	1.56299e-08	Adipose
negative regulation of transcription, DNA-templated	1.72122e-08	Adipose
negative regulation of developmental process	1.82112e-08	Adipose
regulation of angiogenesis	2.66943e-08	Adipose
axonogenesis	1.89211e-12	Brain
neuron projection morphogenesis	3.69676e-12	Brain
cellular component morphogenesis	5.03132e-12	Brain
plasma membrane bounded cell projection morphogenesis	5.81628e-12	Brain
cell projection morphogenesis	6.5006e-12	Brain
axon guidance	7.38462e-12	Brain
neuron projection guidance	9.22181e-12	Brain
cell morphogenesis involved in neuron differentiation	9.5168e-12	Brain
cell part morphogenesis	1.00631e-11	Brain
cell morphogenesis involved in differentiation	1.04149e-11	Brain
axon development	1.45724e-11	Brain
neuron projection development	7.08942e-11	Brain
cell morphogenesis	1.25005e-10	Brain
neuron development	1.44651e-10	Brain
neuron differentiation	1.85396e-10	Brain
regulation of developmental growth	1.91602e-09	Brain
generation of neurons	2.40886e-09	Brain
regulation of nervous system development	8.75751e-09	Brain
neurogenesis	1.05587e-08	Brain
regulation of synapse structure or activity	2.35765e-08	Brain
negative regulation of transcription by RNA polymerase II	0.000352553	Liver
response to oxidative stress	0.00063881	Liver
organic hydroxy compound transport	0.000925538	Liver
lipid transport	0.000985958	Liver
embryonic pattern specification	0.00116981	Liver
lipid localization	0.00202039	Liver
appendage development	0.00209993	Liver
limb development	0.00209993	Liver
gland development	0.00209997	Liver
steroid metabolic process	0.00242277	Liver
liver development	0.0024633	Liver
bone morphogenesis	0.0024633	Liver
epithelial cell differentiation	0.0025496	Liver
circulatory system development	0.00267459	Liver
cardiac septum morphogenesis	0.00273902	Liver
hepaticobiliary system development	0.00273902	Liver
negative regulation of cellular biosynthetic process	0.00287483	Liver
negative regulation of biosynthetic process	0.00351782	Liver
cellular response to oxidative stress	0.00391127	Liver
sterol transport	0.00402886	Liver
negative regulation of response to stimulus	3.98518e-11	Lung
negative regulation of signal transduction	8.11883e-11	Lung
tube morphogenesis	1.00999e-10	Lung
tube development	3.28656e-10	Lung
negative regulation of cell communication	4.02245e-10	Lung
negative regulation of signaling	4.23862e-10	Lung
circulatory system development	7.83484e-10	Lung
vasculature development	1.99664e-09	Lung
blood vessel development	9.14615e-09	Lung
negative regulation of transferase activity	1.21537e-08	Lung
negative regulation of molecular function	1.3871e-08	Lung
blood vessel morphogenesis	1.55905e-08	Lung
response to endogenous stimulus	1.81065e-08	Lung
cellular response to endogenous stimulus	1.82103e-08	Lung
negative regulation of ERK1 and ERK2 cascade	2.60508e-08	Lung
negative regulation of transcription by RNA polymerase II	3.31772e-08	Lung
anatomical structure formation involved in morphogenesis	5.29835e-08	Lung
negative regulation of multicellular organismal process	8.65275e-08	Lung
negative regulation of developmental process	1.28326e-07	Lung
cellular response to growth factor stimulus	1.30716e-07	Lung
negative regulation of response to stimulus	6.01878e-09	Muscle
axon guidance	3.98452e-07	Muscle
neuron projection guidance	4.53272e-07	Muscle
axon development	2.05521e-06	Muscle
negative regulation of signal transduction	3.38404e-06	Muscle
axonogenesis	6.03569e-06	Muscle
tube morphogenesis	7.37103e-06	Muscle
developmental growth involved in morphogenesis	8.57672e-06	Muscle
negative regulation of cell communication	9.6512e-06	Muscle
negative regulation of signaling	9.98646e-06	Muscle
branch elongation of an epithelium	1.09985e-05	Muscle
negative regulation of apoptotic process	1.18246e-05	Muscle
neuron projection development	1.29017e-05	Muscle
enzyme linked receptor protein signaling pathway	1.3516e-05	Muscle
negative regulation of programmed cell death	1.46786e-05	Muscle
negative regulation of developmental process	1.63919e-05	Muscle
blood vessel development	1.6794e-05	Muscle
vasculature development	2.53318e-05	Muscle
negative regulation of cell death	2.71731e-05	Muscle
axis elongation	2.72675e-05	Muscle
negative regulation of transferase activity	9.35222e-05	Spleen
negative regulation of molecular function	0.000680852	Spleen
peptidyl-threonine phosphorylation	0.00103771	Spleen
negative regulation of RNA biosynthetic process	0.0011415	Spleen
negative regulation of nucleic acid-templated transcription	0.0011415	Spleen
negative regulation of multicellular organismal process	0.00135124	Spleen
peptidyl-threonine modification	0.00135137	Spleen
negative regulation of developmental process	0.00171798	Spleen
negative regulation of protein serine/threonine kinase activity	0.001719	Spleen
negative regulation of RNA metabolic process	0.00186337	Spleen
regulation of protein-containing complex disassembly	0.00199563	Spleen
actin cytoskeleton organization	0.00214897	Spleen
negative regulation of catalytic activity	0.00263107	Spleen
negative regulation of nucleobase-containing compound metabolic process	0.00281951	Spleen
negative regulation of macromolecule biosynthetic process	0.00291015	Spleen
cytoskeleton organization	0.00309834	Spleen
actin filament-based process	0.00342922	Spleen
negative regulation of cellular biosynthetic process	0.00406693	Spleen
negative regulation of response to stimulus	0.00443757	Spleen
actin filament capping	0.00446601	Spleen
